# Supplementary material for: Mowing management favors primary productivity and carbon sequestration without changing species diversity in a temperate hayfield in Central Interior British Columbia, Canada
Source: PLoS One. 2025 Mar 18;20(3):e0317536. doi: 10.1371/journal.pone.0317536 (PMC11918441; doi:10.1371/journal.pone.0317536)
Supplement: S1 File — (XLSX) [file pone.0317536.s001.xlsx]

## Sheet: Biomass
name	treatment	enclosure	pesticide	replicate	year	timing	type	weight
I-1-M0-A	1	irrigated	no	1	2020	june	treatment_height	100.72
I-1-M0-B	1	irrigated	no	1	2020	june	treatment_height	113.23
I-2-M0-A	1	irrigated	no	2	2020	june	treatment_height	125.23
I-2-M0-B	1	irrigated	no	2	2020	june	treatment_height	87.11
I-3-M0-A	1	irrigated	no	3	2020	june	treatment_height	93.23
I-3-M0-B	1	irrigated	no	3	2020	june	treatment_height	83.45
I-4-M0-A	1	irrigated	no	4	2020	june	treatment_height	143.06
I-4-M0-B	1	irrigated	no	4	2020	june	treatment_height	144.02
I-5-M0-A	1	irrigated	no	5	2020	june	treatment_height	125.86
I-5-M0-B	1	irrigated	no	5	2020	june	treatment_height	113.4
I-6-M0-A	1	irrigated	no	6	2020	june	treatment_height	140.89
I-6-M0-B	1	irrigated	no	6	2020	june	treatment_height	146.86
I-1-M5-A	2	irrigated	no	1	2020	june	treatment_height	105.21
I-1-M5-B	2	irrigated	no	1	2020	june	treatment_height	76.85
I-2-M5-A	2	irrigated	no	2	2020	june	treatment_height	106.75
I-2-M5-B	2	irrigated	no	2	2020	june	treatment_height	68.37
I-3-M5-A	2	irrigated	no	3	2020	june	treatment_height	87.32
I-3-M5-B	2	irrigated	no	3	2020	june	treatment_height	110.75
I-4-M5-A	2	irrigated	no	4	2020	june	treatment_height	81.02
I-4-M5-B	2	irrigated	no	4	2020	june	treatment_height	97.28
I-5-M5-A	2	irrigated	no	5	2020	june	treatment_height	70.06
I-5-M5-B	2	irrigated	no	5	2020	june	treatment_height	80.6
I-6-M5-A	2	irrigated	no	6	2020	june	treatment_height	140.79
I-6-M5-B	2	irrigated	no	6	2020	june	treatment_height	148.54
I-1-M10-A	3	irrigated	no	1	2020	june	treatment_height	55.37
I-1-M10-B	3	irrigated	no	1	2020	june	treatment_height	78.62
I-2-M10-A	3	irrigated	no	2	2020	june	treatment_height	96.89
I-2-M10-B	3	irrigated	no	2	2020	june	treatment_height	89.26
I-3-M10-A	3	irrigated	no	3	2020	june	treatment_height	132.55
I-3-M10-B	3	irrigated	no	3	2020	june	treatment_height	88.97
I-4-M10-A	3	irrigated	no	4	2020	june	treatment_height	30.91
I-4-M10-B	3	irrigated	no	4	2020	june	treatment_height	39.98
I-5-M10-A	3	irrigated	no	5	2020	june	treatment_height	92.78
I-5-M10-B	3	irrigated	no	5	2020	june	treatment_height	63.21
I-6-M10-A	3	irrigated	no	6	2020	june	treatment_height	178.66
I-6-M10-B	3	irrigated	no	6	2020	june	treatment_height	192.85
I-1-M15-A	4	irrigated	no	1	2020	june	treatment_height	77.58
I-1-M15-B	4	irrigated	no	1	2020	june	treatment_height	63.07
I-2-M15-A	4	irrigated	no	2	2020	june	treatment_height	66.24
I-2-M15-B	4	irrigated	no	2	2020	june	treatment_height	55.46
I-3-M15-A	4	irrigated	no	3	2020	june	treatment_height	36.09
I-3-M15-B	4	irrigated	no	3	2020	june	treatment_height	50.08
I-4-M15-A	4	irrigated	no	4	2020	june	treatment_height	48.28
I-4-M15-B	4	irrigated	no	4	2020	june	treatment_height	35.31
I-5-M15-A	4	irrigated	no	5	2020	june	treatment_height	29.97
I-5-M15-B	4	irrigated	no	5	2020	june	treatment_height	44.55
I-6-M15-A	4	irrigated	no	6	2020	june	treatment_height	85.01
I-6-M15-B	4	irrigated	no	6	2020	june	treatment_height	46.59
I-1-M20-A	5	irrigated	no	1	2020	june	treatment_height	57.79
I-1-M20-B	5	irrigated	no	1	2020	june	treatment_height	38.75
I-2-M20-A	5	irrigated	no	2	2020	june	treatment_height	40.28
I-2-M20-B	5	irrigated	no	2	2020	june	treatment_height	60.13
I-3-M20-A	5	irrigated	no	3	2020	june	treatment_height	57.16
I-3-M20-B	5	irrigated	no	3	2020	june	treatment_height	41.6
I-4-M20-A	5	irrigated	no	4	2020	june	treatment_height	14.77
I-4-M20-B	5	irrigated	no	4	2020	june	treatment_height	7.68
I-5-M20-A	5	irrigated	no	5	2020	june	treatment_height	34.67
I-5-M20-B	5	irrigated	no	5	2020	june	treatment_height	45.39
I-6-M20-A	5	irrigated	no	6	2020	june	treatment_height	141.58
I-6-M20-B	5	irrigated	no	6	2020	june	treatment_height	123.52
I-1-M25-A	6	irrigated	no	1	2020	june	treatment_height	31.16
I-1-M25-B	6	irrigated	no	1	2020	june	treatment_height	39.46
I-2-M25-A	6	irrigated	no	2	2020	june	treatment_height	18.71
I-2-M25-B	6	irrigated	no	2	2020	june	treatment_height	74.63
I-3-M25-A	6	irrigated	no	3	2020	june	treatment_height	23.97
I-3-M25-B	6	irrigated	no	3	2020	june	treatment_height	36.58
I-4-M25-A	6	irrigated	no	4	2020	june	treatment_height	11.96
I-4-M25-B	6	irrigated	no	4	2020	june	treatment_height	14.08
I-5-M25-A	6	irrigated	no	5	2020	june	treatment_height	17.91
I-5-M25-B	6	irrigated	no	5	2020	june	treatment_height	18.7
I-6-M25-A	6	irrigated	no	6	2020	june	treatment_height	5.69
I-6-M25-B	6	irrigated	no	6	2020	june	treatment_height	15.49
I-1-M30-A	7	irrigated	no	1	2020	june	treatment_height	14.47
I-1-M30-B	7	irrigated	no	1	2020	june	treatment_height	18.3
I-2-M30-A	7	irrigated	no	2	2020	june	treatment_height	12.9
I-2-M30-B	7	irrigated	no	2	2020	june	treatment_height	29.53
I-3-M30-A	7	irrigated	no	3	2020	june	treatment_height	3.55
I-3-M30-B	7	irrigated	no	3	2020	june	treatment_height	25.17
I-4-M30-A	7	irrigated	no	4	2020	june	treatment_height	18.22
I-4-M30-B	7	irrigated	no	4	2020	june	treatment_height	8.06
I-5-M30-A	7	irrigated	no	5	2020	june	treatment_height	20.83
I-5-M30-B	7	irrigated	no	5	2020	june	treatment_height	11.14
I-6-M30-A	7	irrigated	no	6	2020	june	treatment_height	8.6
I-6-M30-B	7	irrigated	no	6	2020	june	treatment_height	8.89
I-1-C-A	8	irrigated	no	1	2020	june	treatment_height	0
I-1-C-B	8	irrigated	no	1	2020	june	treatment_height	0
I-2-C-A	8	irrigated	no	2	2020	june	treatment_height	0
I-2-C-B	8	irrigated	no	2	2020	june	treatment_height	0
I-3-C-A	8	irrigated	no	3	2020	june	treatment_height	0
I-3-C-B	8	irrigated	no	3	2020	june	treatment_height	0
I-4-C-A	8	irrigated	no	4	2020	june	treatment_height	0
I-4-C-B	8	irrigated	no	4	2020	june	treatment_height	0
I-5-C-A	8	irrigated	no	5	2020	june	treatment_height	0
I-5-C-B	8	irrigated	no	5	2020	june	treatment_height	0
I-6-C-A	8	irrigated	no	6	2020	june	treatment_height	0
I-6-C-B	8	irrigated	no	6	2020	june	treatment_height	0
I-2-XM0-A	1	irrigated	yes	1	2020	june	treatment_height	140.26
I-2-XM0-B	1	irrigated	yes	1	2020	june	treatment_height	109.97
I-4-XM0-A	1	irrigated	yes	2	2020	june	treatment_height	129.07
I-4-XM0-B	1	irrigated	yes	2	2020	june	treatment_height	113.11
I-6-XM0-A	1	irrigated	yes	3	2020	june	treatment_height	110.11
I-6-XM0-B	1	irrigated	yes	3	2020	june	treatment_height	103.15
I-2-XM10-A	3	irrigated	yes	1	2020	june	treatment_height	80.55
I-2-XM10-B	3	irrigated	yes	1	2020	june	treatment_height	121.73
I-4-XM10-A	3	irrigated	yes	2	2020	june	treatment_height	94.41
I-4-XM10-B	3	irrigated	yes	2	2020	june	treatment_height	106.12
I-6-XM10-A	3	irrigated	yes	3	2020	june	treatment_height	51.92
I-6-XM10-B	3	irrigated	yes	3	2020	june	treatment_height	59.32
I-2-XM20-A	5	irrigated	yes	1	2020	june	treatment_height	49.45
I-2-XM20-B	5	irrigated	yes	1	2020	june	treatment_height	46.16
I-4-XM20-A	5	irrigated	yes	2	2020	june	treatment_height	77.39
I-4-XM20-B	5	irrigated	yes	2	2020	june	treatment_height	61.99
I-6-XM20-A	5	irrigated	yes	3	2020	june	treatment_height	94.2
I-6-XM20-B	5	irrigated	yes	3	2020	june	treatment_height	87.34
I-2-XM30-A	7	irrigated	yes	1	2020	june	treatment_height	23.7
I-2-XM30-B	7	irrigated	yes	1	2020	june	treatment_height	30.1
I-4-XM30-A	7	irrigated	yes	2	2020	june	treatment_height	34.23
I-4-XM30-B	7	irrigated	yes	2	2020	june	treatment_height	30.93
I-6-XM30-A	7	irrigated	yes	3	2020	june	treatment_height	27.21
I-6-XM30-B	7	irrigated	yes	3	2020	june	treatment_height	24.65
N-1-M0-A	1	nonirrigated	no	1	2020	june	treatment_height	23.68
N-1-M0-B	1	nonirrigated	no	1	2020	june	treatment_height	37.09
N-2-M0-A	1	nonirrigated	no	2	2020	june	treatment_height	41.69
N-2-M0-B	1	nonirrigated	no	2	2020	june	treatment_height	33.23
N-3-M0-A	1	nonirrigated	no	3	2020	june	treatment_height	27.6
N-3-M0-B	1	nonirrigated	no	3	2020	june	treatment_height	46.62
N-4-M0-A	1	nonirrigated	no	4	2020	june	treatment_height	52.97
N-4-M0-B	1	nonirrigated	no	4	2020	june	treatment_height	49.04
N-5-M0-A	1	nonirrigated	no	5	2020	june	treatment_height	59.4
N-5-M0-B	1	nonirrigated	no	5	2020	june	treatment_height	59.47
N-6-M0-A	1	nonirrigated	no	6	2020	june	treatment_height	82.94
N-6-M0-B	1	nonirrigated	no	6	2020	june	treatment_height	70.07
N-1-M5-A	2	nonirrigated	no	1	2020	june	treatment_height	9.72
N-1-M5-B	2	nonirrigated	no	1	2020	june	treatment_height	12.31
N-2-M5-A	2	nonirrigated	no	2	2020	june	treatment_height	10.4
N-2-M5-B	2	nonirrigated	no	2	2020	june	treatment_height	14.15
N-3-M5-A	2	nonirrigated	no	3	2020	june	treatment_height	26.43
N-3-M5-B	2	nonirrigated	no	3	2020	june	treatment_height	24.32
N-4-M5-A	2	nonirrigated	no	4	2020	june	treatment_height	17.16
N-4-M5-B	2	nonirrigated	no	4	2020	june	treatment_height	21.92
N-5-M5-A	2	nonirrigated	no	5	2020	june	treatment_height	36.65
N-5-M5-B	2	nonirrigated	no	5	2020	june	treatment_height	45.11
N-6-M5-A	2	nonirrigated	no	6	2020	june	treatment_height	40.5
N-6-M5-B	2	nonirrigated	no	6	2020	june	treatment_height	32.57
N-1-M10-A	3	nonirrigated	no	1	2020	june	treatment_height	10.42
N-1-M10-B	3	nonirrigated	no	1	2020	june	treatment_height	7.61
N-2-M10-A	3	nonirrigated	no	2	2020	june	treatment_height	19.58
N-2-M10-B	3	nonirrigated	no	2	2020	june	treatment_height	22.58
N-3-M10-A	3	nonirrigated	no	3	2020	june	treatment_height	29.04
N-3-M10-B	3	nonirrigated	no	3	2020	june	treatment_height	13.23
N-4-M10-A	3	nonirrigated	no	4	2020	june	treatment_height	14.19
N-4-M10-B	3	nonirrigated	no	4	2020	june	treatment_height	15.43
N-5-M10-A	3	nonirrigated	no	5	2020	june	treatment_height	15.58
N-5-M10-B	3	nonirrigated	no	5	2020	june	treatment_height	20.8
N-6-M10-A	3	nonirrigated	no	6	2020	june	treatment_height	34.61
N-6-M10-B	3	nonirrigated	no	6	2020	june	treatment_height	23.58
N-1-M15-A	4	nonirrigated	no	1	2020	june	treatment_height	2.02
N-1-M15-B	4	nonirrigated	no	1	2020	june	treatment_height	2.28
N-2-M15-A	4	nonirrigated	no	2	2020	june	treatment_height	2.39
N-2-M15-B	4	nonirrigated	no	2	2020	june	treatment_height	0.63
N-3-M15-A	4	nonirrigated	no	3	2020	june	treatment_height	2.4
N-3-M15-B	4	nonirrigated	no	3	2020	june	treatment_height	2.98
N-4-M15-A	4	nonirrigated	no	4	2020	june	treatment_height	8.35
N-4-M15-B	4	nonirrigated	no	4	2020	june	treatment_height	15.77
N-5-M15-A	4	nonirrigated	no	5	2020	june	treatment_height	5.53
N-5-M15-B	4	nonirrigated	no	5	2020	june	treatment_height	9.74
N-6-M15-A	4	nonirrigated	no	6	2020	june	treatment_height	15.39
N-6-M15-B	4	nonirrigated	no	6	2020	june	treatment_height	13.95
N-1-M20-A	5	nonirrigated	no	1	2020	june	treatment_height	1.24
N-1-M20-B	5	nonirrigated	no	1	2020	june	treatment_height	1.68
N-2-M20-A	5	nonirrigated	no	2	2020	june	treatment_height	1.69
N-2-M20-B	5	nonirrigated	no	2	2020	june	treatment_height	1.21
N-3-M20-A	5	nonirrigated	no	3	2020	june	treatment_height	15.15
N-3-M20-B	5	nonirrigated	no	3	2020	june	treatment_height	15.67
N-4-M20-A	5	nonirrigated	no	4	2020	june	treatment_height	3.15
N-4-M20-B	5	nonirrigated	no	4	2020	june	treatment_height	4.82
N-5-M20-A	5	nonirrigated	no	5	2020	june	treatment_height	5.32
N-5-M20-B	5	nonirrigated	no	5	2020	june	treatment_height	20.02
N-6-M20-A	5	nonirrigated	no	6	2020	june	treatment_height	9.2
N-6-M20-B	5	nonirrigated	no	6	2020	june	treatment_height	10.37
N-1-M25-A	6	nonirrigated	no	1	2020	june	treatment_height	1.65
N-1-M25-B	6	nonirrigated	no	1	2020	june	treatment_height	1.86
N-2-M25-A	6	nonirrigated	no	2	2020	june	treatment_height	0.48
N-2-M25-B	6	nonirrigated	no	2	2020	june	treatment_height	1
N-3-M25-A	6	nonirrigated	no	3	2020	june	treatment_height	2.08
N-3-M25-B	6	nonirrigated	no	3	2020	june	treatment_height	0.86
N-4-M25-A	6	nonirrigated	no	4	2020	june	treatment_height	4.4
N-4-M25-B	6	nonirrigated	no	4	2020	june	treatment_height	2.68
N-5-M25-A	6	nonirrigated	no	5	2020	june	treatment_height	4.56
N-5-M25-B	6	nonirrigated	no	5	2020	june	treatment_height	3.52
N-6-M25-A	6	nonirrigated	no	6	2020	june	treatment_height	7.16
N-6-M25-B	6	nonirrigated	no	6	2020	june	treatment_height	10.45
N-1-M30-A	7	nonirrigated	no	1	2020	june	treatment_height	0.26
N-1-M30-B	7	nonirrigated	no	1	2020	june	treatment_height	0.13
N-2-M30-A	7	nonirrigated	no	2	2020	june	treatment_height	0.42
N-2-M30-B	7	nonirrigated	no	2	2020	june	treatment_height	0.72
N-3-M30-A	7	nonirrigated	no	3	2020	june	treatment_height	0.24
N-3-M30-B	7	nonirrigated	no	3	2020	june	treatment_height	0.38
N-4-M30-A	7	nonirrigated	no	4	2020	june	treatment_height	0.95
N-4-M30-B	7	nonirrigated	no	4	2020	june	treatment_height	0.24
N-5-M30-A	7	nonirrigated	no	5	2020	june	treatment_height	0.21
N-5-M30-B	7	nonirrigated	no	5	2020	june	treatment_height	1.52
N-6-M30-A	7	nonirrigated	no	6	2020	june	treatment_height	3.76
N-6-M30-B	7	nonirrigated	no	6	2020	june	treatment_height	1.83
N-1-C-A	8	nonirrigated	no	1	2020	june	treatment_height	0
N-1-C-B	8	nonirrigated	no	1	2020	june	treatment_height	0
N-2-C-A	8	nonirrigated	no	2	2020	june	treatment_height	0
N-2-C-B	8	nonirrigated	no	2	2020	june	treatment_height	0
N-3-C-A	8	nonirrigated	no	3	2020	june	treatment_height	0
N-3-C-B	8	nonirrigated	no	3	2020	june	treatment_height	0
N-4-C-A	8	nonirrigated	no	4	2020	june	treatment_height	0
N-4-C-B	8	nonirrigated	no	4	2020	june	treatment_height	0
N-5-C-A	8	nonirrigated	no	5	2020	june	treatment_height	0
N-5-C-B	8	nonirrigated	no	5	2020	june	treatment_height	0
N-6-C-A	8	nonirrigated	no	6	2020	june	treatment_height	0
N-6-C-B	8	nonirrigated	no	6	2020	june	treatment_height	0
I-1-M0-A	1	irrigated	no	1	2021	june	treatment_height	122.349
I-1-M0-B	1	irrigated	no	1	2021	june	treatment_height	117.119
I-2-M0-A	1	irrigated	no	2	2021	june	treatment_height	124.029
I-2-M0-B	1	irrigated	no	2	2021	june	treatment_height	138.329
I-3-M0-A	1	irrigated	no	3	2021	june	treatment_height	134.449
I-3-M0-B	1	irrigated	no	3	2021	june	treatment_height	101.459
I-4-M0-A	1	irrigated	no	4	2021	june	treatment_height	86.509
I-4-M0-B	1	irrigated	no	4	2021	june	treatment_height	80.549
I-5-M0-A	1	irrigated	no	5	2021	june	treatment_height	87.599
I-5-M0-B	1	irrigated	no	5	2021	june	treatment_height	78.329
I-6-M0-A	1	irrigated	no	6	2021	june	treatment_height	136.389
I-6-M0-B	1	irrigated	no	6	2021	june	treatment_height	153.919
I-1-M5-A	2	irrigated	no	1	2021	june	treatment_height	123.299
I-1-M5-B	2	irrigated	no	1	2021	june	treatment_height	59.409
I-2-M5-A	2	irrigated	no	2	2021	june	treatment_height	147.689
I-2-M5-B	2	irrigated	no	2	2021	june	treatment_height	121.179
I-3-M5-A	2	irrigated	no	3	2021	june	treatment_height	89.749
I-3-M5-B	2	irrigated	no	3	2021	june	treatment_height	75.579
I-4-M5-A	2	irrigated	no	4	2021	june	treatment_height	34.309
I-4-M5-B	2	irrigated	no	4	2021	june	treatment_height	51.849
I-5-M5-A	2	irrigated	no	5	2021	june	treatment_height	107.339
I-5-M5-B	2	irrigated	no	5	2021	june	treatment_height	55.479
I-6-M5-A	2	irrigated	no	6	2021	june	treatment_height	121.049
I-6-M5-B	2	irrigated	no	6	2021	june	treatment_height	165.349
I-1-M10-A	3	irrigated	no	1	2021	june	treatment_height	69.929
I-1-M10-B	3	irrigated	no	1	2021	june	treatment_height	109.839
I-2-M10-A	3	irrigated	no	2	2021	june	treatment_height	98.479
I-2-M10-B	3	irrigated	no	2	2021	june	treatment_height	106.909
I-3-M10-A	3	irrigated	no	3	2021	june	treatment_height	82.009
I-3-M10-B	3	irrigated	no	3	2021	june	treatment_height	98.429
I-4-M10-A	3	irrigated	no	4	2021	june	treatment_height	27.689
I-4-M10-B	3	irrigated	no	4	2021	june	treatment_height	46.049
I-5-M10-A	3	irrigated	no	5	2021	june	treatment_height	67.249
I-5-M10-B	3	irrigated	no	5	2021	june	treatment_height	70.249
I-6-M10-A	3	irrigated	no	6	2021	june	treatment_height	218.788
I-6-M10-B	3	irrigated	no	6	2021	june	treatment_height	169.948
I-1-M15-A	4	irrigated	no	1	2021	june	treatment_height	54.359
I-1-M15-B	4	irrigated	no	1	2021	june	treatment_height	104.759
I-2-M15-A	4	irrigated	no	2	2021	june	treatment_height	45.479
I-2-M15-B	4	irrigated	no	2	2021	june	treatment_height	70.769
I-3-M15-A	4	irrigated	no	3	2021	june	treatment_height	67.669
I-3-M15-B	4	irrigated	no	3	2021	june	treatment_height	76.689
I-4-M15-A	4	irrigated	no	4	2021	june	treatment_height	53.529
I-4-M15-B	4	irrigated	no	4	2021	june	treatment_height	52.529
I-5-M15-A	4	irrigated	no	5	2021	june	treatment_height	35.369
I-5-M15-B	4	irrigated	no	5	2021	june	treatment_height	22.099
I-6-M15-A	4	irrigated	no	6	2021	june	treatment_height	69.968
I-6-M15-B	4	irrigated	no	6	2021	june	treatment_height	46.348
I-1-M20-A	5	irrigated	no	1	2021	june	treatment_height	57.009
I-1-M20-B	5	irrigated	no	1	2021	june	treatment_height	50.519
I-2-M20-A	5	irrigated	no	2	2021	june	treatment_height	51.919
I-2-M20-B	5	irrigated	no	2	2021	june	treatment_height	49.819
I-3-M20-A	5	irrigated	no	3	2021	june	treatment_height	41.389
I-3-M20-B	5	irrigated	no	3	2021	june	treatment_height	40.259
I-4-M20-A	5	irrigated	no	4	2021	june	treatment_height	36.599
I-4-M20-B	5	irrigated	no	4	2021	june	treatment_height	20.379
I-5-M20-A	5	irrigated	no	5	2021	june	treatment_height	22.279
I-5-M20-B	5	irrigated	no	5	2021	june	treatment_height	27.269
I-6-M20-A	5	irrigated	no	6	2021	june	treatment_height	27.898
I-6-M20-B	5	irrigated	no	6	2021	june	treatment_height	55.618
I-1-M25-A	6	irrigated	no	1	2021	june	treatment_height	88.389
I-1-M25-B	6	irrigated	no	1	2021	june	treatment_height	65.569
I-2-M25-A	6	irrigated	no	2	2021	june	treatment_height	40.599
I-2-M25-B	6	irrigated	no	2	2021	june	treatment_height	36.989
I-3-M25-A	6	irrigated	no	3	2021	june	treatment_height	20.349
I-3-M25-B	6	irrigated	no	3	2021	june	treatment_height	21.309
I-4-M25-A	6	irrigated	no	4	2021	june	treatment_height	12.739
I-4-M25-B	6	irrigated	no	4	2021	june	treatment_height	15.659
I-5-M25-A	6	irrigated	no	5	2021	june	treatment_height	12.979
I-5-M25-B	6	irrigated	no	5	2021	june	treatment_height	16.639
I-6-M25-A	6	irrigated	no	6	2021	june	treatment_height	28.979
I-6-M25-B	6	irrigated	no	6	2021	june	treatment_height	35.729
I-1-M30-A	7	irrigated	no	1	2021	june	treatment_height	11.949
I-1-M30-B	7	irrigated	no	1	2021	june	treatment_height	32.179
I-2-M30-A	7	irrigated	no	2	2021	june	treatment_height	33.979
I-2-M30-B	7	irrigated	no	2	2021	june	treatment_height	20.409
I-3-M30-A	7	irrigated	no	3	2021	june	treatment_height	23.219
I-3-M30-B	7	irrigated	no	3	2021	june	treatment_height	19.209
I-4-M30-A	7	irrigated	no	4	2021	june	treatment_height	7.409
I-4-M30-B	7	irrigated	no	4	2021	june	treatment_height	15.359
I-5-M30-A	7	irrigated	no	5	2021	june	treatment_height	19.239
I-5-M30-B	7	irrigated	no	5	2021	june	treatment_height	15.409
I-6-M30-A	7	irrigated	no	6	2021	june	treatment_height	14.748
I-6-M30-B	7	irrigated	no	6	2021	june	treatment_height	8.458
I-1-C-A	8	irrigated	no	1	2021	june	treatment_height	0
I-1-C-B	8	irrigated	no	1	2021	june	treatment_height	0
I-2-C-A	8	irrigated	no	2	2021	june	treatment_height	0
I-2-C-B	8	irrigated	no	2	2021	june	treatment_height	0
I-3-C-A	8	irrigated	no	3	2021	june	treatment_height	0
I-3-C-B	8	irrigated	no	3	2021	june	treatment_height	0
I-4-C-A	8	irrigated	no	4	2021	june	treatment_height	0
I-4-C-B	8	irrigated	no	4	2021	june	treatment_height	0
I-5-C-A	8	irrigated	no	5	2021	june	treatment_height	0
I-5-C-B	8	irrigated	no	5	2021	june	treatment_height	0
I-6-C-A	8	irrigated	no	6	2021	june	treatment_height	0
I-6-C-B	8	irrigated	no	6	2021	june	treatment_height	0
I-2-XM0-A	1	irrigated	yes	1	2021	june	treatment_height	150.139
I-2-XM0-B	1	irrigated	yes	1	2021	june	treatment_height	105.779
I-4-XM0-A	1	irrigated	yes	2	2021	june	treatment_height	170.599
I-4-XM0-B	1	irrigated	yes	2	2021	june	treatment_height	157.999
I-6-XM0-A	1	irrigated	yes	3	2021	june	treatment_height	64.559
I-6-XM0-B	1	irrigated	yes	3	2021	june	treatment_height	60.109
I-2-XM10-A	3	irrigated	yes	1	2021	june	treatment_height	70.749
I-2-XM10-B	3	irrigated	yes	1	2021	june	treatment_height	93.999
I-4-XM10-A	3	irrigated	yes	2	2021	june	treatment_height	75.039
I-4-XM10-B	3	irrigated	yes	2	2021	june	treatment_height	88.609
I-6-XM10-A	3	irrigated	yes	3	2021	june	treatment_height	48.749
I-6-XM10-B	3	irrigated	yes	3	2021	june	treatment_height	66.159
I-2-XM20-A	5	irrigated	yes	1	2021	june	treatment_height	56.339
I-2-XM20-B	5	irrigated	yes	1	2021	june	treatment_height	89.549
I-4-XM20-A	5	irrigated	yes	2	2021	june	treatment_height	52.329
I-4-XM20-B	5	irrigated	yes	2	2021	june	treatment_height	65.059
I-6-XM20-A	5	irrigated	yes	3	2021	june	treatment_height	115.439
I-6-XM20-B	5	irrigated	yes	3	2021	june	treatment_height	105.219
I-2-XM30-A	7	irrigated	yes	1	2021	june	treatment_height	38.329
I-2-XM30-B	7	irrigated	yes	1	2021	june	treatment_height	49.899
I-4-XM30-A	7	irrigated	yes	2	2021	june	treatment_height	26.029
I-4-XM30-B	7	irrigated	yes	2	2021	june	treatment_height	22.939
I-6-XM30-A	7	irrigated	yes	3	2021	june	treatment_height	43.819
I-6-XM30-B	7	irrigated	yes	3	2021	june	treatment_height	47.379
N-1-M0-A	1	nonirrigated	no	1	2021	june	treatment_height	15.608
N-1-M0-B	1	nonirrigated	no	1	2021	june	treatment_height	23.008
N-2-M0-A	1	nonirrigated	no	2	2021	june	treatment_height	14.448
N-2-M0-B	1	nonirrigated	no	2	2021	june	treatment_height	18.768
N-3-M0-A	1	nonirrigated	no	3	2021	june	treatment_height	20.058
N-3-M0-B	1	nonirrigated	no	3	2021	june	treatment_height	23.618
N-4-M0-A	1	nonirrigated	no	4	2021	june	treatment_height	22.948
N-4-M0-B	1	nonirrigated	no	4	2021	june	treatment_height	13.058
N-5-M0-A	1	nonirrigated	no	5	2021	june	treatment_height	27.438
N-5-M0-B	1	nonirrigated	no	5	2021	june	treatment_height	25.568
N-6-M0-A	1	nonirrigated	no	6	2021	june	treatment_height	30.308
N-6-M0-B	1	nonirrigated	no	6	2021	june	treatment_height	23.288
N-1-M5-A	2	nonirrigated	no	1	2021	june	treatment_height	5.628
N-1-M5-B	2	nonirrigated	no	1	2021	june	treatment_height	7.548
N-2-M5-A	2	nonirrigated	no	2	2021	june	treatment_height	4.678
N-2-M5-B	2	nonirrigated	no	2	2021	june	treatment_height	31.168
N-3-M5-A	2	nonirrigated	no	3	2021	june	treatment_height	12.608
N-3-M5-B	2	nonirrigated	no	3	2021	june	treatment_height	11.928
N-4-M5-A	2	nonirrigated	no	4	2021	june	treatment_height	5.098
N-4-M5-B	2	nonirrigated	no	4	2021	june	treatment_height	5.168
N-5-M5-A	2	nonirrigated	no	5	2021	june	treatment_height	9.018
N-5-M5-B	2	nonirrigated	no	5	2021	june	treatment_height	7.828
N-6-M5-A	2	nonirrigated	no	6	2021	june	treatment_height	15.848
N-6-M5-B	2	nonirrigated	no	6	2021	june	treatment_height	18.988
N-1-M10-A	3	nonirrigated	no	1	2021	june	treatment_height	6.758
N-1-M10-B	3	nonirrigated	no	1	2021	june	treatment_height	5.988
N-2-M10-A	3	nonirrigated	no	2	2021	june	treatment_height	1.638
N-2-M10-B	3	nonirrigated	no	2	2021	june	treatment_height	3.288
N-3-M10-A	3	nonirrigated	no	3	2021	june	treatment_height	4.518
N-3-M10-B	3	nonirrigated	no	3	2021	june	treatment_height	5.518
N-4-M10-A	3	nonirrigated	no	4	2021	june	treatment_height	1.648
N-4-M10-B	3	nonirrigated	no	4	2021	june	treatment_height	5.418
N-5-M10-A	3	nonirrigated	no	5	2021	june	treatment_height	13.218
N-5-M10-B	3	nonirrigated	no	5	2021	june	treatment_height	11.008
N-6-M10-A	3	nonirrigated	no	6	2021	june	treatment_height	7.928
N-6-M10-B	3	nonirrigated	no	6	2021	june	treatment_height	16.948
N-1-M15-A	4	nonirrigated	no	1	2021	june	treatment_height	0.778
N-1-M15-B	4	nonirrigated	no	1	2021	june	treatment_height	4.408
N-2-M15-A	4	nonirrigated	no	2	2021	june	treatment_height	2.178
N-2-M15-B	4	nonirrigated	no	2	2021	june	treatment_height	18.618
N-3-M15-A	4	nonirrigated	no	3	2021	june	treatment_height	3.858
N-3-M15-B	4	nonirrigated	no	3	2021	june	treatment_height	2.208
N-4-M15-A	4	nonirrigated	no	4	2021	june	treatment_height	21.938
N-4-M15-B	4	nonirrigated	no	4	2021	june	treatment_height	8.348
N-5-M15-A	4	nonirrigated	no	5	2021	june	treatment_height	4.198
N-5-M15-B	4	nonirrigated	no	5	2021	june	treatment_height	7.248
N-6-M15-A	4	nonirrigated	no	6	2021	june	treatment_height	6.438
N-6-M15-B	4	nonirrigated	no	6	2021	june	treatment_height	5.838
N-1-M20-A	5	nonirrigated	no	1	2021	june	treatment_height	0.23
N-1-M20-B	5	nonirrigated	no	1	2021	june	treatment_height	0.75
N-2-M20-A	5	nonirrigated	no	2	2021	june	treatment_height	0.58
N-2-M20-B	5	nonirrigated	no	2	2021	june	treatment_height	1.07
N-3-M20-A	5	nonirrigated	no	3	2021	june	treatment_height	9.338
N-3-M20-B	5	nonirrigated	no	3	2021	june	treatment_height	10.668
N-4-M20-A	5	nonirrigated	no	4	2021	june	treatment_height	20.178
N-4-M20-B	5	nonirrigated	no	4	2021	june	treatment_height	1.708
N-5-M20-A	5	nonirrigated	no	5	2021	june	treatment_height	1.438
N-5-M20-B	5	nonirrigated	no	5	2021	june	treatment_height	0.638
N-6-M20-A	5	nonirrigated	no	6	2021	june	treatment_height	1.87
N-6-M20-B	5	nonirrigated	no	6	2021	june	treatment_height	0.8
N-1-M25-A	6	nonirrigated	no	1	2021	june	treatment_height	0.2
N-1-M25-B	6	nonirrigated	no	1	2021	june	treatment_height	3.808
N-2-M25-A	6	nonirrigated	no	2	2021	june	treatment_height	0.18
N-2-M25-B	6	nonirrigated	no	2	2021	june	treatment_height	0.26
N-3-M25-A	6	nonirrigated	no	3	2021	june	treatment_height	1.48
N-3-M25-B	6	nonirrigated	no	3	2021	june	treatment_height	1.148
N-4-M25-A	6	nonirrigated	no	4	2021	june	treatment_height	1.02
N-4-M25-B	6	nonirrigated	no	4	2021	june	treatment_height	1.07
N-5-M25-A	6	nonirrigated	no	5	2021	june	treatment_height	0.508
N-5-M25-B	6	nonirrigated	no	5	2021	june	treatment_height	0.27
N-6-M25-A	6	nonirrigated	no	6	2021	june	treatment_height	0.588
N-6-M25-B	6	nonirrigated	no	6	2021	june	treatment_height	0.43
N-1-M30-A	7	nonirrigated	no	1	2021	june	treatment_height	0.1
N-1-M30-B	7	nonirrigated	no	1	2021	june	treatment_height	0.15
N-2-M30-A	7	nonirrigated	no	2	2021	june	treatment_height	1.14
N-2-M30-B	7	nonirrigated	no	2	2021	june	treatment_height	0.73
N-3-M30-A	7	nonirrigated	no	3	2021	june	treatment_height	0.04
N-3-M30-B	7	nonirrigated	no	3	2021	june	treatment_height	0.07
N-4-M30-A	7	nonirrigated	no	4	2021	june	treatment_height	0.4
N-4-M30-B	7	nonirrigated	no	4	2021	june	treatment_height	0.2
N-5-M30-A	7	nonirrigated	no	5	2021	june	treatment_height	0.33
N-5-M30-B	7	nonirrigated	no	5	2021	june	treatment_height	0.72
N-6-M30-A	7	nonirrigated	no	6	2021	june	treatment_height	0.66
N-6-M30-B	7	nonirrigated	no	6	2021	june	treatment_height	1.05
N-1-C-A	8	nonirrigated	no	1	2021	june	treatment_height	0
N-1-C-B	8	nonirrigated	no	1	2021	june	treatment_height	0
N-2-C-A	8	nonirrigated	no	2	2021	june	treatment_height	0
N-2-C-B	8	nonirrigated	no	2	2021	june	treatment_height	0
N-3-C-A	8	nonirrigated	no	3	2021	june	treatment_height	0
N-3-C-B	8	nonirrigated	no	3	2021	june	treatment_height	0
N-4-C-A	8	nonirrigated	no	4	2021	june	treatment_height	0
N-4-C-B	8	nonirrigated	no	4	2021	june	treatment_height	0
N-5-C-A	8	nonirrigated	no	5	2021	june	treatment_height	0
N-5-C-B	8	nonirrigated	no	5	2021	june	treatment_height	0
N-6-C-A	8	nonirrigated	no	6	2021	june	treatment_height	0
N-6-C-B	8	nonirrigated	no	6	2021	june	treatment_height	0
I-1-M0-A	1	irrigated	no	1	2020	august	treatment_height	81.978
I-1-M0-B	1	irrigated	no	1	2020	august	treatment_height	66.478
I-2-M0-A	1	irrigated	no	2	2020	august	treatment_height	76.928
I-2-M0-B	1	irrigated	no	2	2020	august	treatment_height	93.578
I-3-M0-A	1	irrigated	no	3	2020	august	treatment_height	87.358
I-3-M0-B	1	irrigated	no	3	2020	august	treatment_height	59.108
I-4-M0-A	1	irrigated	no	4	2020	august	treatment_height	82.278
I-4-M0-B	1	irrigated	no	4	2020	august	treatment_height	82.228
I-5-M0-A	1	irrigated	no	5	2020	august	treatment_height	74.528
I-5-M0-B	1	irrigated	no	5	2020	august	treatment_height	84.178
I-6-M0-A	1	irrigated	no	6	2020	august	treatment_height	107.978
I-6-M0-B	1	irrigated	no	6	2020	august	treatment_height	88.228
I-1-M5-A	2	irrigated	no	1	2020	august	treatment_height	73.408
I-1-M5-B	2	irrigated	no	1	2020	august	treatment_height	79.208
I-2-M5-A	2	irrigated	no	2	2020	august	treatment_height	72.018
I-2-M5-B	2	irrigated	no	2	2020	august	treatment_height	60.968
I-3-M5-A	2	irrigated	no	3	2020	august	treatment_height	114.778
I-3-M5-B	2	irrigated	no	3	2020	august	treatment_height	87.278
I-4-M5-A	2	irrigated	no	4	2020	august	treatment_height	64.238
I-4-M5-B	2	irrigated	no	4	2020	august	treatment_height	60.118
I-5-M5-A	2	irrigated	no	5	2020	august	treatment_height	78.248
I-5-M5-B	2	irrigated	no	5	2020	august	treatment_height	68.308
I-6-M5-A	2	irrigated	no	6	2020	august	treatment_height	88.718
I-6-M5-B	2	irrigated	no	6	2020	august	treatment_height	117.268
I-1-M10-A	3	irrigated	no	1	2020	august	treatment_height	36.268
I-1-M10-B	3	irrigated	no	1	2020	august	treatment_height	83.098
I-2-M10-A	3	irrigated	no	2	2020	august	treatment_height	82.668
I-2-M10-B	3	irrigated	no	2	2020	august	treatment_height	66.698
I-3-M10-A	3	irrigated	no	3	2020	august	treatment_height	150.488
I-3-M10-B	3	irrigated	no	3	2020	august	treatment_height	142.988
I-4-M10-A	3	irrigated	no	4	2020	august	treatment_height	111.508
I-4-M10-B	3	irrigated	no	4	2020	august	treatment_height	16.668
I-5-M10-A	3	irrigated	no	5	2020	august	treatment_height	53.098
I-5-M10-B	3	irrigated	no	5	2020	august	treatment_height	45.878
I-6-M10-A	3	irrigated	no	6	2020	august	treatment_height	122.448
I-6-M10-B	3	irrigated	no	6	2020	august	treatment_height	121.688
I-1-M15-A	4	irrigated	no	1	2020	august	treatment_height	57.948
I-1-M15-B	4	irrigated	no	1	2020	august	treatment_height	88.738
I-2-M15-A	4	irrigated	no	2	2020	august	treatment_height	29.928
I-2-M15-B	4	irrigated	no	2	2020	august	treatment_height	42.848
I-3-M15-A	4	irrigated	no	3	2020	august	treatment_height	32.478
I-3-M15-B	4	irrigated	no	3	2020	august	treatment_height	45.598
I-4-M15-A	4	irrigated	no	4	2020	august	treatment_height	24.598
I-4-M15-B	4	irrigated	no	4	2020	august	treatment_height	20.298
I-5-M15-A	4	irrigated	no	5	2020	august	treatment_height	33.548
I-5-M15-B	4	irrigated	no	5	2020	august	treatment_height	19.018
I-6-M15-A	4	irrigated	no	6	2020	august	treatment_height	77.378
I-6-M15-B	4	irrigated	no	6	2020	august	treatment_height	58.448
I-1-M20-A	5	irrigated	no	1	2020	august	treatment_height	43.008
I-1-M20-B	5	irrigated	no	1	2020	august	treatment_height	39.498
I-2-M20-A	5	irrigated	no	2	2020	august	treatment_height	10.358
I-2-M20-B	5	irrigated	no	2	2020	august	treatment_height	57.048
I-3-M20-A	5	irrigated	no	3	2020	august	treatment_height	47.808
I-3-M20-B	5	irrigated	no	3	2020	august	treatment_height	39.858
I-4-M20-A	5	irrigated	no	4	2020	august	treatment_height	10.558
I-4-M20-B	5	irrigated	no	4	2020	august	treatment_height	6.598
I-5-M20-A	5	irrigated	no	5	2020	august	treatment_height	57.368
I-5-M20-B	5	irrigated	no	5	2020	august	treatment_height	36.418
I-6-M20-A	5	irrigated	no	6	2020	august	treatment_height	103.398
I-6-M20-B	5	irrigated	no	6	2020	august	treatment_height	84.888
I-1-M25-A	6	irrigated	no	1	2020	august	treatment_height	26.028
I-1-M25-B	6	irrigated	no	1	2020	august	treatment_height	19.278
I-2-M25-A	6	irrigated	no	2	2020	august	treatment_height	11.318
I-2-M25-B	6	irrigated	no	2	2020	august	treatment_height	22.358
I-3-M25-A	6	irrigated	no	3	2020	august	treatment_height	14.558
I-3-M25-B	6	irrigated	no	3	2020	august	treatment_height	28.968
I-4-M25-A	6	irrigated	no	4	2020	august	treatment_height	7.968
I-4-M25-B	6	irrigated	no	4	2020	august	treatment_height	16.288
I-5-M25-A	6	irrigated	no	5	2020	august	treatment_height	20.278
I-5-M25-B	6	irrigated	no	5	2020	august	treatment_height	36.178
I-6-M25-A	6	irrigated	no	6	2020	august	treatment_height	15.998
I-6-M25-B	6	irrigated	no	6	2020	august	treatment_height	39.408
I-1-M30-A	7	irrigated	no	1	2020	august	treatment_height	45.318
I-1-M30-B	7	irrigated	no	1	2020	august	treatment_height	36.738
I-2-M30-A	7	irrigated	no	2	2020	august	treatment_height	33.638
I-2-M30-B	7	irrigated	no	2	2020	august	treatment_height	35.148
I-3-M30-A	7	irrigated	no	3	2020	august	treatment_height	57.548
I-3-M30-B	7	irrigated	no	3	2020	august	treatment_height	14.798
I-4-M30-A	7	irrigated	no	4	2020	august	treatment_height	17.538
I-4-M30-B	7	irrigated	no	4	2020	august	treatment_height	33.008
I-5-M30-A	7	irrigated	no	5	2020	august	treatment_height	10.748
I-5-M30-B	7	irrigated	no	5	2020	august	treatment_height	20.018
I-6-M30-A	7	irrigated	no	6	2020	august	treatment_height	21.218
I-6-M30-B	7	irrigated	no	6	2020	august	treatment_height	14.528
I-1-C-A	8	irrigated	no	1	2020	august	treatment_height	0
I-1-C-B	8	irrigated	no	1	2020	august	treatment_height	0
I-2-C-A	8	irrigated	no	2	2020	august	treatment_height	0
I-2-C-B	8	irrigated	no	2	2020	august	treatment_height	0
I-3-C-A	8	irrigated	no	3	2020	august	treatment_height	0
I-3-C-B	8	irrigated	no	3	2020	august	treatment_height	0
I-4-C-A	8	irrigated	no	4	2020	august	treatment_height	0
I-4-C-B	8	irrigated	no	4	2020	august	treatment_height	0
I-5-C-A	8	irrigated	no	5	2020	august	treatment_height	0
I-5-C-B	8	irrigated	no	5	2020	august	treatment_height	0
I-6-C-A	8	irrigated	no	6	2020	august	treatment_height	0
I-6-C-B	8	irrigated	no	6	2020	august	treatment_height	0
I-2-XM0-A	1	irrigated	yes	1	2020	august	treatment_height	134.098
I-2-XM0-B	1	irrigated	yes	1	2020	august	treatment_height	165.288
I-4-XM0-A	1	irrigated	yes	2	2020	august	treatment_height	79.448
I-4-XM0-B	1	irrigated	yes	2	2020	august	treatment_height	75.828
I-6-XM0-A	1	irrigated	yes	3	2020	august	treatment_height	77.958
I-6-XM0-B	1	irrigated	yes	3	2020	august	treatment_height	79.898
I-2-XM10-A	3	irrigated	yes	1	2020	august	treatment_height	79.438
I-2-XM10-B	3	irrigated	yes	1	2020	august	treatment_height	75.438
I-4-XM10-A	3	irrigated	yes	2	2020	august	treatment_height	74.508
I-4-XM10-B	3	irrigated	yes	2	2020	august	treatment_height	58.998
I-6-XM10-A	3	irrigated	yes	3	2020	august	treatment_height	59.178
I-6-XM10-B	3	irrigated	yes	3	2020	august	treatment_height	80.258
I-2-XM20-A	5	irrigated	yes	1	2020	august	treatment_height	37.338
I-2-XM20-B	5	irrigated	yes	1	2020	august	treatment_height	42.008
I-4-XM20-A	5	irrigated	yes	2	2020	august	treatment_height	50.838
I-4-XM20-B	5	irrigated	yes	2	2020	august	treatment_height	36.938
I-6-XM20-A	5	irrigated	yes	3	2020	august	treatment_height	51.998
I-6-XM20-B	5	irrigated	yes	3	2020	august	treatment_height	31.928
I-2-XM30-A	7	irrigated	yes	1	2020	august	treatment_height	54.968
I-2-XM30-B	7	irrigated	yes	1	2020	august	treatment_height	45.148
I-4-XM30-A	7	irrigated	yes	2	2020	august	treatment_height	11.738
I-4-XM30-B	7	irrigated	yes	2	2020	august	treatment_height	23.628
I-6-XM30-A	7	irrigated	yes	3	2020	august	treatment_height	21.118
I-6-XM30-B	7	irrigated	yes	3	2020	august	treatment_height	15.928
N-1-M0-A	1	nonirrigated	no	1	2020	august	treatment_height	4.948
N-1-M0-B	1	nonirrigated	no	1	2020	august	treatment_height	6.608
N-2-M0-A	1	nonirrigated	no	2	2020	august	treatment_height	2.468
N-2-M0-B	1	nonirrigated	no	2	2020	august	treatment_height	2.608
N-3-M0-A	1	nonirrigated	no	3	2020	august	treatment_height	7.238
N-3-M0-B	1	nonirrigated	no	3	2020	august	treatment_height	4.328
N-4-M0-A	1	nonirrigated	no	4	2020	august	treatment_height	2.368
N-4-M0-B	1	nonirrigated	no	4	2020	august	treatment_height	6.608
N-5-M0-A	1	nonirrigated	no	5	2020	august	treatment_height	8.698
N-5-M0-B	1	nonirrigated	no	5	2020	august	treatment_height	9.468
N-6-M0-A	1	nonirrigated	no	6	2020	august	treatment_height	9.998
N-6-M0-B	1	nonirrigated	no	6	2020	august	treatment_height	11.338
N-1-M5-A	2	nonirrigated	no	1	2020	august	treatment_height	2.258
N-1-M5-B	2	nonirrigated	no	1	2020	august	treatment_height	2.77
N-2-M5-A	2	nonirrigated	no	2	2020	august	treatment_height	12.678
N-2-M5-B	2	nonirrigated	no	2	2020	august	treatment_height	3.078
N-3-M5-A	2	nonirrigated	no	3	2020	august	treatment_height	1.688
N-3-M5-B	2	nonirrigated	no	3	2020	august	treatment_height	4.278
N-4-M5-A	2	nonirrigated	no	4	2020	august	treatment_height	2.11
N-4-M5-B	2	nonirrigated	no	4	2020	august	treatment_height	2.07
N-5-M5-A	2	nonirrigated	no	5	2020	august	treatment_height	1.988
N-5-M5-B	2	nonirrigated	no	5	2020	august	treatment_height	2.818
N-6-M5-A	2	nonirrigated	no	6	2020	august	treatment_height	6.598
N-6-M5-B	2	nonirrigated	no	6	2020	august	treatment_height	5.498
N-1-M10-A	3	nonirrigated	no	1	2020	august	treatment_height	1.748
N-1-M10-B	3	nonirrigated	no	1	2020	august	treatment_height	2.318
N-2-M10-A	3	nonirrigated	no	2	2020	august	treatment_height	1.34
N-2-M10-B	3	nonirrigated	no	2	2020	august	treatment_height	1.78
N-3-M10-A	3	nonirrigated	no	3	2020	august	treatment_height	1.868
N-3-M10-B	3	nonirrigated	no	3	2020	august	treatment_height	1.48
N-4-M10-A	3	nonirrigated	no	4	2020	august	treatment_height	3.53
N-4-M10-B	3	nonirrigated	no	4	2020	august	treatment_height	1.09
N-5-M10-A	3	nonirrigated	no	5	2020	august	treatment_height	8.598
N-5-M10-B	3	nonirrigated	no	5	2020	august	treatment_height	4.498
N-6-M10-A	3	nonirrigated	no	6	2020	august	treatment_height	2.258
N-6-M10-B	3	nonirrigated	no	6	2020	august	treatment_height	11.288
N-1-M15-A	4	nonirrigated	no	1	2020	august	treatment_height	1.388
N-1-M15-B	4	nonirrigated	no	1	2020	august	treatment_height	0.87
N-2-M15-A	4	nonirrigated	no	2	2020	august	treatment_height	3.06
N-2-M15-B	4	nonirrigated	no	2	2020	august	treatment_height	2.778
N-3-M15-A	4	nonirrigated	no	3	2020	august	treatment_height	0.89
N-3-M15-B	4	nonirrigated	no	3	2020	august	treatment_height	1.64
N-4-M15-A	4	nonirrigated	no	4	2020	august	treatment_height	2.678
N-4-M15-B	4	nonirrigated	no	4	2020	august	treatment_height	6.098
N-5-M15-A	4	nonirrigated	no	5	2020	august	treatment_height	2.95
N-5-M15-B	4	nonirrigated	no	5	2020	august	treatment_height	2
N-6-M15-A	4	nonirrigated	no	6	2020	august	treatment_height	4.618
N-6-M15-B	4	nonirrigated	no	6	2020	august	treatment_height	5.738
N-1-M20-A	5	nonirrigated	no	1	2020	august	treatment_height	1.04
N-1-M20-B	5	nonirrigated	no	1	2020	august	treatment_height	1.61
N-2-M20-A	5	nonirrigated	no	2	2020	august	treatment_height	0.96
N-2-M20-B	5	nonirrigated	no	2	2020	august	treatment_height	0.89
N-3-M20-A	5	nonirrigated	no	3	2020	august	treatment_height	5.828
N-3-M20-B	5	nonirrigated	no	3	2020	august	treatment_height	1.87
N-4-M20-A	5	nonirrigated	no	4	2020	august	treatment_height	10.278
N-4-M20-B	5	nonirrigated	no	4	2020	august	treatment_height	1.21
N-5-M20-A	5	nonirrigated	no	5	2020	august	treatment_height	1.97
N-5-M20-B	5	nonirrigated	no	5	2020	august	treatment_height	3.27
N-6-M20-A	5	nonirrigated	no	6	2020	august	treatment_height	3.16
N-6-M20-B	5	nonirrigated	no	6	2020	august	treatment_height	2.02
N-1-M25-A	6	nonirrigated	no	1	2020	august	treatment_height	0.91
N-1-M25-B	6	nonirrigated	no	1	2020	august	treatment_height	0.67
N-2-M25-A	6	nonirrigated	no	2	2020	august	treatment_height	1.57
N-2-M25-B	6	nonirrigated	no	2	2020	august	treatment_height	1.28
N-3-M25-A	6	nonirrigated	no	3	2020	august	treatment_height	0.77
N-3-M25-B	6	nonirrigated	no	3	2020	august	treatment_height	0.06
N-4-M25-A	6	nonirrigated	no	4	2020	august	treatment_height	2.268
N-4-M25-B	6	nonirrigated	no	4	2020	august	treatment_height	2.91
N-5-M25-A	6	nonirrigated	no	5	2020	august	treatment_height	1.32
N-5-M25-B	6	nonirrigated	no	5	2020	august	treatment_height	0.69
N-6-M25-A	6	nonirrigated	no	6	2020	august	treatment_height	1.58
N-6-M25-B	6	nonirrigated	no	6	2020	august	treatment_height	1.37
N-1-M30-A	7	nonirrigated	no	1	2020	august	treatment_height	0.25
N-1-M30-B	7	nonirrigated	no	1	2020	august	treatment_height	1.3
N-2-M30-A	7	nonirrigated	no	2	2020	august	treatment_height	2.74
N-2-M30-B	7	nonirrigated	no	2	2020	august	treatment_height	0.47
N-3-M30-A	7	nonirrigated	no	3	2020	august	treatment_height	0.74
N-3-M30-B	7	nonirrigated	no	3	2020	august	treatment_height	0.55
N-4-M30-A	7	nonirrigated	no	4	2020	august	treatment_height	0.23
N-4-M30-B	7	nonirrigated	no	4	2020	august	treatment_height	0.24
N-5-M30-A	7	nonirrigated	no	5	2020	august	treatment_height	0.45
N-5-M30-B	7	nonirrigated	no	5	2020	august	treatment_height	0.17
N-6-M30-A	7	nonirrigated	no	6	2020	august	treatment_height	0.76
N-6-M30-B	7	nonirrigated	no	6	2020	august	treatment_height	0.05
N-1-C-A	8	nonirrigated	no	1	2020	august	treatment_height	0
N-1-C-B	8	nonirrigated	no	1	2020	august	treatment_height	0
N-2-C-A	8	nonirrigated	no	2	2020	august	treatment_height	0
N-2-C-B	8	nonirrigated	no	2	2020	august	treatment_height	0
N-3-C-A	8	nonirrigated	no	3	2020	august	treatment_height	0
N-3-C-B	8	nonirrigated	no	3	2020	august	treatment_height	0
N-4-C-A	8	nonirrigated	no	4	2020	august	treatment_height	0
N-4-C-B	8	nonirrigated	no	4	2020	august	treatment_height	0
N-5-C-A	8	nonirrigated	no	5	2020	august	treatment_height	0
N-5-C-B	8	nonirrigated	no	5	2020	august	treatment_height	0
N-6-C-A	8	nonirrigated	no	6	2020	august	treatment_height	0
N-6-C-B	8	nonirrigated	no	6	2020	august	treatment_height	0
I-1-M0-A	1	irrigated	no	1	2021	august	treatment_height	149.368
I-1-M0-B	1	irrigated	no	1	2021	august	treatment_height	131.828
I-2-M0-A	1	irrigated	no	2	2021	august	treatment_height	98.798
I-2-M0-B	1	irrigated	no	2	2021	august	treatment_height	115.128
I-3-M0-A	1	irrigated	no	3	2021	august	treatment_height	61.388
I-3-M0-B	1	irrigated	no	3	2021	august	treatment_height	46.048
I-4-M0-A	1	irrigated	no	4	2021	august	treatment_height	81.498
I-4-M0-B	1	irrigated	no	4	2021	august	treatment_height	80.548
I-5-M0-A	1	irrigated	no	5	2021	august	treatment_height	63.828
I-5-M0-B	1	irrigated	no	5	2021	august	treatment_height	69.828
I-6-M0-A	1	irrigated	no	6	2021	august	treatment_height	68.358
I-6-M0-B	1	irrigated	no	6	2021	august	treatment_height	68.908
I-1-M5-A	2	irrigated	no	1	2021	august	treatment_height	57.578
I-1-M5-B	2	irrigated	no	1	2021	august	treatment_height	78.818
I-2-M5-A	2	irrigated	no	2	2021	august	treatment_height	71.698
I-2-M5-B	2	irrigated	no	2	2021	august	treatment_height	80.238
I-3-M5-A	2	irrigated	no	3	2021	august	treatment_height	147.598
I-3-M5-B	2	irrigated	no	3	2021	august	treatment_height	90.168
I-4-M5-A	2	irrigated	no	4	2021	august	treatment_height	62.138
I-4-M5-B	2	irrigated	no	4	2021	august	treatment_height	38.258
I-5-M5-A	2	irrigated	no	5	2021	august	treatment_height	49.618
I-5-M5-B	2	irrigated	no	5	2021	august	treatment_height	41.118
I-6-M5-A	2	irrigated	no	6	2021	august	treatment_height	80.818
I-6-M5-B	2	irrigated	no	6	2021	august	treatment_height	77.708
I-1-M10-A	3	irrigated	no	1	2021	august	treatment_height	68.108
I-1-M10-B	3	irrigated	no	1	2021	august	treatment_height	97.178
I-2-M10-A	3	irrigated	no	2	2021	august	treatment_height	113.838
I-2-M10-B	3	irrigated	no	2	2021	august	treatment_height	61.348
I-3-M10-A	3	irrigated	no	3	2021	august	treatment_height	125.688
I-3-M10-B	3	irrigated	no	3	2021	august	treatment_height	113.108
I-4-M10-A	3	irrigated	no	4	2021	august	treatment_height	133.028
I-4-M10-B	3	irrigated	no	4	2021	august	treatment_height	23.31
I-5-M10-A	3	irrigated	no	5	2021	august	treatment_height	73.368
I-5-M10-B	3	irrigated	no	5	2021	august	treatment_height	44.268
I-6-M10-A	3	irrigated	no	6	2021	august	treatment_height	117.988
I-6-M10-B	3	irrigated	no	6	2021	august	treatment_height	125.198
I-1-M15-A	4	irrigated	no	1	2021	august	treatment_height	77.648
I-1-M15-B	4	irrigated	no	1	2021	august	treatment_height	77.638
I-2-M15-A	4	irrigated	no	2	2021	august	treatment_height	53.158
I-2-M15-B	4	irrigated	no	2	2021	august	treatment_height	33.428
I-3-M15-A	4	irrigated	no	3	2021	august	treatment_height	63.588
I-3-M15-B	4	irrigated	no	3	2021	august	treatment_height	87.838
I-4-M15-A	4	irrigated	no	4	2021	august	treatment_height	38.078
I-4-M15-B	4	irrigated	no	4	2021	august	treatment_height	23.358
I-5-M15-A	4	irrigated	no	5	2021	august	treatment_height	48.688
I-5-M15-B	4	irrigated	no	5	2021	august	treatment_height	61.818
I-6-M15-A	4	irrigated	no	6	2021	august	treatment_height	35.568
I-6-M15-B	4	irrigated	no	6	2021	august	treatment_height	69.588
I-1-M20-A	5	irrigated	no	1	2021	august	treatment_height	136.848
I-1-M20-B	5	irrigated	no	1	2021	august	treatment_height	81.288
I-2-M20-A	5	irrigated	no	2	2021	august	treatment_height	62.288
I-2-M20-B	5	irrigated	no	2	2021	august	treatment_height	20.748
I-3-M20-A	5	irrigated	no	3	2021	august	treatment_height	46.648
I-3-M20-B	5	irrigated	no	3	2021	august	treatment_height	55.218
I-4-M20-A	5	irrigated	no	4	2021	august	treatment_height	22.888
I-4-M20-B	5	irrigated	no	4	2021	august	treatment_height	18.708
I-5-M20-A	5	irrigated	no	5	2021	august	treatment_height	25.258
I-5-M20-B	5	irrigated	no	5	2021	august	treatment_height	34.858
I-6-M20-A	5	irrigated	no	6	2021	august	treatment_height	55.758
I-6-M20-B	5	irrigated	no	6	2021	august	treatment_height	97.268
I-1-M25-A	6	irrigated	no	1	2021	august	treatment_height	67.148
I-1-M25-B	6	irrigated	no	1	2021	august	treatment_height	51.268
I-2-M25-A	6	irrigated	no	2	2021	august	treatment_height	32.098
I-2-M25-B	6	irrigated	no	2	2021	august	treatment_height	22.648
I-3-M25-A	6	irrigated	no	3	2021	august	treatment_height	12.418
I-3-M25-B	6	irrigated	no	3	2021	august	treatment_height	54.878
I-4-M25-A	6	irrigated	no	4	2021	august	treatment_height	22.738
I-4-M25-B	6	irrigated	no	4	2021	august	treatment_height	29.148
I-5-M25-A	6	irrigated	no	5	2021	august	treatment_height	25.01
I-5-M25-B	6	irrigated	no	5	2021	august	treatment_height	21.02
I-6-M25-A	6	irrigated	no	6	2021	august	treatment_height	19.508
I-6-M25-B	6	irrigated	no	6	2021	august	treatment_height	34.958
I-1-M30-A	7	irrigated	no	1	2021	august	treatment_height	28.578
I-1-M30-B	7	irrigated	no	1	2021	august	treatment_height	29.878
I-2-M30-A	7	irrigated	no	2	2021	august	treatment_height	25.28
I-2-M30-B	7	irrigated	no	2	2021	august	treatment_height	57.288
I-3-M30-A	7	irrigated	no	3	2021	august	treatment_height	32.458
I-3-M30-B	7	irrigated	no	3	2021	august	treatment_height	30.078
I-4-M30-A	7	irrigated	no	4	2021	august	treatment_height	12.748
I-4-M30-B	7	irrigated	no	4	2021	august	treatment_height	36.198
I-5-M30-A	7	irrigated	no	5	2021	august	treatment_height	16.75
I-5-M30-B	7	irrigated	no	5	2021	august	treatment_height	16.738
I-6-M30-A	7	irrigated	no	6	2021	august	treatment_height	10.44
I-6-M30-B	7	irrigated	no	6	2021	august	treatment_height	13.54
I-1-C-A	8	irrigated	no	1	2021	august	treatment_height	0
I-1-C-B	8	irrigated	no	1	2021	august	treatment_height	0
I-2-C-A	8	irrigated	no	2	2021	august	treatment_height	0
I-2-C-B	8	irrigated	no	2	2021	august	treatment_height	0
I-3-C-A	8	irrigated	no	3	2021	august	treatment_height	0
I-3-C-B	8	irrigated	no	3	2021	august	treatment_height	0
I-4-C-A	8	irrigated	no	4	2021	august	treatment_height	0
I-4-C-B	8	irrigated	no	4	2021	august	treatment_height	0
I-5-C-A	8	irrigated	no	5	2021	august	treatment_height	0
I-5-C-B	8	irrigated	no	5	2021	august	treatment_height	0
I-6-C-A	8	irrigated	no	6	2021	august	treatment_height	0
I-6-C-B	8	irrigated	no	6	2021	august	treatment_height	0
I-2-XM0-A	1	irrigated	yes	1	2021	august	treatment_height	101.358
I-2-XM0-B	1	irrigated	yes	1	2021	august	treatment_height	95.668
I-4-XM0-A	1	irrigated	yes	2	2021	august	treatment_height	88.938
I-4-XM0-B	1	irrigated	yes	2	2021	august	treatment_height	72.478
I-6-XM0-A	1	irrigated	yes	3	2021	august	treatment_height	72.33
I-6-XM0-B	1	irrigated	yes	3	2021	august	treatment_height	81.768
I-2-XM10-A	3	irrigated	yes	1	2021	august	treatment_height	71.1
I-2-XM10-B	3	irrigated	yes	1	2021	august	treatment_height	76.34
I-4-XM10-A	3	irrigated	yes	2	2021	august	treatment_height	48.92
I-4-XM10-B	3	irrigated	yes	2	2021	august	treatment_height	35.4
I-6-XM10-A	3	irrigated	yes	3	2021	august	treatment_height	56.078
I-6-XM10-B	3	irrigated	yes	3	2021	august	treatment_height	62.78
I-2-XM20-A	5	irrigated	yes	1	2021	august	treatment_height	65.9
I-2-XM20-B	5	irrigated	yes	1	2021	august	treatment_height	57.098
I-4-XM20-A	5	irrigated	yes	2	2021	august	treatment_height	37.05
I-4-XM20-B	5	irrigated	yes	2	2021	august	treatment_height	33.4
I-6-XM20-A	5	irrigated	yes	3	2021	august	treatment_height	32.67
I-6-XM20-B	5	irrigated	yes	3	2021	august	treatment_height	58.008
I-2-XM30-A	7	irrigated	yes	1	2021	august	treatment_height	33.07
I-2-XM30-B	7	irrigated	yes	1	2021	august	treatment_height	19.04
I-4-XM30-A	7	irrigated	yes	2	2021	august	treatment_height	20.69
I-4-XM30-B	7	irrigated	yes	2	2021	august	treatment_height	15.76
I-6-XM30-A	7	irrigated	yes	3	2021	august	treatment_height	20.36
I-6-XM30-B	7	irrigated	yes	3	2021	august	treatment_height	13.19
N-1-M0-A	1	nonirrigated	no	1	2021	august	treatment_height	1.7
N-1-M0-B	1	nonirrigated	no	1	2021	august	treatment_height	5.97
N-2-M0-A	1	nonirrigated	no	2	2021	august	treatment_height	2.89
N-2-M0-B	1	nonirrigated	no	2	2021	august	treatment_height	6.17
N-3-M0-A	1	nonirrigated	no	3	2021	august	treatment_height	5.95
N-3-M0-B	1	nonirrigated	no	3	2021	august	treatment_height	6.27
N-4-M0-A	1	nonirrigated	no	4	2021	august	treatment_height	3.92
N-4-M0-B	1	nonirrigated	no	4	2021	august	treatment_height	3.79
N-5-M0-A	1	nonirrigated	no	5	2021	august	treatment_height	2.43
N-5-M0-B	1	nonirrigated	no	5	2021	august	treatment_height	10.66
N-6-M0-A	1	nonirrigated	no	6	2021	august	treatment_height	8.89
N-6-M0-B	1	nonirrigated	no	6	2021	august	treatment_height	10.95
N-1-M5-A	2	nonirrigated	no	1	2021	august	treatment_height	7.19
N-1-M5-B	2	nonirrigated	no	1	2021	august	treatment_height	5.07
N-2-M5-A	2	nonirrigated	no	2	2021	august	treatment_height	5.46
N-2-M5-B	2	nonirrigated	no	2	2021	august	treatment_height	7.07
N-3-M5-A	2	nonirrigated	no	3	2021	august	treatment_height	14.59
N-3-M5-B	2	nonirrigated	no	3	2021	august	treatment_height	14.45
N-4-M5-A	2	nonirrigated	no	4	2021	august	treatment_height	15.54
N-4-M5-B	2	nonirrigated	no	4	2021	august	treatment_height	16.5
N-5-M5-A	2	nonirrigated	no	5	2021	august	treatment_height	8.69
N-5-M5-B	2	nonirrigated	no	5	2021	august	treatment_height	14.67
N-6-M5-A	2	nonirrigated	no	6	2021	august	treatment_height	20.02
N-6-M5-B	2	nonirrigated	no	6	2021	august	treatment_height	30.808
N-1-M10-A	3	nonirrigated	no	1	2021	august	treatment_height	26.93
N-1-M10-B	3	nonirrigated	no	1	2021	august	treatment_height	21.38
N-2-M10-A	3	nonirrigated	no	2	2021	august	treatment_height	11.5
N-2-M10-B	3	nonirrigated	no	2	2021	august	treatment_height	13.06
N-3-M10-A	3	nonirrigated	no	3	2021	august	treatment_height	28.02
N-3-M10-B	3	nonirrigated	no	3	2021	august	treatment_height	24.98
N-4-M10-A	3	nonirrigated	no	4	2021	august	treatment_height	15.01
N-4-M10-B	3	nonirrigated	no	4	2021	august	treatment_height	19.02
N-5-M10-A	3	nonirrigated	no	5	2021	august	treatment_height	36.31
N-5-M10-B	3	nonirrigated	no	5	2021	august	treatment_height	33.24
N-6-M10-A	3	nonirrigated	no	6	2021	august	treatment_height	68.668
N-6-M10-B	3	nonirrigated	no	6	2021	august	treatment_height	73.948
N-1-M15-A	4	nonirrigated	no	1	2021	august	treatment_height	14.54
N-1-M15-B	4	nonirrigated	no	1	2021	august	treatment_height	18.23
N-2-M15-A	4	nonirrigated	no	2	2021	august	treatment_height	21.07
N-2-M15-B	4	nonirrigated	no	2	2021	august	treatment_height	19.36
N-3-M15-A	4	nonirrigated	no	3	2021	august	treatment_height	23.54
N-3-M15-B	4	nonirrigated	no	3	2021	august	treatment_height	22.64
N-4-M15-A	4	nonirrigated	no	4	2021	august	treatment_height	28.18
N-4-M15-B	4	nonirrigated	no	4	2021	august	treatment_height	41.52
N-5-M15-A	4	nonirrigated	no	5	2021	august	treatment_height	67.578
N-5-M15-B	4	nonirrigated	no	5	2021	august	treatment_height	68.718
N-6-M15-A	4	nonirrigated	no	6	2021	august	treatment_height	60.178
N-6-M15-B	4	nonirrigated	no	6	2021	august	treatment_height	88.858
N-1-M20-A	5	nonirrigated	no	1	2021	august	treatment_height	29.79
N-1-M20-B	5	nonirrigated	no	1	2021	august	treatment_height	26.44
N-2-M20-A	5	nonirrigated	no	2	2021	august	treatment_height	25.54
N-2-M20-B	5	nonirrigated	no	2	2021	august	treatment_height	26.15
N-3-M20-A	5	nonirrigated	no	3	2021	august	treatment_height	42.988
N-3-M20-B	5	nonirrigated	no	3	2021	august	treatment_height	60.26
N-4-M20-A	5	nonirrigated	no	4	2021	august	treatment_height	46.29
N-4-M20-B	5	nonirrigated	no	4	2021	august	treatment_height	63.77
N-5-M20-A	5	nonirrigated	no	5	2021	august	treatment_height	39.99
N-5-M20-B	5	nonirrigated	no	5	2021	august	treatment_height	40.14
N-6-M20-A	5	nonirrigated	no	6	2021	august	treatment_height	81.648
N-6-M20-B	5	nonirrigated	no	6	2021	august	treatment_height	72.668
N-1-M25-A	6	nonirrigated	no	1	2021	august	treatment_height	32.65
N-1-M25-B	6	nonirrigated	no	1	2021	august	treatment_height	13.16
N-2-M25-A	6	nonirrigated	no	2	2021	august	treatment_height	24.74
N-2-M25-B	6	nonirrigated	no	2	2021	august	treatment_height	20.21
N-3-M25-A	6	nonirrigated	no	3	2021	august	treatment_height	24.27
N-3-M25-B	6	nonirrigated	no	3	2021	august	treatment_height	34.57
N-4-M25-A	6	nonirrigated	no	4	2021	august	treatment_height	34.66
N-4-M25-B	6	nonirrigated	no	4	2021	august	treatment_height	33.08
N-5-M25-A	6	nonirrigated	no	5	2021	august	treatment_height	70.448
N-5-M25-B	6	nonirrigated	no	5	2021	august	treatment_height	84.038
N-6-M25-A	6	nonirrigated	no	6	2021	august	treatment_height	84.918
N-6-M25-B	6	nonirrigated	no	6	2021	august	treatment_height	72.908
N-1-M30-A	7	nonirrigated	no	1	2021	august	treatment_height	48.77
N-1-M30-B	7	nonirrigated	no	1	2021	august	treatment_height	75.35
N-2-M30-A	7	nonirrigated	no	2	2021	august	treatment_height	42.62
N-2-M30-B	7	nonirrigated	no	2	2021	august	treatment_height	18.36
N-3-M30-A	7	nonirrigated	no	3	2021	august	treatment_height	42.53
N-3-M30-B	7	nonirrigated	no	3	2021	august	treatment_height	41.19
N-4-M30-A	7	nonirrigated	no	4	2021	august	treatment_height	36.94
N-4-M30-B	7	nonirrigated	no	4	2021	august	treatment_height	34.86
N-5-M30-A	7	nonirrigated	no	5	2021	august	treatment_height	48.73
N-5-M30-B	7	nonirrigated	no	5	2021	august	treatment_height	55.86
N-6-M30-A	7	nonirrigated	no	6	2021	august	treatment_height	76.368
N-6-M30-B	7	nonirrigated	no	6	2021	august	treatment_height	96.708
N-1-C-A	8	nonirrigated	no	1	2021	august	treatment_height	0
N-1-C-B	8	nonirrigated	no	1	2021	august	treatment_height	0
N-2-C-A	8	nonirrigated	no	2	2021	august	treatment_height	0
N-2-C-B	8	nonirrigated	no	2	2021	august	treatment_height	0
N-3-C-A	8	nonirrigated	no	3	2021	august	treatment_height	0
N-3-C-B	8	nonirrigated	no	3	2021	august	treatment_height	0
N-4-C-A	8	nonirrigated	no	4	2021	august	treatment_height	0
N-4-C-B	8	nonirrigated	no	4	2021	august	treatment_height	0
N-5-C-A	8	nonirrigated	no	5	2021	august	treatment_height	0
N-5-C-B	8	nonirrigated	no	5	2021	august	treatment_height	0
N-6-C-A	8	nonirrigated	no	6	2021	august	treatment_height	0
N-6-C-B	8	nonirrigated	no	6	2021	august	treatment_height	0
I-1-M0-A	1	irrigated	no	1	2021	august	cummulative	271.717
I-1-M0-B	1	irrigated	no	1	2021	august	cummulative	248.947
I-2-M0-A	1	irrigated	no	2	2021	august	cummulative	222.827
I-2-M0-B	1	irrigated	no	2	2021	august	cummulative	253.457
I-3-M0-A	1	irrigated	no	3	2021	august	cummulative	195.837
I-3-M0-B	1	irrigated	no	3	2021	august	cummulative	147.507
I-4-M0-A	1	irrigated	no	4	2021	august	cummulative	168.007
I-4-M0-B	1	irrigated	no	4	2021	august	cummulative	161.097
I-5-M0-A	1	irrigated	no	5	2021	august	cummulative	151.427
I-5-M0-B	1	irrigated	no	5	2021	august	cummulative	148.157
I-6-M0-A	1	irrigated	no	6	2021	august	cummulative	204.747
I-6-M0-B	1	irrigated	no	6	2021	august	cummulative	222.827
I-1-M5-A	2	irrigated	no	1	2021	august	cummulative	199.015
I-1-M5-B	2	irrigated	no	1	2021	august	cummulative	158.217
I-2-M5-A	2	irrigated	no	2	2021	august	cummulative	246.525
I-2-M5-B	2	irrigated	no	2	2021	august	cummulative	232.495
I-3-M5-A	2	irrigated	no	3	2021	august	cummulative	270.225
I-3-M5-B	2	irrigated	no	3	2021	august	cummulative	189.445
I-4-M5-A	2	irrigated	no	4	2021	august	cummulative	132.385
I-4-M5-B	2	irrigated	no	4	2021	august	cummulative	114.515
I-5-M5-A	2	irrigated	no	5	2021	august	cummulative	185.055
I-5-M5-B	2	irrigated	no	5	2021	august	cummulative	131.117
I-6-M5-A	2	irrigated	no	6	2021	august	cummulative	236.775
I-6-M5-B	2	irrigated	no	6	2021	august	cummulative	274.965
I-1-M10-A	3	irrigated	no	1	2021	august	cummulative	178.785
I-1-M10-B	3	irrigated	no	1	2021	august	cummulative	278.165
I-2-M10-A	3	irrigated	no	2	2021	august	cummulative	279.485
I-2-M10-B	3	irrigated	no	2	2021	august	cummulative	228.795
I-3-M10-A	3	irrigated	no	3	2021	august	cummulative	266.685
I-3-M10-B	3	irrigated	no	3	2021	august	cummulative	262.425
I-4-M10-A	3	irrigated	no	4	2021	august	cummulative	227.835
I-4-M10-B	3	irrigated	no	4	2021	august	cummulative	129.657
I-5-M10-A	3	irrigated	no	5	2021	august	cummulative	200.015
I-5-M10-B	3	irrigated	no	5	2021	august	cummulative	175.995
I-6-M10-A	3	irrigated	no	6	2021	august	cummulative	389.504
I-6-M10-B	3	irrigated	no	6	2021	august	cummulative	324.344
I-1-M15-A	4	irrigated	no	1	2021	august	cummulative	227.805
I-1-M15-B	4	irrigated	no	1	2021	august	cummulative	274.355
I-2-M15-A	4	irrigated	no	2	2021	august	cummulative	205.695
I-2-M15-B	4	irrigated	no	2	2021	august	cummulative	171.115
I-3-M15-A	4	irrigated	no	3	2021	august	cummulative	236.035
I-3-M15-B	4	irrigated	no	3	2021	august	cummulative	268.245
I-4-M15-A	4	irrigated	no	4	2021	august	cummulative	184.675
I-4-M15-B	4	irrigated	no	4	2021	august	cummulative	158.835
I-5-M15-A	4	irrigated	no	5	2021	august	cummulative	172.585
I-5-M15-B	4	irrigated	no	5	2021	august	cummulative	189.355
I-6-M15-A	4	irrigated	no	6	2021	august	cummulative	186.674
I-6-M15-B	4	irrigated	no	6	2021	august	cummulative	182.434
I-1-M20-A	5	irrigated	no	1	2021	august	cummulative	323.285
I-1-M20-B	5	irrigated	no	1	2021	august	cummulative	245.715
I-2-M20-A	5	irrigated	no	2	2021	august	cummulative	223.235
I-2-M20-B	5	irrigated	no	2	2021	august	cummulative	164.105
I-3-M20-A	5	irrigated	no	3	2021	august	cummulative	210.525
I-3-M20-B	5	irrigated	no	3	2021	august	cummulative	197.125
I-4-M20-A	5	irrigated	no	4	2021	august	cummulative	175.415
I-4-M20-B	5	irrigated	no	4	2021	august	cummulative	154.455
I-5-M20-A	5	irrigated	no	5	2021	august	cummulative	135.915
I-5-M20-B	5	irrigated	no	5	2021	august	cummulative	176.925
I-6-M20-A	5	irrigated	no	6	2021	august	cummulative	167.794
I-6-M20-B	5	irrigated	no	6	2021	august	cummulative	319.254
I-1-M25-A	6	irrigated	no	1	2021	august	cummulative	274.415
I-1-M25-B	6	irrigated	no	1	2021	august	cummulative	198.985
I-2-M25-A	6	irrigated	no	2	2021	august	cummulative	208.135
I-2-M25-B	6	irrigated	no	2	2021	august	cummulative	208.195
I-3-M25-A	6	irrigated	no	3	2021	august	cummulative	178.915
I-3-M25-B	6	irrigated	no	3	2021	august	cummulative	237.045
I-4-M25-A	6	irrigated	no	4	2021	august	cummulative	124.085
I-4-M25-B	6	irrigated	no	4	2021	august	cummulative	164.995
I-5-M25-A	6	irrigated	no	5	2021	august	cummulative	157.087
I-5-M25-B	6	irrigated	no	5	2021	august	cummulative	163.827
I-6-M25-A	6	irrigated	no	6	2021	august	cummulative	166.815
I-6-M25-B	6	irrigated	no	6	2021	august	cummulative	166.995
I-1-M30-A	7	irrigated	no	1	2021	august	cummulative	182.585
I-1-M30-B	7	irrigated	no	1	2021	august	cummulative	181.755
I-2-M30-A	7	irrigated	no	2	2021	august	cummulative	196.817
I-2-M30-B	7	irrigated	no	2	2021	august	cummulative	227.425
I-3-M30-A	7	irrigated	no	3	2021	august	cummulative	185.455
I-3-M30-B	7	irrigated	no	3	2021	august	cummulative	218.815
I-4-M30-A	7	irrigated	no	4	2021	august	cummulative	129.925
I-4-M30-B	7	irrigated	no	4	2021	august	cummulative	217.455
I-5-M30-A	7	irrigated	no	5	2021	august	cummulative	195.937
I-5-M30-B	7	irrigated	no	5	2021	august	cummulative	158.115
I-6-M30-A	7	irrigated	no	6	2021	august	cummulative	149.816
I-6-M30-B	7	irrigated	no	6	2021	august	cummulative	147.926
I-1-C-A	8	irrigated	no	1	2021	august	cummulative	168.678
I-1-C-B	8	irrigated	no	1	2021	august	cummulative	253.338
I-2-C-A	8	irrigated	no	2	2021	august	cummulative	147.408
I-2-C-B	8	irrigated	no	2	2021	august	cummulative	178.428
I-3-C-A	8	irrigated	no	3	2021	august	cummulative	196.038
I-3-C-B	8	irrigated	no	3	2021	august	cummulative	226.228
I-4-C-A	8	irrigated	no	4	2021	august	cummulative	166.168
I-4-C-B	8	irrigated	no	4	2021	august	cummulative	197.308
I-5-C-A	8	irrigated	no	5	2021	august	cummulative	182.718
I-5-C-B	8	irrigated	no	5	2021	august	cummulative	149.708
I-6-C-A	8	irrigated	no	6	2021	august	cummulative	130.378
I-6-C-B	8	irrigated	no	6	2021	august	cummulative	146.978
I-2-XM0-A	1	irrigated	yes	1	2021	august	cummulative	251.497
I-2-XM0-B	1	irrigated	yes	1	2021	august	cummulative	201.447
I-4-XM0-A	1	irrigated	yes	2	2021	august	cummulative	259.537
I-4-XM0-B	1	irrigated	yes	2	2021	august	cummulative	230.477
I-6-XM0-A	1	irrigated	yes	3	2021	august	cummulative	136.889
I-6-XM0-B	1	irrigated	yes	3	2021	august	cummulative	141.877
I-2-XM10-A	3	irrigated	yes	1	2021	august	cummulative	197.059
I-2-XM10-B	3	irrigated	yes	1	2021	august	cummulative	218.739
I-4-XM10-A	3	irrigated	yes	2	2021	august	cummulative	189.317
I-4-XM10-B	3	irrigated	yes	2	2021	august	cummulative	205.917
I-6-XM10-A	3	irrigated	yes	3	2021	august	cummulative	211.027
I-6-XM10-B	3	irrigated	yes	3	2021	august	cummulative	230.847
I-2-XM20-A	5	irrigated	yes	1	2021	august	cummulative	255.287
I-2-XM20-B	5	irrigated	yes	1	2021	august	cummulative	275.647
I-4-XM20-A	5	irrigated	yes	2	2021	august	cummulative	226.737
I-4-XM20-B	5	irrigated	yes	2	2021	august	cummulative	251.737
I-6-XM20-A	5	irrigated	yes	3	2021	august	cummulative	222.307
I-6-XM20-B	5	irrigated	yes	3	2021	august	cummulative	282.145
I-2-XM30-A	7	irrigated	yes	1	2021	august	cummulative	220.679
I-2-XM30-B	7	irrigated	yes	1	2021	august	cummulative	202.409
I-4-XM30-A	7	irrigated	yes	2	2021	august	cummulative	185.777
I-4-XM30-B	7	irrigated	yes	2	2021	august	cummulative	196.137
I-6-XM30-A	7	irrigated	yes	3	2021	august	cummulative	237.627
I-6-XM30-B	7	irrigated	yes	3	2021	august	cummulative	216.687
N-1-M0-A	1	nonirrigated	no	1	2021	august	cummulative	17.308
N-1-M0-B	1	nonirrigated	no	1	2021	august	cummulative	28.978
N-2-M0-A	1	nonirrigated	no	2	2021	august	cummulative	17.338
N-2-M0-B	1	nonirrigated	no	2	2021	august	cummulative	24.938
N-3-M0-A	1	nonirrigated	no	3	2021	august	cummulative	26.008
N-3-M0-B	1	nonirrigated	no	3	2021	august	cummulative	29.888
N-4-M0-A	1	nonirrigated	no	4	2021	august	cummulative	26.868
N-4-M0-B	1	nonirrigated	no	4	2021	august	cummulative	16.848
N-5-M0-A	1	nonirrigated	no	5	2021	august	cummulative	29.868
N-5-M0-B	1	nonirrigated	no	5	2021	august	cummulative	36.228
N-6-M0-A	1	nonirrigated	no	6	2021	august	cummulative	39.198
N-6-M0-B	1	nonirrigated	no	6	2021	august	cummulative	34.238
N-1-M5-A	2	nonirrigated	no	1	2021	august	cummulative	12.818
N-1-M5-B	2	nonirrigated	no	1	2021	august	cummulative	12.618
N-2-M5-A	2	nonirrigated	no	2	2021	august	cummulative	10.138
N-2-M5-B	2	nonirrigated	no	2	2021	august	cummulative	38.238
N-3-M5-A	2	nonirrigated	no	3	2021	august	cummulative	27.198
N-3-M5-B	2	nonirrigated	no	3	2021	august	cummulative	26.378
N-4-M5-A	2	nonirrigated	no	4	2021	august	cummulative	20.638
N-4-M5-B	2	nonirrigated	no	4	2021	august	cummulative	21.668
N-5-M5-A	2	nonirrigated	no	5	2021	august	cummulative	17.708
N-5-M5-B	2	nonirrigated	no	5	2021	august	cummulative	22.498
N-6-M5-A	2	nonirrigated	no	6	2021	august	cummulative	35.868
N-6-M5-B	2	nonirrigated	no	6	2021	august	cummulative	49.796
N-1-M10-A	3	nonirrigated	no	1	2021	august	cummulative	33.688
N-1-M10-B	3	nonirrigated	no	1	2021	august	cummulative	27.368
N-2-M10-A	3	nonirrigated	no	2	2021	august	cummulative	13.138
N-2-M10-B	3	nonirrigated	no	2	2021	august	cummulative	16.348
N-3-M10-A	3	nonirrigated	no	3	2021	august	cummulative	32.538
N-3-M10-B	3	nonirrigated	no	3	2021	august	cummulative	30.498
N-4-M10-A	3	nonirrigated	no	4	2021	august	cummulative	16.658
N-4-M10-B	3	nonirrigated	no	4	2021	august	cummulative	24.438
N-5-M10-A	3	nonirrigated	no	5	2021	august	cummulative	49.528
N-5-M10-B	3	nonirrigated	no	5	2021	august	cummulative	44.248
N-6-M10-A	3	nonirrigated	no	6	2021	august	cummulative	76.596
N-6-M10-B	3	nonirrigated	no	6	2021	august	cummulative	90.896
N-1-M15-A	4	nonirrigated	no	1	2021	august	cummulative	15.318
N-1-M15-B	4	nonirrigated	no	1	2021	august	cummulative	22.638
N-2-M15-A	4	nonirrigated	no	2	2021	august	cummulative	23.248
N-2-M15-B	4	nonirrigated	no	2	2021	august	cummulative	37.978
N-3-M15-A	4	nonirrigated	no	3	2021	august	cummulative	27.398
N-3-M15-B	4	nonirrigated	no	3	2021	august	cummulative	24.848
N-4-M15-A	4	nonirrigated	no	4	2021	august	cummulative	50.118
N-4-M15-B	4	nonirrigated	no	4	2021	august	cummulative	49.868
N-5-M15-A	4	nonirrigated	no	5	2021	august	cummulative	71.776
N-5-M15-B	4	nonirrigated	no	5	2021	august	cummulative	75.966
N-6-M15-A	4	nonirrigated	no	6	2021	august	cummulative	66.616
N-6-M15-B	4	nonirrigated	no	6	2021	august	cummulative	94.696
N-1-M20-A	5	nonirrigated	no	1	2021	august	cummulative	30.02
N-1-M20-B	5	nonirrigated	no	1	2021	august	cummulative	27.19
N-2-M20-A	5	nonirrigated	no	2	2021	august	cummulative	26.12
N-2-M20-B	5	nonirrigated	no	2	2021	august	cummulative	27.22
N-3-M20-A	5	nonirrigated	no	3	2021	august	cummulative	52.326
N-3-M20-B	5	nonirrigated	no	3	2021	august	cummulative	70.928
N-4-M20-A	5	nonirrigated	no	4	2021	august	cummulative	66.468
N-4-M20-B	5	nonirrigated	no	4	2021	august	cummulative	65.478
N-5-M20-A	5	nonirrigated	no	5	2021	august	cummulative	41.428
N-5-M20-B	5	nonirrigated	no	5	2021	august	cummulative	40.778
N-6-M20-A	5	nonirrigated	no	6	2021	august	cummulative	83.518
N-6-M20-B	5	nonirrigated	no	6	2021	august	cummulative	73.468
N-1-M25-A	6	nonirrigated	no	1	2021	august	cummulative	32.85
N-1-M25-B	6	nonirrigated	no	1	2021	august	cummulative	16.968
N-2-M25-A	6	nonirrigated	no	2	2021	august	cummulative	24.92
N-2-M25-B	6	nonirrigated	no	2	2021	august	cummulative	20.47
N-3-M25-A	6	nonirrigated	no	3	2021	august	cummulative	25.75
N-3-M25-B	6	nonirrigated	no	3	2021	august	cummulative	35.718
N-4-M25-A	6	nonirrigated	no	4	2021	august	cummulative	35.68
N-4-M25-B	6	nonirrigated	no	4	2021	august	cummulative	34.15
N-5-M25-A	6	nonirrigated	no	5	2021	august	cummulative	70.956
N-5-M25-B	6	nonirrigated	no	5	2021	august	cummulative	84.308
N-6-M25-A	6	nonirrigated	no	6	2021	august	cummulative	85.506
N-6-M25-B	6	nonirrigated	no	6	2021	august	cummulative	73.338
N-1-M30-A	7	nonirrigated	no	1	2021	august	cummulative	48.87
N-1-M30-B	7	nonirrigated	no	1	2021	august	cummulative	75.5
N-2-M30-A	7	nonirrigated	no	2	2021	august	cummulative	43.76
N-2-M30-B	7	nonirrigated	no	2	2021	august	cummulative	19.09
N-3-M30-A	7	nonirrigated	no	3	2021	august	cummulative	42.57
N-3-M30-B	7	nonirrigated	no	3	2021	august	cummulative	41.26
N-4-M30-A	7	nonirrigated	no	4	2021	august	cummulative	37.34
N-4-M30-B	7	nonirrigated	no	4	2021	august	cummulative	35.06
N-5-M30-A	7	nonirrigated	no	5	2021	august	cummulative	49.06
N-5-M30-B	7	nonirrigated	no	5	2021	august	cummulative	56.58
N-6-M30-A	7	nonirrigated	no	6	2021	august	cummulative	77.028
N-6-M30-B	7	nonirrigated	no	6	2021	august	cummulative	97.758
N-1-C-A	8	nonirrigated	no	1	2021	august	cummulative	21.55
N-1-C-B	8	nonirrigated	no	1	2021	august	cummulative	17.43
N-2-C-A	8	nonirrigated	no	2	2021	august	cummulative	31.88
N-2-C-B	8	nonirrigated	no	2	2021	august	cummulative	55.508
N-3-C-A	8	nonirrigated	no	3	2021	august	cummulative	24.51
N-3-C-B	8	nonirrigated	no	3	2021	august	cummulative	26.96
N-4-C-A	8	nonirrigated	no	4	2021	august	cummulative	34.86
N-4-C-B	8	nonirrigated	no	4	2021	august	cummulative	32.03
N-5-C-A	8	nonirrigated	no	5	2021	august	cummulative	57.07
N-5-C-B	8	nonirrigated	no	5	2021	august	cummulative	52.69
N-6-C-A	8	nonirrigated	no	6	2021	august	cummulative	65.158
N-6-C-B	8	nonirrigated	no	6	2021	august	cummulative	91.918

## Sheet: Height
name	treatment	enclosure	pesticide	block	replicate	height_june20	height_july20	height_august20	height_september20	height_june21	height_august21
I-1-M0	1	irrigated	no	1	1	72	57	79	21	78	107
I-1-M0	1	irrigated	no	1	2	38	33	57	16	58	85
I-1-M0	1	irrigated	no	1	3	58	38	60	15	57	89
I-1-M0	1	irrigated	no	1	4	50	49	53	15	50	73
I-1-M0	1	irrigated	no	1	5	39	32	55	11	40	74
I-1-M0	1	irrigated	no	1	6	63	34	62	17	45	65
I-1-M0	1	irrigated	no	1	7	50	47	52	15	61	82
I-1-M0	1	irrigated	no	1	8	59	39	46	13	52	69
I-1-M0	1	irrigated	no	1	9	59	43	46	16	55	74
I-1-M0	1	irrigated	no	1	10	46	38	58	15	55	99
I-2-M0	1	irrigated	no	2	1	69	56	86	24	72	95
I-2-M0	1	irrigated	no	2	2	41	38	44	10	68	86
I-2-M0	1	irrigated	no	2	3	40	41	45	12	55	78
I-2-M0	1	irrigated	no	2	4	48	40	38	20	53	74
I-2-M0	1	irrigated	no	2	5	39	37	41	18	40	61
I-2-M0	1	irrigated	no	2	6	38	39	47	14	59	55
I-2-M0	1	irrigated	no	2	7	49	38	64	17	53	81
I-2-M0	1	irrigated	no	2	8	38	49	47	16	50	61
I-2-M0	1	irrigated	no	2	9	38	40	38	17	48	30
I-2-M0	1	irrigated	no	2	10	34	35	68	18	55	48
I-3-M0	1	irrigated	no	3	1	73	54	86	26	63	99
I-3-M0	1	irrigated	no	3	2	45	34	19	10	51	32
I-3-M0	1	irrigated	no	3	3	52	32	21	13	50	44
I-3-M0	1	irrigated	no	3	4	46	34	31	18	32	55
I-3-M0	1	irrigated	no	3	5	45	24	36	14	33	42
I-3-M0	1	irrigated	no	3	6	46	44	38	10	41	79
I-3-M0	1	irrigated	no	3	7	43	33	19	15	53	56
I-3-M0	1	irrigated	no	3	8	54	27	22	10	57	30
I-3-M0	1	irrigated	no	3	9	35	35	15	13	52	34
I-3-M0	1	irrigated	no	3	10	48	31	15	12	33	33
I-4-M0	1	irrigated	no	4	1	70	56	78	16	61	83
I-4-M0	1	irrigated	no	4	2	56	34	51	12	41	46
I-4-M0	1	irrigated	no	4	3	50	33	49	11	23	30
I-4-M0	1	irrigated	no	4	4	52	48	35	16	32	29
I-4-M0	1	irrigated	no	4	5	30	38	41	15	45	27
I-4-M0	1	irrigated	no	4	6	47	35	32	12	45	25
I-4-M0	1	irrigated	no	4	7	61	38	46	13	39	26
I-4-M0	1	irrigated	no	4	8	55	30	51	16	39	37
I-4-M0	1	irrigated	no	4	9	48	30	14	12	45	65
I-4-M0	1	irrigated	no	4	10	59	24	51	16	47	79
I-5-M0	1	irrigated	no	5	1	80	53	90	20	66	90
I-5-M0	1	irrigated	no	5	2	47	33	32	13	51	27
I-5-M0	1	irrigated	no	5	3	59	45	33	10	58	47
I-5-M0	1	irrigated	no	5	4	36	33	45	13	34	41
I-5-M0	1	irrigated	no	5	5	52	39	31	17	15	38
I-5-M0	1	irrigated	no	5	6	61	37	30	11	40	32
I-5-M0	1	irrigated	no	5	7	59	39	50	11	49	41
I-5-M0	1	irrigated	no	5	8	49	30	41	14	48	49
I-5-M0	1	irrigated	no	5	9	46	33	38	12	41	29
I-5-M0	1	irrigated	no	6	10	21	37	14	10	23	35
I-6-M0	1	irrigated	no	6	1	93	75	96	19	75	46
I-6-M0	1	irrigated	no	6	2	85	49	42	11	71	46
I-6-M0	1	irrigated	no	6	3	75	47	58	13	40	36
I-6-M0	1	irrigated	no	6	4	83	39	42	12	36	24
I-6-M0	1	irrigated	no	6	5	91	42	53	13	53	19
I-6-M0	1	irrigated	no	6	6	87	49	38	14	59	37
I-6-M0	1	irrigated	no	6	7	69	52	26	17	43	22
I-6-M0	1	irrigated	no	6	8	82	20	29	18	51	30
I-6-M0	1	irrigated	no	6	9	65	38	49	12	50	38
I-6-M0	1	irrigated	no	6	10	66	31	31	15	53	16
I-1-M5	2	irrigated	no	1	1	74	56	83	20	82	105
I-1-M5	2	irrigated	no	1	2	42	36	28	14	49	58
I-1-M5	2	irrigated	no	1	3	62	27	63	17	43	51
I-1-M5	2	irrigated	no	1	4	35	28	37	12	59	78
I-1-M5	2	irrigated	no	1	5	58	39	62	18	52	43
I-1-M5	2	irrigated	no	1	6	51	47	57	12	46	44
I-1-M5	2	irrigated	no	1	7	52	43	66	18	50	40
I-1-M5	2	irrigated	no	1	8	38	39	51	12	66	50
I-1-M5	2	irrigated	no	1	9	58	40	60	14	55	63
I-1-M5	2	irrigated	no	1	10	55	22	42	16	46	56
I-2-M5	2	irrigated	no	2	1	81	60	97	28	91	92
I-2-M5	2	irrigated	no	2	2	65	35	51	14	70	47
I-2-M5	2	irrigated	no	2	3	63	45	38	16	58	55
I-2-M5	2	irrigated	no	2	4	61	59	65	13	46	79
I-2-M5	2	irrigated	no	2	5	50	44	51	11	31	70
I-2-M5	2	irrigated	no	2	6	40	48	64	18	56	75
I-2-M5	2	irrigated	no	2	7	62	40	34	15	74	29
I-2-M5	2	irrigated	no	2	8	39	22	38	20	49	70
I-2-M5	2	irrigated	no	2	9	50	28	33	17	33	40
I-2-M5	2	irrigated	no	2	10	32	40	30	14	53	44
I-3-M5	2	irrigated	no	3	1	64	65	108	29	87	96
I-3-M5	2	irrigated	no	3	2	48	51	55	18	64	74
I-3-M5	2	irrigated	no	3	3	37	52	65	15	52	74
I-3-M5	2	irrigated	no	3	4	45	42	65	20	56	73
I-3-M5	2	irrigated	no	3	5	53	56	24	18	46	40
I-3-M5	2	irrigated	no	3	6	48	41	57	14	39	53
I-3-M5	2	irrigated	no	3	7	55	45	52	17	60	58
I-3-M5	2	irrigated	no	3	8	50	42	87	20	39	49
I-3-M5	2	irrigated	no	3	9	54	54	22	19	44	56
I-3-M5	2	irrigated	no	3	10	53	55	48	20	23	53
I-4-M5	2	irrigated	no	4	1	76	63	90	24	69	84
I-4-M5	2	irrigated	no	4	2	50	38	39	17	44	43
I-4-M5	2	irrigated	no	4	3	58	46	30	16	53	63
I-4-M5	2	irrigated	no	4	4	38	30	62	12	54	65
I-4-M5	2	irrigated	no	4	5	41	30	35	18	44	48
I-4-M5	2	irrigated	no	4	6	59	30	22	13	41	69
I-4-M5	2	irrigated	no	4	7	46	41	21	18	28	87
I-4-M5	2	irrigated	no	4	8	28	35	24	16	33	24
I-4-M5	2	irrigated	no	4	9	52	26	47	16	46	27
I-4-M5	2	irrigated	no	4	10	62	35	86	22	35	23
I-5-M5	2	irrigated	no	5	1	75	57	76	21	69	75
I-5-M5	2	irrigated	no	5	2	69	36	29	12	26	28
I-5-M5	2	irrigated	no	5	3	44	40	13	12	54	35
I-5-M5	2	irrigated	no	5	4	58	26	76	12	56	29
I-5-M5	2	irrigated	no	5	5	36	37	18	14	55	66
I-5-M5	2	irrigated	no	5	6	67	35	32	18	41	40
I-5-M5	2	irrigated	no	5	7	37	31	26	18	51	40
I-5-M5	2	irrigated	no	5	8	59	40	50	18	42	38
I-5-M5	2	irrigated	no	5	9	54	40	40	10	40	31
I-5-M5	2	irrigated	no	6	10	69	41	74	13	55	61
I-6-M5	2	irrigated	no	6	1	94	66	72	22	101	48
I-6-M5	2	irrigated	no	6	2	72	51	50	12	65	54
I-6-M5	2	irrigated	no	6	3	62	50	52	13	49	55
I-6-M5	2	irrigated	no	6	4	59	49	47	13	72	54
I-6-M5	2	irrigated	no	6	5	63	58	69	17	90	63
I-6-M5	2	irrigated	no	6	6	50	54	63	18	76	70
I-6-M5	2	irrigated	no	6	7	79	59	60	17	64	46
I-6-M5	2	irrigated	no	6	8	62	66	69	14	42	63
I-6-M5	2	irrigated	no	6	9	71	62	67	20	69	73
I-6-M5	2	irrigated	no	6	10	68	61	65	20	46	61
I-1-M10	3	irrigated	no	1	1	69	55	87	26	92	95
I-1-M10	3	irrigated	no	1	2	67	43	58	24	53	69
I-1-M10	3	irrigated	no	1	3	40	34	62	24	66	40
I-1-M10	3	irrigated	no	1	4	61	40	56	15	42	68
I-1-M10	3	irrigated	no	1	5	69	33	39	14	55	65
I-1-M10	3	irrigated	no	1	6	41	52	39	28	61	70
I-1-M10	3	irrigated	no	1	7	27	49	45	17	36	33
I-1-M10	3	irrigated	no	1	8	22	40	36	20	51	83
I-1-M10	3	irrigated	no	1	9	42	42	50	17	54	49
I-1-M10	3	irrigated	no	1	10	38	35	60	19	63	47
I-2-M10	3	irrigated	no	2	1	77	53	89	27	85	103
I-2-M10	3	irrigated	no	2	2	45	34	55	21	42	68
I-2-M10	3	irrigated	no	2	3	40	46	40	23	75	66
I-2-M10	3	irrigated	no	2	4	36	38	50	25	64	40
I-2-M10	3	irrigated	no	2	5	57	49	54	21	75	65
I-2-M10	3	irrigated	no	2	6	65	52	40	25	55	85
I-2-M10	3	irrigated	no	2	7	42	47	38	11	71	61
I-2-M10	3	irrigated	no	2	8	46	59	45	27	56	84
I-2-M10	3	irrigated	no	2	9	40	52	54	21	63	73
I-2-M10	3	irrigated	no	2	10	46	53	57	17	48	80
I-3-M10	3	irrigated	no	3	1	79	66	84	28	76	96
I-3-M10	3	irrigated	no	3	2	64	50	63	21	60	73
I-3-M10	3	irrigated	no	3	3	49	59	47	26	42	55
I-3-M10	3	irrigated	no	3	4	63	46	82	28	42	44
I-3-M10	3	irrigated	no	3	5	54	47	64	36	52	43
I-3-M10	3	irrigated	no	3	6	59	49	22	23	32	72
I-3-M10	3	irrigated	no	3	7	53	43	74	27	62	70
I-3-M10	3	irrigated	no	3	8	56	33	45	17	45	60
I-3-M10	3	irrigated	no	3	9	41	45	56	22	37	73
I-3-M10	3	irrigated	no	3	10	40	46	40	18	44	85
I-4-M10	3	irrigated	no	4	1	69	63	77	25	58	96
I-4-M10	3	irrigated	no	4	2	56	30	20	22	35	29
I-4-M10	3	irrigated	no	4	3	46	32	71	19	38	28
I-4-M10	3	irrigated	no	4	4	48	27	16	24	36	26
I-4-M10	3	irrigated	no	4	5	43	29	27	21	49	58
I-4-M10	3	irrigated	no	4	6	35	26	26	20	38	26
I-4-M10	3	irrigated	no	4	7	58	21	29	16	54	70
I-4-M10	3	irrigated	no	4	8	57	33	17	21	42	29
I-4-M10	3	irrigated	no	4	9	40	39	19	21	46	16
I-4-M10	3	irrigated	no	4	10	45	28	44	19	45	27
I-5-M10	3	irrigated	no	5	1	77	59	92	36	80	86
I-5-M10	3	irrigated	no	5	2	45	46	35	20	48	83
I-5-M10	3	irrigated	no	5	3	52	37	41	21	58	42
I-5-M10	3	irrigated	no	5	4	53	36	49	25	50	43
I-5-M10	3	irrigated	no	5	5	50	48	59	22	45	28
I-5-M10	3	irrigated	no	5	6	67	45	32	14	59	55
I-5-M10	3	irrigated	no	5	7	56	42	44	16	54	42
I-5-M10	3	irrigated	no	5	8	52	45	39	17	60	59
I-5-M10	3	irrigated	no	5	9	50	38	37	16	36	47
I-5-M10	3	irrigated	no	6	10	52	46	46	20	48	41
I-6-M10	3	irrigated	no	6	1	104	71	113	26	103	93
I-6-M10	3	irrigated	no	6	2	83	66	67	23	32	43
I-6-M10	3	irrigated	no	6	3	92	60	67	15	84	73
I-6-M10	3	irrigated	no	6	4	88	54	70	21	69	75
I-6-M10	3	irrigated	no	6	5	87	70	90	28	50	86
I-6-M10	3	irrigated	no	6	6	93	64	77	19	86	83
I-6-M10	3	irrigated	no	6	7	66	57	88	22	70	74
I-6-M10	3	irrigated	no	6	8	65	62	82	27	81	77
I-6-M10	3	irrigated	no	6	9	55	56	85	15	56	50
I-6-M10	3	irrigated	no	6	10	88	67	80	27	83	60
I-1-M15	4	irrigated	no	1	1	86	57	93	31	94	91
I-1-M15	4	irrigated	no	1	2	47	52	73	21	63	56
I-1-M15	4	irrigated	no	1	3	47	42	68	24	66	61
I-1-M15	4	irrigated	no	1	4	28	46	58	30	58	67
I-1-M15	4	irrigated	no	1	5	45	48	46	14	53	68
I-1-M15	4	irrigated	no	1	6	45	44	69	28	67	68
I-1-M15	4	irrigated	no	1	7	86	34	62	24	48	55
I-1-M15	4	irrigated	no	1	8	33	42	67	26	50	60
I-1-M15	4	irrigated	no	1	9	32	58	69	28	77	57
I-1-M15	4	irrigated	no	1	10	41	45	32	32	70	61
I-2-M15	4	irrigated	no	2	1	66	75	115	24	79	100
I-2-M15	4	irrigated	no	2	2	59	59	83	25	60	83
I-2-M15	4	irrigated	no	2	3	43	66	52	25	45	94
I-2-M15	4	irrigated	no	2	4	59	51	35	20	47	91
I-2-M15	4	irrigated	no	2	5	51	48	23	25	36	37
I-2-M15	4	irrigated	no	2	6	34	44	43	29	45	42
I-2-M15	4	irrigated	no	2	7	55	44	55	29	69	56
I-2-M15	4	irrigated	no	2	8	45	43	32	24	58	70
I-2-M15	4	irrigated	no	2	9	56	52	27	33	69	33
I-2-M15	4	irrigated	no	2	10	39	52	50	33	52	43
I-3-M15	4	irrigated	no	3	1	71	61	91	29	92	94
I-3-M15	4	irrigated	no	3	2	45	41	33	26	69	59
I-3-M15	4	irrigated	no	3	3	56	55	41	30	61	53
I-3-M15	4	irrigated	no	3	4	69	42	43	27	64	52
I-3-M15	4	irrigated	no	3	5	49	36	42	21	66	56
I-3-M15	4	irrigated	no	3	6	44	53	49	24	81	62
I-3-M15	4	irrigated	no	3	7	43	42	33	26	66	60
I-3-M15	4	irrigated	no	3	8	41	38	31	15	57	64
I-3-M15	4	irrigated	no	3	9	53	40	43	20	57	69
I-3-M15	4	irrigated	no	3	10	46	57	36	21	78	56
I-4-M15	4	irrigated	no	4	1	85	59	83	27	73	72
I-4-M15	4	irrigated	no	4	2	39	38	47	23	47	64
I-4-M15	4	irrigated	no	4	3	46	40	50	24	44	45
I-4-M15	4	irrigated	no	4	4	53	40	31	20	53	42
I-4-M15	4	irrigated	no	4	5	46	46	35	18	44	31
I-4-M15	4	irrigated	no	4	6	49	44	35	22	71	58
I-4-M15	4	irrigated	no	4	7	45	36	23	19	64	48
I-4-M15	4	irrigated	no	4	8	62	57	43	21	62	36
I-4-M15	4	irrigated	no	4	9	59	38	49	20	67	27
I-4-M15	4	irrigated	no	4	10	44	38	50	19	61	67
I-5-M15	4	irrigated	no	5	1	75	74	76	31	75	82
I-5-M15	4	irrigated	no	5	2	43	40	41	26	49	49
I-5-M15	4	irrigated	no	5	3	61	39	40	20	52	47
I-5-M15	4	irrigated	no	5	4	45	54	38	25	45	68
I-5-M15	4	irrigated	no	5	5	67	42	33	18	61	71
I-5-M15	4	irrigated	no	5	6	50	43	42	29	54	60
I-5-M15	4	irrigated	no	5	7	49	40	35	28	64	48
I-5-M15	4	irrigated	no	5	8	53	28	40	18	48	63
I-5-M15	4	irrigated	no	5	9	70	52	58	17	60	52
I-5-M15	4	irrigated	no	6	10	55	33	55	26	56	50
I-6-M15	4	irrigated	no	6	1	84	60	93	34	82	72
I-6-M15	4	irrigated	no	6	2	40	53	68	22	41	50
I-6-M15	4	irrigated	no	6	3	59	45	59	15	65	73
I-6-M15	4	irrigated	no	6	4	49	46	55	17	55	72
I-6-M15	4	irrigated	no	6	5	59	61	40	18	52	81
I-6-M15	4	irrigated	no	6	6	65	35	68	25	60	43
I-6-M15	4	irrigated	no	6	7	68	45	64	24	56	58
I-6-M15	4	irrigated	no	6	8	52	41	45	25	20	87
I-6-M15	4	irrigated	no	6	9	63	48	48	17	48	54
I-6-M15	4	irrigated	no	6	10	43	54	76	25	31	56
I-1-M20	5	irrigated	no	1	1	70	77	110	43	87	87
I-1-M20	5	irrigated	no	1	2	42	32	45	30	70	71
I-1-M20	5	irrigated	no	1	3	45	37	50	28	47	60
I-1-M20	5	irrigated	no	1	4	51	51	49	25	85	58
I-1-M20	5	irrigated	no	1	5	53	44	53	29	64	65
I-1-M20	5	irrigated	no	1	6	50	45	56	27	62	78
I-1-M20	5	irrigated	no	1	7	53	46	60	31	63	77
I-1-M20	5	irrigated	no	1	8	54	50	70	20	62	54
I-1-M20	5	irrigated	no	1	9	45	38	49	21	60	74
I-1-M20	5	irrigated	no	1	10	67	51	58	19	73	59
I-2-M20	5	irrigated	no	2	1	70	79	99	40	81	88
I-2-M20	5	irrigated	no	2	2	57	60	62	30	61	87
I-2-M20	5	irrigated	no	2	3	57	44	45	28	46	60
I-2-M20	5	irrigated	no	2	4	50	44	44	25	45	20
I-2-M20	5	irrigated	no	2	5	52	45	73	29	65	35
I-2-M20	5	irrigated	no	2	6	67	30	25	35	39	58
I-2-M20	5	irrigated	no	2	7	53	22	81	23	49	40
I-2-M20	5	irrigated	no	2	8	47	64	64	25	61	75
I-2-M20	5	irrigated	no	2	9	39	72	50	31	67	69
I-2-M20	5	irrigated	no	2	10	53	34	45	22	50	66
I-3-M20	5	irrigated	no	3	1	81	97	102	39	92	92
I-3-M20	5	irrigated	no	3	2	61	56	43	27	59	58
I-3-M20	5	irrigated	no	3	3	71	58	54	24	63	37
I-3-M20	5	irrigated	no	3	4	45	50	67	27	67	61
I-3-M20	5	irrigated	no	3	5	56	37	26	33	80	75
I-3-M20	5	irrigated	no	3	6	61	45	44	23	66	62
I-3-M20	5	irrigated	no	3	7	52	57	58	25	38	49
I-3-M20	5	irrigated	no	3	8	57	50	41	25	62	42
I-3-M20	5	irrigated	no	3	9	64	46	26	40	65	51
I-3-M20	5	irrigated	no	3	10	28	50	44	33	54	65
I-4-M20	5	irrigated	no	4	1	71	72	92	36	78	79
I-4-M20	5	irrigated	no	4	2	45	37	55	30	53	74
I-4-M20	5	irrigated	no	4	3	50	37	29	19	55	47
I-4-M20	5	irrigated	no	4	4	30	39	14	26	62	42
I-4-M20	5	irrigated	no	4	5	40	43	48	30	55	70
I-4-M20	5	irrigated	no	4	6	36	23	35	19	56	41
I-4-M20	5	irrigated	no	4	7	52	41	47	28	38	63
I-4-M20	5	irrigated	no	4	8	41	36	79	21	46	75
I-4-M20	5	irrigated	no	4	9	53	35	42	29	40	80
I-4-M20	5	irrigated	no	4	10	57	53	30	20	41	70
I-5-M20	5	irrigated	no	5	1	76	77	87	32	80	96
I-5-M20	5	irrigated	no	5	2	58	42	40	26	64	60
I-5-M20	5	irrigated	no	5	3	61	45	28	22	49	54
I-5-M20	5	irrigated	no	5	4	39	46	33	26	70	43
I-5-M20	5	irrigated	no	5	5	59	52	40	18	57	54
I-5-M20	5	irrigated	no	5	6	36	33	58	24	54	41
I-5-M20	5	irrigated	no	5	7	61	36	21	27	64	49
I-5-M20	5	irrigated	no	5	8	36	45	44	24	46	63
I-5-M20	5	irrigated	no	5	9	50	52	68	29	51	52
I-5-M20	5	irrigated	no	6	10	32	47	44	28	51	73
I-6-M20	5	irrigated	no	6	1	97	75	76	41	91	82
I-6-M20	5	irrigated	no	6	2	80	59	68	32	82	59
I-6-M20	5	irrigated	no	6	3	75	52	65	26	54	34
I-6-M20	5	irrigated	no	6	4	61	59	62	21	53	60
I-6-M20	5	irrigated	no	6	5	85	58	44	31	56	56
I-6-M20	5	irrigated	no	6	6	64	63	65	31	48	70
I-6-M20	5	irrigated	no	6	7	73	55	63	27	44	73
I-6-M20	5	irrigated	no	6	8	66	70	61	30	45	79
I-6-M20	5	irrigated	no	6	9	81	63	54	36	51	76
I-6-M20	5	irrigated	no	6	10	83	54	60	na	77	82
I-1-M25	6	irrigated	no	1	1	66	73	86	36	100	97
I-1-M25	6	irrigated	no	1	2	56	39	55	35	62	70
I-1-M25	6	irrigated	no	1	3	48	36	54	34	75	87
I-1-M25	6	irrigated	no	1	4	46	28	48	25	71	76
I-1-M25	6	irrigated	no	1	5	43	61	53	38	66	73
I-1-M25	6	irrigated	no	1	6	52	55	55	36	62	75
I-1-M25	6	irrigated	no	1	7	46	51	60	23	83	52
I-1-M25	6	irrigated	no	1	8	44	43	58	27	58	72
I-1-M25	6	irrigated	no	1	9	52	43	50	26	84	84
I-1-M25	6	irrigated	no	1	10	50	45	60	21	62	57
I-2-M25	6	irrigated	no	2	1	73	92	94	44	77	100
I-2-M25	6	irrigated	no	2	2	52	53	32	30	65	49
I-2-M25	6	irrigated	no	2	3	37	53	50	30	60	76
I-2-M25	6	irrigated	no	2	4	53	46	52	27	55	87
I-2-M25	6	irrigated	no	2	5	45	41	48	27	67	53
I-2-M25	6	irrigated	no	2	6	51	28	26	26	38	61
I-2-M25	6	irrigated	no	2	7	40	46	46	34	66	89
I-2-M25	6	irrigated	no	2	8	47	54	92	31	59	86
I-2-M25	6	irrigated	no	2	9	43	51	77	39	54	62
I-2-M25	6	irrigated	no	2	10	56	49	56	32	72	86
I-3-M25	6	irrigated	no	3	1	64	97	102	38	90	83
I-3-M25	6	irrigated	no	3	2	59	47	51	34	85	51
I-3-M25	6	irrigated	no	3	3	58	50	29	15	74	37
I-3-M25	6	irrigated	no	3	4	41	53	70	34	47	47
I-3-M25	6	irrigated	no	3	5	42	49	42	35	59	72
I-3-M25	6	irrigated	no	3	6	57	56	55	33	62	61
I-3-M25	6	irrigated	no	3	7	49	46	31	41	62	62
I-3-M25	6	irrigated	no	3	8	37	46	18	32	60	60
I-3-M25	6	irrigated	no	3	9	43	44	13	38	73	35
I-3-M25	6	irrigated	no	3	10	49	57	66	36	59	52
I-4-M25	6	irrigated	no	4	1	76	72	69	37	70	75
I-4-M25	6	irrigated	no	4	2	46	43	40	32	42	56
I-4-M25	6	irrigated	no	4	3	50	47	29	27	57	66
I-4-M25	6	irrigated	no	4	4	42	35	39	24	62	54
I-4-M25	6	irrigated	no	4	5	41	34	44	23	49	63
I-4-M25	6	irrigated	no	4	6	44	43	30	26	51	64
I-4-M25	6	irrigated	no	4	7	46	40	31	33	56	78
I-4-M25	6	irrigated	no	4	8	58	37	31	24	43	68
I-4-M25	6	irrigated	no	4	9	28	39	33	22	51	58
I-4-M25	6	irrigated	no	4	10	49	38	33	20	44	50
I-5-M25	6	irrigated	no	5	1	72	77	75	39	95	89
I-5-M25	6	irrigated	no	5	2	53	54	59	31	31	73
I-5-M25	6	irrigated	no	5	3	54	46	46	23	56	55
I-5-M25	6	irrigated	no	5	4	60	32	53	28	70	58
I-5-M25	6	irrigated	no	5	5	65	45	53	36	53	70
I-5-M25	6	irrigated	no	5	6	45	43	60	24	47	49
I-5-M25	6	irrigated	no	5	7	42	42	56	25	47	62
I-5-M25	6	irrigated	no	5	8	40	47	57	34	49	51
I-5-M25	6	irrigated	no	5	9	50	59	50	30	63	52
I-5-M25	6	irrigated	no	6	10	65	54	59	31	43	56
I-6-M25	6	irrigated	no	6	1	na	77	85	46	77	88
I-6-M25	6	irrigated	no	6	2	na	45	47	36	46	78
I-6-M25	6	irrigated	no	6	3	na	47	53	30	59	47
I-6-M25	6	irrigated	no	6	4	na	42	60	30	62	43
I-6-M25	6	irrigated	no	6	5	na	57	46	30	43	48
I-6-M25	6	irrigated	no	6	6	na	56	45	28	60	67
I-6-M25	6	irrigated	no	6	7	na	40	35	43	35	66
I-6-M25	6	irrigated	no	6	8	na	62	47	40	40	86
I-6-M25	6	irrigated	no	6	9	na	55	65	29	37	63
I-6-M25	6	irrigated	no	6	10	na	58	32	35	58	52
I-1-M30	7	irrigated	no	1	1	64	86	102	41	95	87
I-1-M30	7	irrigated	no	1	2	48	64	62	38	61	57
I-1-M30	7	irrigated	no	1	3	53	49	56	33	76	41
I-1-M30	7	irrigated	no	1	4	45	78	55	38	67	67
I-1-M30	7	irrigated	no	1	5	62	48	77	31	69	63
I-1-M30	7	irrigated	no	1	6	44	52	66	27	60	85
I-1-M30	7	irrigated	no	1	7	45	50	59	40	72	82
I-1-M30	7	irrigated	no	1	8	43	38	62	55	49	44
I-1-M30	7	irrigated	no	1	9	50	64	69	31	46	64
I-1-M30	7	irrigated	no	1	10	48	50	69	30	64	64
I-2-M30	7	irrigated	no	2	1	77	85	87	52	77	92
I-2-M30	7	irrigated	no	2	2	62	56	75	32	68	81
I-2-M30	7	irrigated	no	2	3	39	66	33	47	65	68
I-2-M30	7	irrigated	no	2	4	52	69	67	35	61	36
I-2-M30	7	irrigated	no	2	5	45	58	49	35	67	83
I-2-M30	7	irrigated	no	2	6	55	60	71	37	72	60
I-2-M30	7	irrigated	no	2	7	56	53	53	33	50	88
I-2-M30	7	irrigated	no	2	8	45	72	28	30	71	72
I-2-M30	7	irrigated	no	2	9	36	55	62	36	76	64
I-2-M30	7	irrigated	no	2	10	40	69	39	46	55	85
I-3-M30	7	irrigated	no	3	1	78	104	98	52	86	75
I-3-M30	7	irrigated	no	3	2	47	69	57	37	59	64
I-3-M30	7	irrigated	no	3	3	55	53	52	39	59	68
I-3-M30	7	irrigated	no	3	4	54	74	33	40	51	55
I-3-M30	7	irrigated	no	3	5	36	67	69	27	58	68
I-3-M30	7	irrigated	no	3	6	54	52	40	37	50	42
I-3-M30	7	irrigated	no	3	7	55	52	55	38	61	69
I-3-M30	7	irrigated	no	3	8	63	42	43	37	55	60
I-3-M30	7	irrigated	no	3	9	39	48	42	46	75	74
I-3-M30	7	irrigated	no	3	10	33	47	66	36	49	57
I-4-M30	7	irrigated	no	4	1	73	79	107	41	87	87
I-4-M30	7	irrigated	no	4	2	54	48	47	31	59	67
I-4-M30	7	irrigated	no	4	3	44	57	56	37	60	58
I-4-M30	7	irrigated	no	4	4	47	45	26	30	57	49
I-4-M30	7	irrigated	no	4	5	43	61	50	31	58	60
I-4-M30	7	irrigated	no	4	6	58	38	55	38	62	67
I-4-M30	7	irrigated	no	4	7	60	69	41	32	67	56
I-4-M30	7	irrigated	no	4	8	56	51	40	30	53	70
I-4-M30	7	irrigated	no	4	9	65	45	58	32	54	90
I-4-M30	7	irrigated	no	4	10	50	63	25	30	69	67
I-5-M30	7	irrigated	no	5	1	77	72	87	48	80	82
I-5-M30	7	irrigated	no	5	2	53	55	74	32	48	56
I-5-M30	7	irrigated	no	5	3	53	48	53	32	46	54
I-5-M30	7	irrigated	no	5	4	42	49	52	33	52	48
I-5-M30	7	irrigated	no	5	5	46	56	40	28	59	56
I-5-M30	7	irrigated	no	5	6	63	50	51	38	53	62
I-5-M30	7	irrigated	no	5	7	47	45	55	31	53	52
I-5-M30	7	irrigated	no	5	8	57	57	50	40	54	56
I-5-M30	7	irrigated	no	5	9	70	47	55	34	52	57
I-5-M30	7	irrigated	no	6	10	60	54	58	33	58	29
I-6-M30	7	irrigated	no	6	1	74	98	120	56	82	94
I-6-M30	7	irrigated	no	6	2	35	68	86	33	51	46
I-6-M30	7	irrigated	no	6	3	45	64	65	37	53	69
I-6-M30	7	irrigated	no	6	4	60	34	54	31	60	23
I-6-M30	7	irrigated	no	6	5	47	64	69	32	29	52
I-6-M30	7	irrigated	no	6	6	40	48	72	32	43	75
I-6-M30	7	irrigated	no	6	7	60	51	35	27	42	53
I-6-M30	7	irrigated	no	6	8	43	68	87	46	49	89
I-6-M30	7	irrigated	no	6	9	59	59	59	39	60	28
I-6-M30	7	irrigated	no	6	10	49	55	62	21	40	27
I-2-XM0	1	irrigated	yes	2	1	78	67	115	37	89	93
I-2-XM0	1	irrigated	yes	2	2	56	45	72	25	63	65
I-2-XM0	1	irrigated	yes	2	3	74	36	54	13	55	48
I-2-XM0	1	irrigated	yes	2	4	58	52	68	22	79	64
I-2-XM0	1	irrigated	yes	2	5	51	37	79	19	75	65
I-2-XM0	1	irrigated	yes	2	6	51	52	29	25	82	75
I-2-XM0	1	irrigated	yes	2	7	56	40	42	14	71	50
I-2-XM0	1	irrigated	yes	2	8	36	49	45	12	59	91
I-2-XM0	1	irrigated	yes	2	9	46	35	84	20	71	58
I-2-XM0	1	irrigated	yes	2	10	43	35	41	17	64	72
I-4-XM0	1	irrigated	yes	4	1	na	50	78	20	80	84
I-4-XM0	1	irrigated	yes	4	2	na	39	45	17	79	46
I-4-XM0	1	irrigated	yes	4	3	na	46	29	18	49	44
I-4-XM0	1	irrigated	yes	4	4	na	50	47	23	39	59
I-4-XM0	1	irrigated	yes	4	5	na	39	55	12	68	66
I-4-XM0	1	irrigated	yes	4	6	na	47	58	11	44	40
I-4-XM0	1	irrigated	yes	4	7	na	28	22	12	59	37
I-4-XM0	1	irrigated	yes	4	8	na	37	34	16	64	61
I-4-XM0	1	irrigated	yes	4	9	na	44	22	16	45	64
I-4-XM0	1	irrigated	yes	4	10	na	29	62	21	40	47
I-6-XM0	1	irrigated	yes	6	1	na	70	90	32	70	97
I-6-XM0	1	irrigated	yes	6	2	na	38	52	16	58	37
I-6-XM0	1	irrigated	yes	6	3	na	48	42	14	48	72
I-6-XM0	1	irrigated	yes	6	4	na	42	56	17	43	60
I-6-XM0	1	irrigated	yes	6	5	na	36	67	23	50	69
I-6-XM0	1	irrigated	yes	6	6	na	42	58	17	28	43
I-6-XM0	1	irrigated	yes	6	7	na	44	69	18	36	56
I-6-XM0	1	irrigated	yes	6	8	na	57	72	20	69	47
I-6-XM0	1	irrigated	yes	6	9	na	33	45	16	62	54
I-6-XM0	1	irrigated	yes	6	10	na	55	62	22	49	36
I-2-XM10	3	irrigated	yes	2	1	77	66	92	32	93	86
I-2-XM10	3	irrigated	yes	2	2	59	58	39	24	53	73
I-2-XM10	3	irrigated	yes	2	3	37	58	57	16	65	61
I-2-XM10	3	irrigated	yes	2	4	47	48	47	22	86	66
I-2-XM10	3	irrigated	yes	2	5	52	47	37	24	58	68
I-2-XM10	3	irrigated	yes	2	6	59	57	55	17	60	59
I-2-XM10	3	irrigated	yes	2	7	67	58	71	13	66	59
I-2-XM10	3	irrigated	yes	2	8	49	53	70	23	65	63
I-2-XM10	3	irrigated	yes	2	9	61	61	73	26	52	73
I-2-XM10	3	irrigated	yes	2	10	42	48	56	24	71	69
I-4-XM10	3	irrigated	yes	4	1	na	68	120	31	78	75
I-4-XM10	3	irrigated	yes	4	2	na	44	47	16	67	70
I-4-XM10	3	irrigated	yes	4	3	na	52	66	23	55	55
I-4-XM10	3	irrigated	yes	4	4	na	40	80	26	47	52
I-4-XM10	3	irrigated	yes	4	5	na	41	51	20	71	61
I-4-XM10	3	irrigated	yes	4	6	na	49	43	23	50	50
I-4-XM10	3	irrigated	yes	4	7	na	45	53	25	56	50
I-4-XM10	3	irrigated	yes	4	8	na	47	41	25	55	51
I-4-XM10	3	irrigated	yes	4	9	na	44	50	21	64	58
I-4-XM10	3	irrigated	yes	4	10	na	46	52	20	67	43
I-6-XM10	3	irrigated	yes	6	1	80	71	102	37	87	87
I-6-XM10	3	irrigated	yes	6	2	61	54	85	17	76	62
I-6-XM10	3	irrigated	yes	6	3	52	46	54	16	72	61
I-6-XM10	3	irrigated	yes	6	4	60	41	92	25	61	62
I-6-XM10	3	irrigated	yes	6	5	56	51	63	22	66	67
I-6-XM10	3	irrigated	yes	6	6	48	57	66	20	68	60
I-6-XM10	3	irrigated	yes	6	7	55	61	57	12	54	50
I-6-XM10	3	irrigated	yes	6	8	42	54	77	26	66	35
I-6-XM10	3	irrigated	yes	6	9	52	42	68	31	67	59
I-6-XM10	3	irrigated	yes	6	10	46	28	78	28	67	55
I-2-XM20	5	irrigated	yes	2	1	71	64	80	34	92	96
I-2-XM20	5	irrigated	yes	2	2	64	41	49	20	72	57
I-2-XM20	5	irrigated	yes	2	3	49	65	41	20	58	55
I-2-XM20	5	irrigated	yes	2	4	43	49	39	24	65	63
I-2-XM20	5	irrigated	yes	2	5	46	46	50	27	75	82
I-2-XM20	5	irrigated	yes	2	6	52	47	71	33	45	78
I-2-XM20	5	irrigated	yes	2	7	39	53	21	29	55	54
I-2-XM20	5	irrigated	yes	2	8	55	38	66	28	73	70
I-2-XM20	5	irrigated	yes	2	9	63	48	46	24	53	76
I-2-XM20	5	irrigated	yes	2	10	58	56	72	29	57	60
I-4-XM20	5	irrigated	yes	4	1	88	68	95	35	78	78
I-4-XM20	5	irrigated	yes	4	2	57	49	36	18	77	47
I-4-XM20	5	irrigated	yes	4	3	66	50	63	32	66	68
I-4-XM20	5	irrigated	yes	4	4	40	35	65	20	63	52
I-4-XM20	5	irrigated	yes	4	5	43	40	78	36	66	54
I-4-XM20	5	irrigated	yes	4	6	52	56	40	26	43	62
I-4-XM20	5	irrigated	yes	4	7	42	34	54	26	60	55
I-4-XM20	5	irrigated	yes	4	8	47	56	60	24	66	46
I-4-XM20	5	irrigated	yes	4	9	67	53	34	27	45	55
I-4-XM20	5	irrigated	yes	4	10	47	53	52	31	60	60
I-6-XM20	5	irrigated	yes	6	1	77	70	72	43	121	91
I-6-XM20	5	irrigated	yes	6	2	76	50	51	38	97	83
I-6-XM20	5	irrigated	yes	6	3	72	62	58	35	41	58
I-6-XM20	5	irrigated	yes	6	4	73	52	51	30	80	82
I-6-XM20	5	irrigated	yes	6	5	76	51	64	32	86	73
I-6-XM20	5	irrigated	yes	6	6	76	54	72	25	53	48
I-6-XM20	5	irrigated	yes	6	7	70	52	71	21	95	64
I-6-XM20	5	irrigated	yes	6	8	61	57	69	32	115	49
I-6-XM20	5	irrigated	yes	6	9	65	66	56	34	73	73
I-6-XM20	5	irrigated	yes	6	10	75	54	66	26	71	66
I-2-XM30	7	irrigated	yes	2	1	77	80	85	47	101	79
I-2-XM30	7	irrigated	yes	2	2	47	56	47	37	75	54
I-2-XM30	7	irrigated	yes	2	3	51	40	42	33	54	54
I-2-XM30	7	irrigated	yes	2	4	31	45	38	27	72	70
I-2-XM30	7	irrigated	yes	2	5	52	75	26	37	84	74
I-2-XM30	7	irrigated	yes	2	6	45	58	39	48	61	56
I-2-XM30	7	irrigated	yes	2	7	55	60	44	28	73	78
I-2-XM30	7	irrigated	yes	2	8	53	51	74	29	65	57
I-2-XM30	7	irrigated	yes	2	9	53	61	78	44	65	45
I-2-XM30	7	irrigated	yes	2	10	43	40	46	32	56	47
I-4-XM30	7	irrigated	yes	4	1	na	54	95	35	78	94
I-4-XM30	7	irrigated	yes	4	2	na	44	56	31	70	69
I-4-XM30	7	irrigated	yes	4	3	na	55	35	31	56	58
I-4-XM30	7	irrigated	yes	4	4	na	48	31	40	69	30
I-4-XM30	7	irrigated	yes	4	5	na	48	56	22	45	59
I-4-XM30	7	irrigated	yes	4	6	na	48	31	35	30	35
I-4-XM30	7	irrigated	yes	4	7	na	44	63	49	42	61
I-4-XM30	7	irrigated	yes	4	8	na	41	46	45	59	49
I-4-XM30	7	irrigated	yes	4	9	na	40	51	30	49	53
I-4-XM30	7	irrigated	yes	4	10	na	42	49	29	45	37
I-6-XM30	7	irrigated	yes	6	1	87	73	95	47	87	77
I-6-XM30	7	irrigated	yes	6	2	52	62	69	21	70	55
I-6-XM30	7	irrigated	yes	6	3	58	53	83	46	58	63
I-6-XM30	7	irrigated	yes	6	4	54	55	61	33	78	74
I-6-XM30	7	irrigated	yes	6	5	39	51	76	37	48	53
I-6-XM30	7	irrigated	yes	6	6	52	71	62	35	52	61
I-6-XM30	7	irrigated	yes	6	7	52	35	58	29	55	69
I-6-XM30	7	irrigated	yes	6	8	59	37	65	34	63	62
I-6-XM30	7	irrigated	yes	6	9	42	59	68	28	45	52
I-6-XM30	7	irrigated	yes	6	10	67	46	65	37	71	42
I-1-C	8	irrigated	no	1	1	70	98	99	101	93	131
I-1-C	8	irrigated	no	1	2	47	71	82	70	62	79
I-1-C	8	irrigated	no	1	3	65	78	59	71	70	51
I-1-C	8	irrigated	no	1	4	62	69	83	50	82	80
I-1-C	8	irrigated	no	1	5	58	69	82	67	51	86
I-1-C	8	irrigated	no	1	6	53	77	71	82	72	75
I-1-C	8	irrigated	no	1	7	50	61	87	100	53	56
I-1-C	8	irrigated	no	1	8	62	65	68	57	74	114
I-1-C	8	irrigated	no	1	9	44	86	55	74	60	63
I-1-C	8	irrigated	no	1	10	60	75	71	68	76	56
I-2-C	8	irrigated	no	2	1	72	113	109	98	89	101
I-2-C	8	irrigated	no	2	2	55	82	13	49	59	50
I-2-C	8	irrigated	no	2	3	49	74	49	42	63	61
I-2-C	8	irrigated	no	2	4	71	61	30	76	72	73
I-2-C	8	irrigated	no	2	5	38	64	41	77	70	73
I-2-C	8	irrigated	no	2	6	48	59	24	95	50	50
I-2-C	8	irrigated	no	2	7	65	60	60	84	75	38
I-2-C	8	irrigated	no	2	8	42	71	30	47	63	52
I-2-C	8	irrigated	no	2	9	59	70	38	82	57	52
I-2-C	8	irrigated	no	2	10	34	69	27	39	48	39
I-3-C	8	irrigated	no	3	1	74	103	100	105	94	94
I-3-C	8	irrigated	no	3	2	39	65	47	52	59	87
I-3-C	8	irrigated	no	3	3	47	75	59	63	74	74
I-3-C	8	irrigated	no	3	4	36	77	45	66	55	71
I-3-C	8	irrigated	no	3	5	44	77	54	67	61	54
I-3-C	8	irrigated	no	3	6	56	76	33	52	72	60
I-3-C	8	irrigated	no	3	7	66	59	32	55	74	66
I-3-C	8	irrigated	no	3	8	57	78	35	53	51	71
I-3-C	8	irrigated	no	3	9	40	89	56	81	56	75
I-3-C	8	irrigated	no	3	10	52	77	72	65	59	72
I-4-C	8	irrigated	no	4	1	82	107	112	97	80	106
I-4-C	8	irrigated	no	4	2	58	57	47	69	58	27
I-4-C	8	irrigated	no	4	3	50	81	60	67	59	42
I-4-C	8	irrigated	no	4	4	72	93	58	47	43	94
I-4-C	8	irrigated	no	4	5	60	55	102	55	50	75
I-4-C	8	irrigated	no	4	6	44	71	81	58	67	62
I-4-C	8	irrigated	no	4	7	60	71	105	41	51	80
I-4-C	8	irrigated	no	4	8	59	72	52	76	44	45
I-4-C	8	irrigated	no	4	9	61	76	63	67	55	40
I-4-C	8	irrigated	no	4	10	43	66	33	56	59	73
I-5-C	8	irrigated	no	5	1	72	104	104	94	81	100
I-5-C	8	irrigated	no	5	2	57	74	75	64	49	65
I-5-C	8	irrigated	no	5	3	46	86	65	78	46	61
I-5-C	8	irrigated	no	5	4	52	84	43	74	70	80
I-5-C	8	irrigated	no	5	5	49	79	67	45	50	57
I-5-C	8	irrigated	no	5	6	58	54	85	37	63	70
I-5-C	8	irrigated	no	5	7	40	86	94	53	37	68
I-5-C	8	irrigated	no	5	8	44	92	47	70	48	81
I-5-C	8	irrigated	no	5	9	53	73	41	94	47	58
I-5-C	8	irrigated	no	6	10	53	53	88	76	48	60
I-6-C	8	irrigated	no	6	1	88	117	117	93	84	113
I-6-C	8	irrigated	no	6	2	62	65	62	34	57	82
I-6-C	8	irrigated	no	6	3	74	45	75	34	45	48
I-6-C	8	irrigated	no	6	4	66	65	85	78	60	36
I-6-C	8	irrigated	no	6	5	71	65	57	47	53	41
I-6-C	8	irrigated	no	6	6	71	58	52	61	61	65
I-6-C	8	irrigated	no	6	7	60	75	69	66	58	44
I-6-C	8	irrigated	no	6	8	55	68	43	65	43	93
I-6-C	8	irrigated	no	6	9	69	45	60	83	54	67
I-6-C	8	irrigated	no	6	10	62	95	43	20	59	44
N-1-M0	1	nonirrigated	no	1	1	49	39	44	16	45	15
N-1-M0	1	nonirrigated	no	1	2	23	15	15	6	19	3
N-1-M0	1	nonirrigated	no	1	3	20	16	18	7	27	3
N-1-M0	1	nonirrigated	no	1	4	22	10	18	8	15	4
N-1-M0	1	nonirrigated	no	1	5	18	15	18	9	29	4
N-1-M0	1	nonirrigated	no	1	6	27	10	15	4	25	5
N-1-M0	1	nonirrigated	no	1	7	14	12	11	7	36	4
N-1-M0	1	nonirrigated	no	1	8	21	17	16	8	45	6
N-1-M0	1	nonirrigated	no	1	9	17	23	18	5	40	4
N-1-M0	1	nonirrigated	no	1	10	16	16	19	10	22	3
N-2-M0	1	nonirrigated	no	2	1	88	45	50	18	65	9
N-2-M0	1	nonirrigated	no	2	2	26	19	5	8	33	6
N-2-M0	1	nonirrigated	no	2	3	39	16	34	7	44	4
N-2-M0	1	nonirrigated	no	2	4	17	20	22	5	15	3
N-2-M0	1	nonirrigated	no	2	5	25	28	13	5	23	2
N-2-M0	1	nonirrigated	no	2	6	32	19	9	5	14	4
N-2-M0	1	nonirrigated	no	2	7	30	13	17	4	40	9
N-2-M0	1	nonirrigated	no	2	8	59	13	16	4	11	4
N-2-M0	1	nonirrigated	no	2	9	24	15	14	3	21	4
N-2-M0	1	nonirrigated	no	2	10	18	21	15	7	12	3
N-3-M0	1	nonirrigated	no	3	1	62	30	41	16	55	9
N-3-M0	1	nonirrigated	no	3	2	25	17	15	7	36	3
N-3-M0	1	nonirrigated	no	3	3	13	14	17	8	34	4
N-3-M0	1	nonirrigated	no	3	4	22	18	15	7	22	5
N-3-M0	1	nonirrigated	no	3	5	40	16	17	6	39	4
N-3-M0	1	nonirrigated	no	3	6	27	14	15	8	42	5
N-3-M0	1	nonirrigated	no	3	7	10	10	10	6	37	5
N-3-M0	1	nonirrigated	no	3	8	26	18	34	6	53	4
N-3-M0	1	nonirrigated	no	3	9	28	20	17	10	45	4
N-3-M0	1	nonirrigated	no	3	10	28	14	16	5	20	5
N-4-M0	1	nonirrigated	no	4	1	73	37	46	14	60	21
N-4-M0	1	nonirrigated	no	4	2	21	17	22	5	40	3
N-4-M0	1	nonirrigated	no	4	3	26	22	23	3	37	3
N-4-M0	1	nonirrigated	no	4	4	18	15	35	6	20	4
N-4-M0	1	nonirrigated	no	4	5	25	12	21	3	29	7
N-4-M0	1	nonirrigated	no	4	6	23	16	14	6	35	5
N-4-M0	1	nonirrigated	no	4	7	40	17	22	6	28	7
N-4-M0	1	nonirrigated	no	4	8	33	21	20	4	38	3
N-4-M0	1	nonirrigated	no	4	9	32	18	30	6	37	4
N-4-M0	1	nonirrigated	no	4	10	15	12	12	7	17	4
N-5-M0	1	nonirrigated	no	5	1	65	23	25	15	47	4
N-5-M0	1	nonirrigated	no	5	2	51	23	22	6	37	4
N-5-M0	1	nonirrigated	no	5	3	31	26	19	7	18	5
N-5-M0	1	nonirrigated	no	5	4	29	20	16	5	18	3
N-5-M0	1	nonirrigated	no	5	5	46	16	17	4	38	4
N-5-M0	1	nonirrigated	no	5	6	36	14	18	6	20	3
N-5-M0	1	nonirrigated	no	5	7	45	23	21	8	32	5
N-5-M0	1	nonirrigated	no	5	8	43	19	16	3	32	4
N-5-M0	1	nonirrigated	no	5	9	55	20	22	4	22	4
N-5-M0	1	nonirrigated	no	6	10	29	16	23	7	18	4
N-6-M0	1	nonirrigated	no	6	1	67	57	55	18	54	42
N-6-M0	1	nonirrigated	no	6	2	31	23	20	5	27	4
N-6-M0	1	nonirrigated	no	6	3	51	16	18	6	17	4
N-6-M0	1	nonirrigated	no	6	4	34	19	26	5	33	27
N-6-M0	1	nonirrigated	no	6	5	52	20	20	6	41	4
N-6-M0	1	nonirrigated	no	6	6	51	19	21	5	39	4
N-6-M0	1	nonirrigated	no	6	7	39	20	21	7	28	13
N-6-M0	1	nonirrigated	no	6	8	25	22	24	6	33	4
N-6-M0	1	nonirrigated	no	6	9	37	21	23	7	13	5
N-6-M0	1	nonirrigated	no	6	10	55	18	16	5	43	5
N-1-M5	2	nonirrigated	no	1	1	51	37	32	23	52	6
N-1-M5	2	nonirrigated	no	1	2	20	21	22	10	39	9
N-1-M5	2	nonirrigated	no	1	3	22	21	10	11	20	7
N-1-M5	2	nonirrigated	no	1	4	12	16	26	10	30	5
N-1-M5	2	nonirrigated	no	1	5	23	16	19	8	27	7
N-1-M5	2	nonirrigated	no	1	6	17	12	18	9	44	9
N-1-M5	2	nonirrigated	no	1	7	20	19	15	7	20	7
N-1-M5	2	nonirrigated	no	1	8	16	17	20	13	36	6
N-1-M5	2	nonirrigated	no	1	9	40	18	17	5	21	5
N-1-M5	2	nonirrigated	no	1	10	18	17	25	6	35	7
N-2-M5	2	nonirrigated	no	2	1	64	47	52	18	59	19
N-2-M5	2	nonirrigated	no	2	2	18	21	20	9	43	4
N-2-M5	2	nonirrigated	no	2	3	25	22	10	16	18	5
N-2-M5	2	nonirrigated	no	2	4	16	25	27	16	37	16
N-2-M5	2	nonirrigated	no	2	5	20	19	21	11	28	10
N-2-M5	2	nonirrigated	no	2	6	19	17	24	7	25	8
N-2-M5	2	nonirrigated	no	2	7	16	34	20	10	23	5
N-2-M5	2	nonirrigated	no	2	8	23	26	21	11	43	10
N-2-M5	2	nonirrigated	no	2	9	16	16	28	5	33	5
N-2-M5	2	nonirrigated	no	2	10	22	34	24	6	17	19
N-3-M5	2	nonirrigated	no	3	1	65	24	28	20	57	5
N-3-M5	2	nonirrigated	no	3	2	20	13	23	17	52	5
N-3-M5	2	nonirrigated	no	3	3	28	19	22	8	19	8
N-3-M5	2	nonirrigated	no	3	4	32	12	20	7	28	5
N-3-M5	2	nonirrigated	no	3	5	29	16	22	10	19	5
N-3-M5	2	nonirrigated	no	3	6	32	19	24	6	34	5
N-3-M5	2	nonirrigated	no	3	7	25	16	13	5	22	5
N-3-M5	2	nonirrigated	no	3	8	27	18	23	16	23	5
N-3-M5	2	nonirrigated	no	3	9	52	14	18	9	43	5
N-3-M5	2	nonirrigated	no	3	10	34	21	25	18	39	7
N-4-M5	2	nonirrigated	no	4	1	55	23	37	18	56	18
N-4-M5	2	nonirrigated	no	4	2	21	11	15	8	20	8
N-4-M5	2	nonirrigated	no	4	3	21	15	15	9	39	10
N-4-M5	2	nonirrigated	no	4	4	17	16	20	4	13	17
N-4-M5	2	nonirrigated	no	4	5	16	18	18	5	35	6
N-4-M5	2	nonirrigated	no	4	6	26	19	26	7	39	9
N-4-M5	2	nonirrigated	no	4	7	25	13	22	12	13	8
N-4-M5	2	nonirrigated	no	4	8	17	15	14	6	30	10
N-4-M5	2	nonirrigated	no	4	9	27	14	17	5	31	5
N-4-M5	2	nonirrigated	no	4	10	32	14	15	14	24	6
N-5-M5	2	nonirrigated	no	5	1	76	53	64	20	55	5
N-5-M5	2	nonirrigated	no	5	2	30	17	23	5	36	6
N-5-M5	2	nonirrigated	no	5	3	47	15	21	7	13	18
N-5-M5	2	nonirrigated	no	5	4	37	19	21	7	26	6
N-5-M5	2	nonirrigated	no	5	5	33	20	21	6	47	5
N-5-M5	2	nonirrigated	no	5	6	29	18	21	8	25	12
N-5-M5	2	nonirrigated	no	5	7	39	19	20	7	15	14
N-5-M5	2	nonirrigated	no	5	8	52	19	20	5	40	5
N-5-M5	2	nonirrigated	no	5	9	35	17	22	4	38	6
N-5-M5	2	nonirrigated	no	6	10	52	19	25	12	31	7
N-6-M5	2	nonirrigated	no	6	1	58	22	28	20	40	24
N-6-M5	2	nonirrigated	no	6	2	15	17	21	7	36	5
N-6-M5	2	nonirrigated	no	6	3	22	24	20	8	22	5
N-6-M5	2	nonirrigated	no	6	4	27	21	24	5	24	6
N-6-M5	2	nonirrigated	no	6	5	45	18	21	11	36	4
N-6-M5	2	nonirrigated	no	6	6	25	20	25	12	27	6
N-6-M5	2	nonirrigated	no	6	7	35	27	18	8	18	8
N-6-M5	2	nonirrigated	no	6	8	22	29	23	6	30	10
N-6-M5	2	nonirrigated	no	6	9	33	21	26	6	39	6
N-6-M5	2	nonirrigated	no	6	10	25	19	25	7	19	6
N-1-M10	3	nonirrigated	no	1	1	53	37	46	24	63	25
N-1-M10	3	nonirrigated	no	1	2	19	24	24	22	29	33
N-1-M10	3	nonirrigated	no	1	3	19	31	26	22	39	12
N-1-M10	3	nonirrigated	no	1	4	19	22	17	15	43	11
N-1-M10	3	nonirrigated	no	1	5	14	29	27	20	43	13
N-1-M10	3	nonirrigated	no	1	6	42	24	23	15	27	13
N-1-M10	3	nonirrigated	no	1	7	23	25	18	17	33	11
N-1-M10	3	nonirrigated	no	1	8	27	26	17	17	36	15
N-1-M10	3	nonirrigated	no	1	9	21	18	30	23	24	12
N-1-M10	3	nonirrigated	no	1	10	17	32	18	14	27	9
N-2-M10	3	nonirrigated	no	2	1	56	32	28	20	53	26
N-2-M10	3	nonirrigated	no	2	2	20	25	14	16	23	24
N-2-M10	3	nonirrigated	no	2	3	25	17	15	17	28	16
N-2-M10	3	nonirrigated	no	2	4	30	18	23	11	28	10
N-2-M10	3	nonirrigated	no	2	5	29	25	18	11	17	19
N-2-M10	3	nonirrigated	no	2	6	20	14	16	10	16	9
N-2-M10	3	nonirrigated	no	2	7	30	24	16	10	48	8
N-2-M10	3	nonirrigated	no	2	8	25	22	12	9	25	13
N-2-M10	3	nonirrigated	no	2	9	40	14	15	10	37	19
N-2-M10	3	nonirrigated	no	2	10	36	20	17	10	29	5
N-3-M10	3	nonirrigated	no	3	1	55	29	35	27	48	23
N-3-M10	3	nonirrigated	no	3	2	18	27	25	13	33	12
N-3-M10	3	nonirrigated	no	3	3	28	26	19	18	23	11
N-3-M10	3	nonirrigated	no	3	4	41	18	22	16	13	14
N-3-M10	3	nonirrigated	no	3	5	14	16	17	15	37	14
N-3-M10	3	nonirrigated	no	3	6	18	25	11	13	33	12
N-3-M10	3	nonirrigated	no	3	7	17	16	9	21	20	12
N-3-M10	3	nonirrigated	no	3	8	22	14	12	10	31	11
N-3-M10	3	nonirrigated	no	3	9	25	16	12	12	32	11
N-3-M10	3	nonirrigated	no	3	10	26	18	14	17	13	12
N-4-M10	3	nonirrigated	no	4	1	86	40	46	25	64	20
N-4-M10	3	nonirrigated	no	4	2	23	27	29	16	20	11
N-4-M10	3	nonirrigated	no	4	3	22	16	14	10	32	9
N-4-M10	3	nonirrigated	no	4	4	26	18	31	19	11	9
N-4-M10	3	nonirrigated	no	4	5	21	25	32	16	16	17
N-4-M10	3	nonirrigated	no	4	6	26	30	15	9	39	8
N-4-M10	3	nonirrigated	no	4	7	24	35	18	12	34	15
N-4-M10	3	nonirrigated	no	4	8	29	31	25	10	35	11
N-4-M10	3	nonirrigated	no	4	9	25	28	26	10	33	11
N-4-M10	3	nonirrigated	no	4	10	40	17	28	26	39	15
N-5-M10	3	nonirrigated	no	5	1	57	42	35	28	57	18
N-5-M10	3	nonirrigated	no	5	2	32	24	21	11	29	14
N-5-M10	3	nonirrigated	no	5	3	46	25	34	12	31	11
N-5-M10	3	nonirrigated	no	5	4	55	25	20	11	50	22
N-5-M10	3	nonirrigated	no	5	5	43	27	21	12	44	10
N-5-M10	3	nonirrigated	no	5	6	26	28	21	14	44	20
N-5-M10	3	nonirrigated	no	5	7	36	23	18	20	27	13
N-5-M10	3	nonirrigated	no	5	8	43	34	33	13	22	16
N-5-M10	3	nonirrigated	no	5	9	32	21	24	14	28	17
N-5-M10	3	nonirrigated	no	6	10	38	31	16	10	36	17
N-6-M10	3	nonirrigated	no	6	1	72	54	53	25	50	37
N-6-M10	3	nonirrigated	no	6	2	43	25	33	17	47	19
N-6-M10	3	nonirrigated	no	6	3	21	25	29	19	30	21
N-6-M10	3	nonirrigated	no	6	4	44	33	26	12	20	19
N-6-M10	3	nonirrigated	no	6	5	44	32	28	13	37	13
N-6-M10	3	nonirrigated	no	6	6	60	50	34	14	34	29
N-6-M10	3	nonirrigated	no	6	7	45	35	31	17	31	13
N-6-M10	3	nonirrigated	no	6	8	24	27	22	13	49	23
N-6-M10	3	nonirrigated	no	6	9	50	34	30	16	29	18
N-6-M10	3	nonirrigated	no	6	10	51	33	24	10	32	14
N-1-M15	4	nonirrigated	no	1	1	55	41	36	22	75	30
N-1-M15	4	nonirrigated	no	1	2	26	17	25	16	21	22
N-1-M15	4	nonirrigated	no	1	3	17	29	35	21	37	21
N-1-M15	4	nonirrigated	no	1	4	20	29	16	19	26	22
N-1-M15	4	nonirrigated	no	1	5	22	13	24	21	22	16
N-1-M15	4	nonirrigated	no	1	6	24	25	25	15	55	17
N-1-M15	4	nonirrigated	no	1	7	13	20	17	18	20	14
N-1-M15	4	nonirrigated	no	1	8	12	28	20	16	40	15
N-1-M15	4	nonirrigated	no	1	9	16	16	30	15	29	14
N-1-M15	4	nonirrigated	no	1	10	27	23	24	15	13	20
N-2-M15	4	nonirrigated	no	2	1	42	49	60	28	53	29
N-2-M15	4	nonirrigated	no	2	2	23	28	43	17	31	29
N-2-M15	4	nonirrigated	no	2	3	24	30	27	15	45	30
N-2-M15	4	nonirrigated	no	2	4	16	27	30	15	30	14
N-2-M15	4	nonirrigated	no	2	5	11	28	22	12	35	19
N-2-M15	4	nonirrigated	no	2	6	19	21	22	23	32	25
N-2-M15	4	nonirrigated	no	2	7	22	24	26	20	27	25
N-2-M15	4	nonirrigated	no	2	8	24	42	34	14	19	16
N-2-M15	4	nonirrigated	no	2	9	27	30	26	19	28	20
N-2-M15	4	nonirrigated	no	2	10	23	31	20	17	30	20
N-3-M15	4	nonirrigated	no	3	1	53	45	52	33	64	36
N-3-M15	4	nonirrigated	no	3	2	19	26	31	18	16	23
N-3-M15	4	nonirrigated	no	3	3	19	17	25	19	51	26
N-3-M15	4	nonirrigated	no	3	4	10	15	27	18	50	16
N-3-M15	4	nonirrigated	no	3	5	11	23	19	14	24	22
N-3-M15	4	nonirrigated	no	3	6	16	24	22	21	51	24
N-3-M15	4	nonirrigated	no	3	7	18	16	15	23	50	25
N-3-M15	4	nonirrigated	no	3	8	10	29	32	20	19	19
N-3-M15	4	nonirrigated	no	3	9	8	20	21	26	39	20
N-3-M15	4	nonirrigated	no	3	10	12	22	19	19	22	18
N-4-M15	4	nonirrigated	no	4	1	78	58	58	43	54	32
N-4-M15	4	nonirrigated	no	4	2	29	19	18	23	27	17
N-4-M15	4	nonirrigated	no	4	3	28	26	18	19	28	19
N-4-M15	4	nonirrigated	no	4	4	36	24	21	17	41	16
N-4-M15	4	nonirrigated	no	4	5	27	30	17	24	19	24
N-4-M15	4	nonirrigated	no	4	6	44	29	27	18	20	20
N-4-M15	4	nonirrigated	no	4	7	32	22	25	15	39	18
N-4-M15	4	nonirrigated	no	4	8	14	25	20	16	35	23
N-4-M15	4	nonirrigated	no	4	9	27	19	17	16	25	18
N-4-M15	4	nonirrigated	no	4	10	31	29	22	26	26	20
N-5-M15	4	nonirrigated	no	5	1	72	49	40	36	57	18
N-5-M15	4	nonirrigated	no	5	2	42	27	28	23	45	21
N-5-M15	4	nonirrigated	no	5	3	33	29	24	19	52	22
N-5-M15	4	nonirrigated	no	5	4	35	26	31	13	29	18
N-5-M15	4	nonirrigated	no	5	5	48	30	25	23	38	21
N-5-M15	4	nonirrigated	no	5	6	36	33	31	26	34	17
N-5-M15	4	nonirrigated	no	5	7	33	26	23	20	26	17
N-5-M15	4	nonirrigated	no	5	8	58	25	22	16	36	18
N-5-M15	4	nonirrigated	no	5	9	36	33	28	17	37	16
N-5-M15	4	nonirrigated	no	6	10	39	22	16	16	29	21
N-6-M15	4	nonirrigated	no	6	1	62	44	54	33	58	40
N-6-M15	4	nonirrigated	no	6	2	41	35	35	23	32	30
N-6-M15	4	nonirrigated	no	6	3	51	29	27	21	41	33
N-6-M15	4	nonirrigated	no	6	4	44	28	25	16	42	26
N-6-M15	4	nonirrigated	no	6	5	50	23	44	30	41	21
N-6-M15	4	nonirrigated	no	6	6	35	38	22	26	37	39
N-6-M15	4	nonirrigated	no	6	7	43	34	33	28	38	16
N-6-M15	4	nonirrigated	no	6	8	33	34	38	16	46	18
N-6-M15	4	nonirrigated	no	6	9	26	36	34	21	35	32
N-6-M15	4	nonirrigated	no	6	10	22	25	24	28	40	20
N-1-M20	5	nonirrigated	no	1	1	62	56	49	35	64	30
N-1-M20	5	nonirrigated	no	1	2	22	32	39	19	35	22
N-1-M20	5	nonirrigated	no	1	3	24	26	17	20	23	22
N-1-M20	5	nonirrigated	no	1	4	23	31	23	22	55	21
N-1-M20	5	nonirrigated	no	1	5	26	29	20	18	24	20
N-1-M20	5	nonirrigated	no	1	6	15	37	29	21	26	19
N-1-M20	5	nonirrigated	no	1	7	32	30	30	20	49	22
N-1-M20	5	nonirrigated	no	1	8	16	30	45	25	29	18
N-1-M20	5	nonirrigated	no	1	9	19	25	47	23	40	20
N-1-M20	5	nonirrigated	no	1	10	22	29	28	26	22	25
N-2-M20	5	nonirrigated	no	2	1	70	56	64	41	67	39
N-2-M20	5	nonirrigated	no	2	2	24	31	26	23	21	25
N-2-M20	5	nonirrigated	no	2	3	18	31	26	24	32	31
N-2-M20	5	nonirrigated	no	2	4	16	56	18	21	39	19
N-2-M20	5	nonirrigated	no	2	5	17	19	53	20	30	23
N-2-M20	5	nonirrigated	no	2	6	18	27	35	20	38	22
N-2-M20	5	nonirrigated	no	2	7	21	35	38	21	18	19
N-2-M20	5	nonirrigated	no	2	8	32	25	51	19	30	37
N-2-M20	5	nonirrigated	no	2	9	22	30	30	21	35	21
N-2-M20	5	nonirrigated	no	2	10	27	24	16	24	29	20
N-3-M20	5	nonirrigated	no	3	1	82	65	53	40	76	37
N-3-M20	5	nonirrigated	no	3	2	42	31	35	25	42	35
N-3-M20	5	nonirrigated	no	3	3	21	35	20	23	63	22
N-3-M20	5	nonirrigated	no	3	4	18	23	27	26	36	30
N-3-M20	5	nonirrigated	no	3	5	41	34	24	28	30	23
N-3-M20	5	nonirrigated	no	3	6	47	24	27	21	33	25
N-3-M20	5	nonirrigated	no	3	7	42	25	29	37	31	20
N-3-M20	5	nonirrigated	no	3	8	59	30	37	33	33	28
N-3-M20	5	nonirrigated	no	3	9	58	41	30	23	19	46
N-3-M20	5	nonirrigated	no	3	10	14	38	42	27	65	27
N-4-M20	5	nonirrigated	no	4	1	80	53	59	30	70	30
N-4-M20	5	nonirrigated	no	4	2	33	34	28	30	59	26
N-4-M20	5	nonirrigated	no	4	3	64	32	35	16	34	25
N-4-M20	5	nonirrigated	no	4	4	44	30	38	14	48	29
N-4-M20	5	nonirrigated	no	4	5	38	30	34	25	38	23
N-4-M20	5	nonirrigated	no	4	6	21	22	42	22	22	30
N-4-M20	5	nonirrigated	no	4	7	33	25	20	16	45	29
N-4-M20	5	nonirrigated	no	4	8	34	32	24	23	31	23
N-4-M20	5	nonirrigated	no	4	9	53	39	32	20	33	19
N-4-M20	5	nonirrigated	no	4	10	34	32	29	20	28	30
N-5-M20	5	nonirrigated	no	5	1	74	48	46	33	59	24
N-5-M20	5	nonirrigated	no	5	2	38	25	22	26	50	25
N-5-M20	5	nonirrigated	no	5	3	39	26	25	26	48	22
N-5-M20	5	nonirrigated	no	5	4	49	32	34	18	47	23
N-5-M20	5	nonirrigated	no	5	5	44	25	30	21	35	15
N-5-M20	5	nonirrigated	no	5	6	33	25	20	30	46	23
N-5-M20	5	nonirrigated	no	5	7	54	31	24	20	22	20
N-5-M20	5	nonirrigated	no	5	8	52	43	25	23	43	24
N-5-M20	5	nonirrigated	no	5	9	58	37	22	22	25	15
N-5-M20	5	nonirrigated	no	6	10	40	32	26	23	38	26
N-6-M20	5	nonirrigated	no	6	1	80	43	39	38	62	46
N-6-M20	5	nonirrigated	no	6	2	23	30	29	25	30	30
N-6-M20	5	nonirrigated	no	6	3	29	34	33	30	37	24
N-6-M20	5	nonirrigated	no	6	4	27	29	25	21	36	24
N-6-M20	5	nonirrigated	no	6	5	30	30	32	21	31	24
N-6-M20	5	nonirrigated	no	6	6	42	31	30	20	30	29
N-6-M20	5	nonirrigated	no	6	7	41	28	29	32	40	32
N-6-M20	5	nonirrigated	no	6	8	48	34	31	31	24	25
N-6-M20	5	nonirrigated	no	6	9	65	33	33	27	29	23
N-6-M20	5	nonirrigated	no	6	10	55	32	28	17	39	25
N-1-M25	6	nonirrigated	no	1	1	53	65	65	40	64	31
N-1-M25	6	nonirrigated	no	1	2	32	33	20	24	53	23
N-1-M25	6	nonirrigated	no	1	3	16	22	37	31	56	25
N-1-M25	6	nonirrigated	no	1	4	23	47	30	25	42	23
N-1-M25	6	nonirrigated	no	1	5	14	30	58	25	38	32
N-1-M25	6	nonirrigated	no	1	6	31	35	35	27	44	18
N-1-M25	6	nonirrigated	no	1	7	27	26	21	27	37	23
N-1-M25	6	nonirrigated	no	1	8	25	57	23	30	48	21
N-1-M25	6	nonirrigated	no	1	9	18	31	37	27	39	22
N-1-M25	6	nonirrigated	no	1	10	23	43	24	26	38	22
N-2-M25	6	nonirrigated	no	2	1	51	68	68	45	60	42
N-2-M25	6	nonirrigated	no	2	2	22	28	65	26	35	27
N-2-M25	6	nonirrigated	no	2	3	19	58	24	23	22	32
N-2-M25	6	nonirrigated	no	2	4	17	22	25	25	50	29
N-2-M25	6	nonirrigated	no	2	5	31	36	48	29	29	27
N-2-M25	6	nonirrigated	no	2	6	21	29	36	27	45	32
N-2-M25	6	nonirrigated	no	2	7	46	33	25	34	27	32
N-2-M25	6	nonirrigated	no	2	8	21	29	32	31	32	25
N-2-M25	6	nonirrigated	no	2	9	29	33	33	32	37	26
N-2-M25	6	nonirrigated	no	2	10	22	59	36	28	54	29
N-3-M25	6	nonirrigated	no	3	1	57	58	69	36	62	28
N-3-M25	6	nonirrigated	no	3	2	18	35	22	23	34	24
N-3-M25	6	nonirrigated	no	3	3	19	23	23	16	28	22
N-3-M25	6	nonirrigated	no	3	4	25	20	20	27	43	25
N-3-M25	6	nonirrigated	no	3	5	26	39	21	38	45	24
N-3-M25	6	nonirrigated	no	3	6	21	24	19	21	41	26
N-3-M25	6	nonirrigated	no	3	7	23	25	23	22	25	31
N-3-M25	6	nonirrigated	no	3	8	27	17	22	21	21	29
N-3-M25	6	nonirrigated	no	3	9	18	20	33	22	41	26
N-3-M25	6	nonirrigated	no	3	10	10	22	26	18	28	27
N-4-M25	6	nonirrigated	no	4	1	60	50	48	30	53	35
N-4-M25	6	nonirrigated	no	4	2	35	30	28	29	36	21
N-4-M25	6	nonirrigated	no	4	3	26	35	22	32	20	26
N-4-M25	6	nonirrigated	no	4	4	28	28	30	29	42	22
N-4-M25	6	nonirrigated	no	4	5	33	28	29	26	31	24
N-4-M25	6	nonirrigated	no	4	6	34	35	28	21	16	25
N-4-M25	6	nonirrigated	no	4	7	30	32	31	22	25	26
N-4-M25	6	nonirrigated	no	4	8	34	32	30	30	38	27
N-4-M25	6	nonirrigated	no	4	9	22	28	29	24	33	25
N-4-M25	6	nonirrigated	no	4	10	34	27	16	25	39	23
N-5-M25	6	nonirrigated	no	5	1	65	47	52	46	47	33
N-5-M25	6	nonirrigated	no	5	2	58	36	31	24	33	30
N-5-M25	6	nonirrigated	no	5	3	44	37	26	23	41	38
N-5-M25	6	nonirrigated	no	5	4	35	30	26	32	34	29
N-5-M25	6	nonirrigated	no	5	5	46	38	34	32	27	41
N-5-M25	6	nonirrigated	no	5	6	43	38	28	24	42	23
N-5-M25	6	nonirrigated	no	5	7	36	29	30	25	39	33
N-5-M25	6	nonirrigated	no	5	8	55	35	33	21	40	30
N-5-M25	6	nonirrigated	no	5	9	20	32	24	32	30	23
N-5-M25	6	nonirrigated	no	6	10	48	32	28	27	31	32
N-6-M25	6	nonirrigated	no	6	1	72	73	70	38	56	39
N-6-M25	6	nonirrigated	no	6	2	37	30	28	27	37	25
N-6-M25	6	nonirrigated	no	6	3	33	30	29	28	40	22
N-6-M25	6	nonirrigated	no	6	4	44	41	44	26	38	31
N-6-M25	6	nonirrigated	no	6	5	24	27	41	29	51	31
N-6-M25	6	nonirrigated	no	6	6	42	58	37	35	39	36
N-6-M25	6	nonirrigated	no	6	7	26	46	50	22	32	18
N-6-M25	6	nonirrigated	no	6	8	55	25	35	29	46	25
N-6-M25	6	nonirrigated	no	6	9	33	34	33	26	32	23
N-6-M25	6	nonirrigated	no	6	10	32	28	31	23	17	29
N-1-M30	7	nonirrigated	no	1	1	46	66	70	54	67	52
N-1-M30	7	nonirrigated	no	1	2	28	50	41	30	58	30
N-1-M30	7	nonirrigated	no	1	3	23	28	46	28	32	28
N-1-M30	7	nonirrigated	no	1	4	19	22	35	30	45	33
N-1-M30	7	nonirrigated	no	1	5	27	41	25	31	38	28
N-1-M30	7	nonirrigated	no	1	6	26	26	39	37	34	27
N-1-M30	7	nonirrigated	no	1	7	35	32	30	34	49	27
N-1-M30	7	nonirrigated	no	1	8	24	35	37	34	46	26
N-1-M30	7	nonirrigated	no	1	9	25	32	23	34	35	32
N-1-M30	7	nonirrigated	no	1	10	27	35	23	32	52	40
N-2-M30	7	nonirrigated	no	2	1	51	63	70	45	67	45
N-2-M30	7	nonirrigated	no	2	2	31	34	28	27	49	34
N-2-M30	7	nonirrigated	no	2	3	29	29	32	25	30	31
N-2-M30	7	nonirrigated	no	2	4	24	38	28	23	52	34
N-2-M30	7	nonirrigated	no	2	5	17	50	21	29	28	37
N-2-M30	7	nonirrigated	no	2	6	38	28	27	37	56	33
N-2-M30	7	nonirrigated	no	2	7	35	28	22	30	30	28
N-2-M30	7	nonirrigated	no	2	8	12	29	23	21	45	38
N-2-M30	7	nonirrigated	no	2	9	43	29	18	29	32	30
N-2-M30	7	nonirrigated	no	2	10	15	49	26	30	49	27
N-3-M30	7	nonirrigated	no	3	1	78	62	53	76	72	26
N-3-M30	7	nonirrigated	no	3	2	19	32	24	27	46	30
N-3-M30	7	nonirrigated	no	3	3	21	35	47	23	23	26
N-3-M30	7	nonirrigated	no	3	4	32	33	24	31	49	33
N-3-M30	7	nonirrigated	no	3	5	25	32	49	29	38	35
N-3-M30	7	nonirrigated	no	3	6	17	43	20	25	25	28
N-3-M30	7	nonirrigated	no	3	7	17	25	23	24	55	29
N-3-M30	7	nonirrigated	no	3	8	42	35	24	31	37	32
N-3-M30	7	nonirrigated	no	3	9	57	29	30	26	26	33
N-3-M30	7	nonirrigated	no	3	10	28	29	31	27	51	29
N-4-M30	7	nonirrigated	no	4	1	56	61	66	34	53	44
N-4-M30	7	nonirrigated	no	4	2	15	29	21	29	24	19
N-4-M30	7	nonirrigated	no	4	3	38	21	39	30	41	43
N-4-M30	7	nonirrigated	no	4	4	20	28	32	32	35	30
N-4-M30	7	nonirrigated	no	4	5	24	29	28	28	37	30
N-4-M30	7	nonirrigated	no	4	6	31	29	21	16	32	43
N-4-M30	7	nonirrigated	no	4	7	26	33	30	28	20	29
N-4-M30	7	nonirrigated	no	4	8	25	20	33	33	27	10
N-4-M30	7	nonirrigated	no	4	9	27	30	33	35	31	26
N-4-M30	7	nonirrigated	no	4	10	19	40	29	27	32	32
N-5-M30	7	nonirrigated	no	5	1	56	47	45	37	63	41
N-5-M30	7	nonirrigated	no	5	2	41	29	34	20	37	28
N-5-M30	7	nonirrigated	no	5	3	30	30	30	29	49	26
N-5-M30	7	nonirrigated	no	5	4	37	28	35	30	39	27
N-5-M30	7	nonirrigated	no	5	5	47	44	35	28	36	30
N-5-M30	7	nonirrigated	no	5	6	30	29	32	24	33	37
N-5-M30	7	nonirrigated	no	5	7	51	38	27	31	39	28
N-5-M30	7	nonirrigated	no	5	8	32	30	32	28	44	19
N-5-M30	7	nonirrigated	no	5	9	45	30	35	29	50	30
N-5-M30	7	nonirrigated	no	6	10	27	33	26	30	45	33
N-6-M30	7	nonirrigated	no	6	1	70	70	63	47	62	55
N-6-M30	7	nonirrigated	no	6	2	36	30	36	28	37	27
N-6-M30	7	nonirrigated	no	6	3	53	30	31	29	59	30
N-6-M30	7	nonirrigated	no	6	4	40	31	37	32	53	34
N-6-M30	7	nonirrigated	no	6	5	42	32	35	30	54	45
N-6-M30	7	nonirrigated	no	6	6	28	30	39	28	46	37
N-6-M30	7	nonirrigated	no	6	7	29	32	41	31	41	38
N-6-M30	7	nonirrigated	no	6	8	16	35	35	30	47	28
N-6-M30	7	nonirrigated	no	6	9	20	35	34	24	40	27
N-6-M30	7	nonirrigated	no	6	10	29	33	41	28	51	34
N-1-C	8	nonirrigated	no	1	1	47	59	62	62	64	48
N-1-C	8	nonirrigated	no	1	2	21	31	27	23	45	34
N-1-C	8	nonirrigated	no	1	3	19	32	28	28	25	33
N-1-C	8	nonirrigated	no	1	4	26	20	43	30	23	37
N-1-C	8	nonirrigated	no	1	5	24	20	29	32	38	39
N-1-C	8	nonirrigated	no	1	6	26	27	33	48	42	45
N-1-C	8	nonirrigated	no	1	7	21	58	19	33	28	42
N-1-C	8	nonirrigated	no	1	8	23	37	27	37	54	40
N-1-C	8	nonirrigated	no	1	9	22	35	24	47	27	27
N-1-C	8	nonirrigated	no	1	10	20	37	19	23	21	31
N-2-C	8	nonirrigated	no	2	1	56	87	88	73	62	72
N-2-C	8	nonirrigated	no	2	2	21	34	65	56	42	47
N-2-C	8	nonirrigated	no	2	3	17	35	13	62	37	33
N-2-C	8	nonirrigated	no	2	4	23	36	34	45	48	49
N-2-C	8	nonirrigated	no	2	5	20	66	73	38	19	52
N-2-C	8	nonirrigated	no	2	6	21	55	44	36	23	53
N-2-C	8	nonirrigated	no	2	7	22	58	57	34	54	54
N-2-C	8	nonirrigated	no	2	8	30	48	10	63	37	50
N-2-C	8	nonirrigated	no	2	9	30	59	63	30	39	52
N-2-C	8	nonirrigated	no	2	10	32	54	29	55	60	45
N-3-C	8	nonirrigated	no	3	1	61	73	79	76	63	59
N-3-C	8	nonirrigated	no	3	2	35	30	18	29	35	43
N-3-C	8	nonirrigated	no	3	3	19	17	28	34	31	34
N-3-C	8	nonirrigated	no	3	4	13	38	16	28	24	27
N-3-C	8	nonirrigated	no	3	5	18	19	51	30	40	47
N-3-C	8	nonirrigated	no	3	6	19	19	24	16	37	37
N-3-C	8	nonirrigated	no	3	7	16	20	24	29	45	23
N-3-C	8	nonirrigated	no	3	8	24	22	23	34	36	31
N-3-C	8	nonirrigated	no	3	9	34	36	59	35	24	21
N-3-C	8	nonirrigated	no	3	10	33	23	24	22	15	33
N-4-C	8	nonirrigated	no	4	1	58	78	49	50	63	42
N-4-C	8	nonirrigated	no	4	2	27	40	24	38	39	35
N-4-C	8	nonirrigated	no	4	3	33	19	31	28	41	33
N-4-C	8	nonirrigated	no	4	4	34	48	26	35	45	42
N-4-C	8	nonirrigated	no	4	5	29	42	30	45	31	27
N-4-C	8	nonirrigated	no	4	6	25	32	27	40	41	34
N-4-C	8	nonirrigated	no	4	7	28	41	42	26	38	33
N-4-C	8	nonirrigated	no	4	8	31	18	35	39	51	36
N-4-C	8	nonirrigated	no	4	9	24	36	32	44	48	38
N-4-C	8	nonirrigated	no	4	10	45	23	46	36	30	32
N-5-C	8	nonirrigated	no	5	1	63	70	58	59	60	32
N-5-C	8	nonirrigated	no	5	2	32	33	45	34	36	31
N-5-C	8	nonirrigated	no	5	3	41	33	58	36	47	36
N-5-C	8	nonirrigated	no	5	4	37	35	52	40	45	33
N-5-C	8	nonirrigated	no	5	5	36	46	33	41	40	35
N-5-C	8	nonirrigated	no	5	6	34	39	52	36	41	40
N-5-C	8	nonirrigated	no	5	7	37	36	50	50	45	43
N-5-C	8	nonirrigated	no	5	8	35	47	37	35	51	36
N-5-C	8	nonirrigated	no	5	9	36	47	37	30	42	28
N-5-C	8	nonirrigated	no	6	10	50	51	42	34	38	37
N-6-C	8	nonirrigated	no	6	1	61	72	76	68	55	59
N-6-C	8	nonirrigated	no	6	2	43	44	36	45	48	42
N-6-C	8	nonirrigated	no	6	3	41	45	44	26	38	35
N-6-C	8	nonirrigated	no	6	4	37	51	43	28	44	40
N-6-C	8	nonirrigated	no	6	5	25	46	33	39	39	37
N-6-C	8	nonirrigated	no	6	6	32	43	48	33	42	35
N-6-C	8	nonirrigated	no	6	7	23	48	42	33	37	36
N-6-C	8	nonirrigated	no	6	8	31	50	39	36	50	42
N-6-C	8	nonirrigated	no	6	9	15	56	31	29	41	29
N-6-C	8	nonirrigated	no	6	10	35	32	53	28	46	37

## Sheet: Height by timing
name	treatment	enclosure	pesticide	block	replicate	timing	year	height
I-1-M0	1	irrigated	no	1	1	june_20	2020	72
I-1-M0	1	irrigated	no	1	2	june_20	2020	38
I-1-M0	1	irrigated	no	1	3	june_20	2020	58
I-1-M0	1	irrigated	no	1	4	june_20	2020	50
I-1-M0	1	irrigated	no	1	5	june_20	2020	39
I-1-M0	1	irrigated	no	1	6	june_20	2020	63
I-1-M0	1	irrigated	no	1	7	june_20	2020	50
I-1-M0	1	irrigated	no	1	8	june_20	2020	59
I-1-M0	1	irrigated	no	1	9	june_20	2020	59
I-1-M0	1	irrigated	no	1	10	june_20	2020	46
I-2-M0	1	irrigated	no	2	1	june_20	2020	69
I-2-M0	1	irrigated	no	2	2	june_20	2020	41
I-2-M0	1	irrigated	no	2	3	june_20	2020	40
I-2-M0	1	irrigated	no	2	4	june_20	2020	48
I-2-M0	1	irrigated	no	2	5	june_20	2020	39
I-2-M0	1	irrigated	no	2	6	june_20	2020	38
I-2-M0	1	irrigated	no	2	7	june_20	2020	49
I-2-M0	1	irrigated	no	2	8	june_20	2020	38
I-2-M0	1	irrigated	no	2	9	june_20	2020	38
I-2-M0	1	irrigated	no	2	10	june_20	2020	34
I-3-M0	1	irrigated	no	3	1	june_20	2020	73
I-3-M0	1	irrigated	no	3	2	june_20	2020	45
I-3-M0	1	irrigated	no	3	3	june_20	2020	52
I-3-M0	1	irrigated	no	3	4	june_20	2020	46
I-3-M0	1	irrigated	no	3	5	june_20	2020	45
I-3-M0	1	irrigated	no	3	6	june_20	2020	46
I-3-M0	1	irrigated	no	3	7	june_20	2020	43
I-3-M0	1	irrigated	no	3	8	june_20	2020	54
I-3-M0	1	irrigated	no	3	9	june_20	2020	35
I-3-M0	1	irrigated	no	3	10	june_20	2020	48
I-4-M0	1	irrigated	no	4	1	june_20	2020	70
I-4-M0	1	irrigated	no	4	2	june_20	2020	56
I-4-M0	1	irrigated	no	4	3	june_20	2020	50
I-4-M0	1	irrigated	no	4	4	june_20	2020	52
I-4-M0	1	irrigated	no	4	5	june_20	2020	30
I-4-M0	1	irrigated	no	4	6	june_20	2020	47
I-4-M0	1	irrigated	no	4	7	june_20	2020	61
I-4-M0	1	irrigated	no	4	8	june_20	2020	55
I-4-M0	1	irrigated	no	4	9	june_20	2020	48
I-4-M0	1	irrigated	no	4	10	june_20	2020	59
I-5-M0	1	irrigated	no	5	1	june_20	2020	80
I-5-M0	1	irrigated	no	5	2	june_20	2020	47
I-5-M0	1	irrigated	no	5	3	june_20	2020	59
I-5-M0	1	irrigated	no	5	4	june_20	2020	36
I-5-M0	1	irrigated	no	5	5	june_20	2020	52
I-5-M0	1	irrigated	no	5	6	june_20	2020	61
I-5-M0	1	irrigated	no	5	7	june_20	2020	59
I-5-M0	1	irrigated	no	5	8	june_20	2020	49
I-5-M0	1	irrigated	no	5	9	june_20	2020	46
I-5-M0	1	irrigated	no	6	10	june_20	2020	21
I-6-M0	1	irrigated	no	6	1	june_20	2020	93
I-6-M0	1	irrigated	no	6	2	june_20	2020	85
I-6-M0	1	irrigated	no	6	3	june_20	2020	75
I-6-M0	1	irrigated	no	6	4	june_20	2020	83
I-6-M0	1	irrigated	no	6	5	june_20	2020	91
I-6-M0	1	irrigated	no	6	6	june_20	2020	87
I-6-M0	1	irrigated	no	6	7	june_20	2020	69
I-6-M0	1	irrigated	no	6	8	june_20	2020	82
I-6-M0	1	irrigated	no	6	9	june_20	2020	65
I-6-M0	1	irrigated	no	6	10	june_20	2020	66
I-1-M5	2	irrigated	no	1	1	june_20	2020	74
I-1-M5	2	irrigated	no	1	2	june_20	2020	42
I-1-M5	2	irrigated	no	1	3	june_20	2020	62
I-1-M5	2	irrigated	no	1	4	june_20	2020	35
I-1-M5	2	irrigated	no	1	5	june_20	2020	58
I-1-M5	2	irrigated	no	1	6	june_20	2020	51
I-1-M5	2	irrigated	no	1	7	june_20	2020	52
I-1-M5	2	irrigated	no	1	8	june_20	2020	38
I-1-M5	2	irrigated	no	1	9	june_20	2020	58
I-1-M5	2	irrigated	no	1	10	june_20	2020	55
I-2-M5	2	irrigated	no	2	1	june_20	2020	81
I-2-M5	2	irrigated	no	2	2	june_20	2020	65
I-2-M5	2	irrigated	no	2	3	june_20	2020	63
I-2-M5	2	irrigated	no	2	4	june_20	2020	61
I-2-M5	2	irrigated	no	2	5	june_20	2020	50
I-2-M5	2	irrigated	no	2	6	june_20	2020	40
I-2-M5	2	irrigated	no	2	7	june_20	2020	62
I-2-M5	2	irrigated	no	2	8	june_20	2020	39
I-2-M5	2	irrigated	no	2	9	june_20	2020	50
I-2-M5	2	irrigated	no	2	10	june_20	2020	32
I-3-M5	2	irrigated	no	3	1	june_20	2020	64
I-3-M5	2	irrigated	no	3	2	june_20	2020	48
I-3-M5	2	irrigated	no	3	3	june_20	2020	37
I-3-M5	2	irrigated	no	3	4	june_20	2020	45
I-3-M5	2	irrigated	no	3	5	june_20	2020	53
I-3-M5	2	irrigated	no	3	6	june_20	2020	48
I-3-M5	2	irrigated	no	3	7	june_20	2020	55
I-3-M5	2	irrigated	no	3	8	june_20	2020	50
I-3-M5	2	irrigated	no	3	9	june_20	2020	54
I-3-M5	2	irrigated	no	3	10	june_20	2020	53
I-4-M5	2	irrigated	no	4	1	june_20	2020	76
I-4-M5	2	irrigated	no	4	2	june_20	2020	50
I-4-M5	2	irrigated	no	4	3	june_20	2020	58
I-4-M5	2	irrigated	no	4	4	june_20	2020	38
I-4-M5	2	irrigated	no	4	5	june_20	2020	41
I-4-M5	2	irrigated	no	4	6	june_20	2020	59
I-4-M5	2	irrigated	no	4	7	june_20	2020	46
I-4-M5	2	irrigated	no	4	8	june_20	2020	28
I-4-M5	2	irrigated	no	4	9	june_20	2020	52
I-4-M5	2	irrigated	no	4	10	june_20	2020	62
I-5-M5	2	irrigated	no	5	1	june_20	2020	75
I-5-M5	2	irrigated	no	5	2	june_20	2020	69
I-5-M5	2	irrigated	no	5	3	june_20	2020	44
I-5-M5	2	irrigated	no	5	4	june_20	2020	58
I-5-M5	2	irrigated	no	5	5	june_20	2020	36
I-5-M5	2	irrigated	no	5	6	june_20	2020	67
I-5-M5	2	irrigated	no	5	7	june_20	2020	37
I-5-M5	2	irrigated	no	5	8	june_20	2020	59
I-5-M5	2	irrigated	no	5	9	june_20	2020	54
I-5-M5	2	irrigated	no	6	10	june_20	2020	69
I-6-M5	2	irrigated	no	6	1	june_20	2020	94
I-6-M5	2	irrigated	no	6	2	june_20	2020	72
I-6-M5	2	irrigated	no	6	3	june_20	2020	62
I-6-M5	2	irrigated	no	6	4	june_20	2020	59
I-6-M5	2	irrigated	no	6	5	june_20	2020	63
I-6-M5	2	irrigated	no	6	6	june_20	2020	50
I-6-M5	2	irrigated	no	6	7	june_20	2020	79
I-6-M5	2	irrigated	no	6	8	june_20	2020	62
I-6-M5	2	irrigated	no	6	9	june_20	2020	71
I-6-M5	2	irrigated	no	6	10	june_20	2020	68
I-1-M10	3	irrigated	no	1	1	june_20	2020	69
I-1-M10	3	irrigated	no	1	2	june_20	2020	67
I-1-M10	3	irrigated	no	1	3	june_20	2020	40
I-1-M10	3	irrigated	no	1	4	june_20	2020	61
I-1-M10	3	irrigated	no	1	5	june_20	2020	69
I-1-M10	3	irrigated	no	1	6	june_20	2020	41
I-1-M10	3	irrigated	no	1	7	june_20	2020	27
I-1-M10	3	irrigated	no	1	8	june_20	2020	22
I-1-M10	3	irrigated	no	1	9	june_20	2020	42
I-1-M10	3	irrigated	no	1	10	june_20	2020	38
I-2-M10	3	irrigated	no	2	1	june_20	2020	77
I-2-M10	3	irrigated	no	2	2	june_20	2020	45
I-2-M10	3	irrigated	no	2	3	june_20	2020	40
I-2-M10	3	irrigated	no	2	4	june_20	2020	36
I-2-M10	3	irrigated	no	2	5	june_20	2020	57
I-2-M10	3	irrigated	no	2	6	june_20	2020	65
I-2-M10	3	irrigated	no	2	7	june_20	2020	42
I-2-M10	3	irrigated	no	2	8	june_20	2020	46
I-2-M10	3	irrigated	no	2	9	june_20	2020	40
I-2-M10	3	irrigated	no	2	10	june_20	2020	46
I-3-M10	3	irrigated	no	3	1	june_20	2020	79
I-3-M10	3	irrigated	no	3	2	june_20	2020	64
I-3-M10	3	irrigated	no	3	3	june_20	2020	49
I-3-M10	3	irrigated	no	3	4	june_20	2020	63
I-3-M10	3	irrigated	no	3	5	june_20	2020	54
I-3-M10	3	irrigated	no	3	6	june_20	2020	59
I-3-M10	3	irrigated	no	3	7	june_20	2020	53
I-3-M10	3	irrigated	no	3	8	june_20	2020	56
I-3-M10	3	irrigated	no	3	9	june_20	2020	41
I-3-M10	3	irrigated	no	3	10	june_20	2020	40
I-4-M10	3	irrigated	no	4	1	june_20	2020	69
I-4-M10	3	irrigated	no	4	2	june_20	2020	56
I-4-M10	3	irrigated	no	4	3	june_20	2020	46
I-4-M10	3	irrigated	no	4	4	june_20	2020	48
I-4-M10	3	irrigated	no	4	5	june_20	2020	43
I-4-M10	3	irrigated	no	4	6	june_20	2020	35
I-4-M10	3	irrigated	no	4	7	june_20	2020	58
I-4-M10	3	irrigated	no	4	8	june_20	2020	57
I-4-M10	3	irrigated	no	4	9	june_20	2020	40
I-4-M10	3	irrigated	no	4	10	june_20	2020	45
I-5-M10	3	irrigated	no	5	1	june_20	2020	77
I-5-M10	3	irrigated	no	5	2	june_20	2020	45
I-5-M10	3	irrigated	no	5	3	june_20	2020	52
I-5-M10	3	irrigated	no	5	4	june_20	2020	53
I-5-M10	3	irrigated	no	5	5	june_20	2020	50
I-5-M10	3	irrigated	no	5	6	june_20	2020	67
I-5-M10	3	irrigated	no	5	7	june_20	2020	56
I-5-M10	3	irrigated	no	5	8	june_20	2020	52
I-5-M10	3	irrigated	no	5	9	june_20	2020	50
I-5-M10	3	irrigated	no	6	10	june_20	2020	52
I-6-M10	3	irrigated	no	6	1	june_20	2020	104
I-6-M10	3	irrigated	no	6	2	june_20	2020	83
I-6-M10	3	irrigated	no	6	3	june_20	2020	92
I-6-M10	3	irrigated	no	6	4	june_20	2020	88
I-6-M10	3	irrigated	no	6	5	june_20	2020	87
I-6-M10	3	irrigated	no	6	6	june_20	2020	93
I-6-M10	3	irrigated	no	6	7	june_20	2020	66
I-6-M10	3	irrigated	no	6	8	june_20	2020	65
I-6-M10	3	irrigated	no	6	9	june_20	2020	55
I-6-M10	3	irrigated	no	6	10	june_20	2020	88
I-1-M15	4	irrigated	no	1	1	june_20	2020	86
I-1-M15	4	irrigated	no	1	2	june_20	2020	47
I-1-M15	4	irrigated	no	1	3	june_20	2020	47
I-1-M15	4	irrigated	no	1	4	june_20	2020	28
I-1-M15	4	irrigated	no	1	5	june_20	2020	45
I-1-M15	4	irrigated	no	1	6	june_20	2020	45
I-1-M15	4	irrigated	no	1	7	june_20	2020	86
I-1-M15	4	irrigated	no	1	8	june_20	2020	33
I-1-M15	4	irrigated	no	1	9	june_20	2020	32
I-1-M15	4	irrigated	no	1	10	june_20	2020	41
I-2-M15	4	irrigated	no	2	1	june_20	2020	66
I-2-M15	4	irrigated	no	2	2	june_20	2020	59
I-2-M15	4	irrigated	no	2	3	june_20	2020	43
I-2-M15	4	irrigated	no	2	4	june_20	2020	59
I-2-M15	4	irrigated	no	2	5	june_20	2020	51
I-2-M15	4	irrigated	no	2	6	june_20	2020	34
I-2-M15	4	irrigated	no	2	7	june_20	2020	55
I-2-M15	4	irrigated	no	2	8	june_20	2020	45
I-2-M15	4	irrigated	no	2	9	june_20	2020	56
I-2-M15	4	irrigated	no	2	10	june_20	2020	39
I-3-M15	4	irrigated	no	3	1	june_20	2020	71
I-3-M15	4	irrigated	no	3	2	june_20	2020	45
I-3-M15	4	irrigated	no	3	3	june_20	2020	56
I-3-M15	4	irrigated	no	3	4	june_20	2020	69
I-3-M15	4	irrigated	no	3	5	june_20	2020	49
I-3-M15	4	irrigated	no	3	6	june_20	2020	44
I-3-M15	4	irrigated	no	3	7	june_20	2020	43
I-3-M15	4	irrigated	no	3	8	june_20	2020	41
I-3-M15	4	irrigated	no	3	9	june_20	2020	53
I-3-M15	4	irrigated	no	3	10	june_20	2020	46
I-4-M15	4	irrigated	no	4	1	june_20	2020	85
I-4-M15	4	irrigated	no	4	2	june_20	2020	39
I-4-M15	4	irrigated	no	4	3	june_20	2020	46
I-4-M15	4	irrigated	no	4	4	june_20	2020	53
I-4-M15	4	irrigated	no	4	5	june_20	2020	46
I-4-M15	4	irrigated	no	4	6	june_20	2020	49
I-4-M15	4	irrigated	no	4	7	june_20	2020	45
I-4-M15	4	irrigated	no	4	8	june_20	2020	62
I-4-M15	4	irrigated	no	4	9	june_20	2020	59
I-4-M15	4	irrigated	no	4	10	june_20	2020	44
I-5-M15	4	irrigated	no	5	1	june_20	2020	75
I-5-M15	4	irrigated	no	5	2	june_20	2020	43
I-5-M15	4	irrigated	no	5	3	june_20	2020	61
I-5-M15	4	irrigated	no	5	4	june_20	2020	45
I-5-M15	4	irrigated	no	5	5	june_20	2020	67
I-5-M15	4	irrigated	no	5	6	june_20	2020	50
I-5-M15	4	irrigated	no	5	7	june_20	2020	49
I-5-M15	4	irrigated	no	5	8	june_20	2020	53
I-5-M15	4	irrigated	no	5	9	june_20	2020	70
I-5-M15	4	irrigated	no	6	10	june_20	2020	55
I-6-M15	4	irrigated	no	6	1	june_20	2020	84
I-6-M15	4	irrigated	no	6	2	june_20	2020	40
I-6-M15	4	irrigated	no	6	3	june_20	2020	59
I-6-M15	4	irrigated	no	6	4	june_20	2020	49
I-6-M15	4	irrigated	no	6	5	june_20	2020	59
I-6-M15	4	irrigated	no	6	6	june_20	2020	65
I-6-M15	4	irrigated	no	6	7	june_20	2020	68
I-6-M15	4	irrigated	no	6	8	june_20	2020	52
I-6-M15	4	irrigated	no	6	9	june_20	2020	63
I-6-M15	4	irrigated	no	6	10	june_20	2020	43
I-1-M20	5	irrigated	no	1	1	june_20	2020	70
I-1-M20	5	irrigated	no	1	2	june_20	2020	42
I-1-M20	5	irrigated	no	1	3	june_20	2020	45
I-1-M20	5	irrigated	no	1	4	june_20	2020	51
I-1-M20	5	irrigated	no	1	5	june_20	2020	53
I-1-M20	5	irrigated	no	1	6	june_20	2020	50
I-1-M20	5	irrigated	no	1	7	june_20	2020	53
I-1-M20	5	irrigated	no	1	8	june_20	2020	54
I-1-M20	5	irrigated	no	1	9	june_20	2020	45
I-1-M20	5	irrigated	no	1	10	june_20	2020	67
I-2-M20	5	irrigated	no	2	1	june_20	2020	70
I-2-M20	5	irrigated	no	2	2	june_20	2020	57
I-2-M20	5	irrigated	no	2	3	june_20	2020	57
I-2-M20	5	irrigated	no	2	4	june_20	2020	50
I-2-M20	5	irrigated	no	2	5	june_20	2020	52
I-2-M20	5	irrigated	no	2	6	june_20	2020	67
I-2-M20	5	irrigated	no	2	7	june_20	2020	53
I-2-M20	5	irrigated	no	2	8	june_20	2020	47
I-2-M20	5	irrigated	no	2	9	june_20	2020	39
I-2-M20	5	irrigated	no	2	10	june_20	2020	53
I-3-M20	5	irrigated	no	3	1	june_20	2020	81
I-3-M20	5	irrigated	no	3	2	june_20	2020	61
I-3-M20	5	irrigated	no	3	3	june_20	2020	71
I-3-M20	5	irrigated	no	3	4	june_20	2020	45
I-3-M20	5	irrigated	no	3	5	june_20	2020	56
I-3-M20	5	irrigated	no	3	6	june_20	2020	61
I-3-M20	5	irrigated	no	3	7	june_20	2020	52
I-3-M20	5	irrigated	no	3	8	june_20	2020	57
I-3-M20	5	irrigated	no	3	9	june_20	2020	64
I-3-M20	5	irrigated	no	3	10	june_20	2020	28
I-4-M20	5	irrigated	no	4	1	june_20	2020	71
I-4-M20	5	irrigated	no	4	2	june_20	2020	45
I-4-M20	5	irrigated	no	4	3	june_20	2020	50
I-4-M20	5	irrigated	no	4	4	june_20	2020	30
I-4-M20	5	irrigated	no	4	5	june_20	2020	40
I-4-M20	5	irrigated	no	4	6	june_20	2020	36
I-4-M20	5	irrigated	no	4	7	june_20	2020	52
I-4-M20	5	irrigated	no	4	8	june_20	2020	41
I-4-M20	5	irrigated	no	4	9	june_20	2020	53
I-4-M20	5	irrigated	no	4	10	june_20	2020	57
I-5-M20	5	irrigated	no	5	1	june_20	2020	76
I-5-M20	5	irrigated	no	5	2	june_20	2020	58
I-5-M20	5	irrigated	no	5	3	june_20	2020	61
I-5-M20	5	irrigated	no	5	4	june_20	2020	39
I-5-M20	5	irrigated	no	5	5	june_20	2020	59
I-5-M20	5	irrigated	no	5	6	june_20	2020	36
I-5-M20	5	irrigated	no	5	7	june_20	2020	61
I-5-M20	5	irrigated	no	5	8	june_20	2020	36
I-5-M20	5	irrigated	no	5	9	june_20	2020	50
I-5-M20	5	irrigated	no	6	10	june_20	2020	32
I-6-M20	5	irrigated	no	6	1	june_20	2020	97
I-6-M20	5	irrigated	no	6	2	june_20	2020	80
I-6-M20	5	irrigated	no	6	3	june_20	2020	75
I-6-M20	5	irrigated	no	6	4	june_20	2020	61
I-6-M20	5	irrigated	no	6	5	june_20	2020	85
I-6-M20	5	irrigated	no	6	6	june_20	2020	64
I-6-M20	5	irrigated	no	6	7	june_20	2020	73
I-6-M20	5	irrigated	no	6	8	june_20	2020	66
I-6-M20	5	irrigated	no	6	9	june_20	2020	81
I-6-M20	5	irrigated	no	6	10	june_20	2020	83
I-1-M25	6	irrigated	no	1	1	june_20	2020	66
I-1-M25	6	irrigated	no	1	2	june_20	2020	56
I-1-M25	6	irrigated	no	1	3	june_20	2020	48
I-1-M25	6	irrigated	no	1	4	june_20	2020	46
I-1-M25	6	irrigated	no	1	5	june_20	2020	43
I-1-M25	6	irrigated	no	1	6	june_20	2020	52
I-1-M25	6	irrigated	no	1	7	june_20	2020	46
I-1-M25	6	irrigated	no	1	8	june_20	2020	44
I-1-M25	6	irrigated	no	1	9	june_20	2020	52
I-1-M25	6	irrigated	no	1	10	june_20	2020	50
I-2-M25	6	irrigated	no	2	1	june_20	2020	73
I-2-M25	6	irrigated	no	2	2	june_20	2020	52
I-2-M25	6	irrigated	no	2	3	june_20	2020	37
I-2-M25	6	irrigated	no	2	4	june_20	2020	53
I-2-M25	6	irrigated	no	2	5	june_20	2020	45
I-2-M25	6	irrigated	no	2	6	june_20	2020	51
I-2-M25	6	irrigated	no	2	7	june_20	2020	40
I-2-M25	6	irrigated	no	2	8	june_20	2020	47
I-2-M25	6	irrigated	no	2	9	june_20	2020	43
I-2-M25	6	irrigated	no	2	10	june_20	2020	56
I-3-M25	6	irrigated	no	3	1	june_20	2020	64
I-3-M25	6	irrigated	no	3	2	june_20	2020	59
I-3-M25	6	irrigated	no	3	3	june_20	2020	58
I-3-M25	6	irrigated	no	3	4	june_20	2020	41
I-3-M25	6	irrigated	no	3	5	june_20	2020	42
I-3-M25	6	irrigated	no	3	6	june_20	2020	57
I-3-M25	6	irrigated	no	3	7	june_20	2020	49
I-3-M25	6	irrigated	no	3	8	june_20	2020	37
I-3-M25	6	irrigated	no	3	9	june_20	2020	43
I-3-M25	6	irrigated	no	3	10	june_20	2020	49
I-4-M25	6	irrigated	no	4	1	june_20	2020	76
I-4-M25	6	irrigated	no	4	2	june_20	2020	46
I-4-M25	6	irrigated	no	4	3	june_20	2020	50
I-4-M25	6	irrigated	no	4	4	june_20	2020	42
I-4-M25	6	irrigated	no	4	5	june_20	2020	41
I-4-M25	6	irrigated	no	4	6	june_20	2020	44
I-4-M25	6	irrigated	no	4	7	june_20	2020	46
I-4-M25	6	irrigated	no	4	8	june_20	2020	58
I-4-M25	6	irrigated	no	4	9	june_20	2020	28
I-4-M25	6	irrigated	no	4	10	june_20	2020	49
I-5-M25	6	irrigated	no	5	1	june_20	2020	72
I-5-M25	6	irrigated	no	5	2	june_20	2020	53
I-5-M25	6	irrigated	no	5	3	june_20	2020	54
I-5-M25	6	irrigated	no	5	4	june_20	2020	60
I-5-M25	6	irrigated	no	5	5	june_20	2020	65
I-5-M25	6	irrigated	no	5	6	june_20	2020	45
I-5-M25	6	irrigated	no	5	7	june_20	2020	42
I-5-M25	6	irrigated	no	5	8	june_20	2020	40
I-5-M25	6	irrigated	no	5	9	june_20	2020	50
I-5-M25	6	irrigated	no	6	10	june_20	2020	65
I-6-M25	6	irrigated	no	6	1	june_20	2020	na
I-6-M25	6	irrigated	no	6	2	june_20	2020	na
I-6-M25	6	irrigated	no	6	3	june_20	2020	na
I-6-M25	6	irrigated	no	6	4	june_20	2020	na
I-6-M25	6	irrigated	no	6	5	june_20	2020	na
I-6-M25	6	irrigated	no	6	6	june_20	2020	na
I-6-M25	6	irrigated	no	6	7	june_20	2020	na
I-6-M25	6	irrigated	no	6	8	june_20	2020	na
I-6-M25	6	irrigated	no	6	9	june_20	2020	na
I-6-M25	6	irrigated	no	6	10	june_20	2020	na
I-1-M30	7	irrigated	no	1	1	june_20	2020	64
I-1-M30	7	irrigated	no	1	2	june_20	2020	48
I-1-M30	7	irrigated	no	1	3	june_20	2020	53
I-1-M30	7	irrigated	no	1	4	june_20	2020	45
I-1-M30	7	irrigated	no	1	5	june_20	2020	62
I-1-M30	7	irrigated	no	1	6	june_20	2020	44
I-1-M30	7	irrigated	no	1	7	june_20	2020	45
I-1-M30	7	irrigated	no	1	8	june_20	2020	43
I-1-M30	7	irrigated	no	1	9	june_20	2020	50
I-1-M30	7	irrigated	no	1	10	june_20	2020	48
I-2-M30	7	irrigated	no	2	1	june_20	2020	77
I-2-M30	7	irrigated	no	2	2	june_20	2020	62
I-2-M30	7	irrigated	no	2	3	june_20	2020	39
I-2-M30	7	irrigated	no	2	4	june_20	2020	52
I-2-M30	7	irrigated	no	2	5	june_20	2020	45
I-2-M30	7	irrigated	no	2	6	june_20	2020	55
I-2-M30	7	irrigated	no	2	7	june_20	2020	56
I-2-M30	7	irrigated	no	2	8	june_20	2020	45
I-2-M30	7	irrigated	no	2	9	june_20	2020	36
I-2-M30	7	irrigated	no	2	10	june_20	2020	40
I-3-M30	7	irrigated	no	3	1	june_20	2020	78
I-3-M30	7	irrigated	no	3	2	june_20	2020	47
I-3-M30	7	irrigated	no	3	3	june_20	2020	55
I-3-M30	7	irrigated	no	3	4	june_20	2020	54
I-3-M30	7	irrigated	no	3	5	june_20	2020	36
I-3-M30	7	irrigated	no	3	6	june_20	2020	54
I-3-M30	7	irrigated	no	3	7	june_20	2020	55
I-3-M30	7	irrigated	no	3	8	june_20	2020	63
I-3-M30	7	irrigated	no	3	9	june_20	2020	39
I-3-M30	7	irrigated	no	3	10	june_20	2020	33
I-4-M30	7	irrigated	no	4	1	june_20	2020	73
I-4-M30	7	irrigated	no	4	2	june_20	2020	54
I-4-M30	7	irrigated	no	4	3	june_20	2020	44
I-4-M30	7	irrigated	no	4	4	june_20	2020	47
I-4-M30	7	irrigated	no	4	5	june_20	2020	43
I-4-M30	7	irrigated	no	4	6	june_20	2020	58
I-4-M30	7	irrigated	no	4	7	june_20	2020	60
I-4-M30	7	irrigated	no	4	8	june_20	2020	56
I-4-M30	7	irrigated	no	4	9	june_20	2020	65
I-4-M30	7	irrigated	no	4	10	june_20	2020	50
I-5-M30	7	irrigated	no	5	1	june_20	2020	77
I-5-M30	7	irrigated	no	5	2	june_20	2020	53
I-5-M30	7	irrigated	no	5	3	june_20	2020	53
I-5-M30	7	irrigated	no	5	4	june_20	2020	42
I-5-M30	7	irrigated	no	5	5	june_20	2020	46
I-5-M30	7	irrigated	no	5	6	june_20	2020	63
I-5-M30	7	irrigated	no	5	7	june_20	2020	47
I-5-M30	7	irrigated	no	5	8	june_20	2020	57
I-5-M30	7	irrigated	no	5	9	june_20	2020	70
I-5-M30	7	irrigated	no	6	10	june_20	2020	60
I-6-M30	7	irrigated	no	6	1	june_20	2020	74
I-6-M30	7	irrigated	no	6	2	june_20	2020	35
I-6-M30	7	irrigated	no	6	3	june_20	2020	45
I-6-M30	7	irrigated	no	6	4	june_20	2020	60
I-6-M30	7	irrigated	no	6	5	june_20	2020	47
I-6-M30	7	irrigated	no	6	6	june_20	2020	40
I-6-M30	7	irrigated	no	6	7	june_20	2020	60
I-6-M30	7	irrigated	no	6	8	june_20	2020	43
I-6-M30	7	irrigated	no	6	9	june_20	2020	59
I-6-M30	7	irrigated	no	6	10	june_20	2020	49
I-2-XM0	1	irrigated	yes	2	1	june_20	2020	78
I-2-XM0	1	irrigated	yes	2	2	june_20	2020	56
I-2-XM0	1	irrigated	yes	2	3	june_20	2020	74
I-2-XM0	1	irrigated	yes	2	4	june_20	2020	58
I-2-XM0	1	irrigated	yes	2	5	june_20	2020	51
I-2-XM0	1	irrigated	yes	2	6	june_20	2020	51
I-2-XM0	1	irrigated	yes	2	7	june_20	2020	56
I-2-XM0	1	irrigated	yes	2	8	june_20	2020	36
I-2-XM0	1	irrigated	yes	2	9	june_20	2020	46
I-2-XM0	1	irrigated	yes	2	10	june_20	2020	43
I-4-XM0	1	irrigated	yes	4	1	june_20	2020	na
I-4-XM0	1	irrigated	yes	4	2	june_20	2020	na
I-4-XM0	1	irrigated	yes	4	3	june_20	2020	na
I-4-XM0	1	irrigated	yes	4	4	june_20	2020	na
I-4-XM0	1	irrigated	yes	4	5	june_20	2020	na
I-4-XM0	1	irrigated	yes	4	6	june_20	2020	na
I-4-XM0	1	irrigated	yes	4	7	june_20	2020	na
I-4-XM0	1	irrigated	yes	4	8	june_20	2020	na
I-4-XM0	1	irrigated	yes	4	9	june_20	2020	na
I-4-XM0	1	irrigated	yes	4	10	june_20	2020	na
I-6-XM0	1	irrigated	yes	6	1	june_20	2020	na
I-6-XM0	1	irrigated	yes	6	2	june_20	2020	na
I-6-XM0	1	irrigated	yes	6	3	june_20	2020	na
I-6-XM0	1	irrigated	yes	6	4	june_20	2020	na
I-6-XM0	1	irrigated	yes	6	5	june_20	2020	na
I-6-XM0	1	irrigated	yes	6	6	june_20	2020	na
I-6-XM0	1	irrigated	yes	6	7	june_20	2020	na
I-6-XM0	1	irrigated	yes	6	8	june_20	2020	na
I-6-XM0	1	irrigated	yes	6	9	june_20	2020	na
I-6-XM0	1	irrigated	yes	6	10	june_20	2020	na
I-2-XM10	3	irrigated	yes	2	1	june_20	2020	77
I-2-XM10	3	irrigated	yes	2	2	june_20	2020	59
I-2-XM10	3	irrigated	yes	2	3	june_20	2020	37
I-2-XM10	3	irrigated	yes	2	4	june_20	2020	47
I-2-XM10	3	irrigated	yes	2	5	june_20	2020	52
I-2-XM10	3	irrigated	yes	2	6	june_20	2020	59
I-2-XM10	3	irrigated	yes	2	7	june_20	2020	67
I-2-XM10	3	irrigated	yes	2	8	june_20	2020	49
I-2-XM10	3	irrigated	yes	2	9	june_20	2020	61
I-2-XM10	3	irrigated	yes	2	10	june_20	2020	42
I-4-XM10	3	irrigated	yes	4	1	june_20	2020	na
I-4-XM10	3	irrigated	yes	4	2	june_20	2020	na
I-4-XM10	3	irrigated	yes	4	3	june_20	2020	na
I-4-XM10	3	irrigated	yes	4	4	june_20	2020	na
I-4-XM10	3	irrigated	yes	4	5	june_20	2020	na
I-4-XM10	3	irrigated	yes	4	6	june_20	2020	na
I-4-XM10	3	irrigated	yes	4	7	june_20	2020	na
I-4-XM10	3	irrigated	yes	4	8	june_20	2020	na
I-4-XM10	3	irrigated	yes	4	9	june_20	2020	na
I-4-XM10	3	irrigated	yes	4	10	june_20	2020	na
I-6-XM10	3	irrigated	yes	6	1	june_20	2020	80
I-6-XM10	3	irrigated	yes	6	2	june_20	2020	61
I-6-XM10	3	irrigated	yes	6	3	june_20	2020	52
I-6-XM10	3	irrigated	yes	6	4	june_20	2020	60
I-6-XM10	3	irrigated	yes	6	5	june_20	2020	56
I-6-XM10	3	irrigated	yes	6	6	june_20	2020	48
I-6-XM10	3	irrigated	yes	6	7	june_20	2020	55
I-6-XM10	3	irrigated	yes	6	8	june_20	2020	42
I-6-XM10	3	irrigated	yes	6	9	june_20	2020	52
I-6-XM10	3	irrigated	yes	6	10	june_20	2020	46
I-2-XM20	5	irrigated	yes	2	1	june_20	2020	71
I-2-XM20	5	irrigated	yes	2	2	june_20	2020	64
I-2-XM20	5	irrigated	yes	2	3	june_20	2020	49
I-2-XM20	5	irrigated	yes	2	4	june_20	2020	43
I-2-XM20	5	irrigated	yes	2	5	june_20	2020	46
I-2-XM20	5	irrigated	yes	2	6	june_20	2020	52
I-2-XM20	5	irrigated	yes	2	7	june_20	2020	39
I-2-XM20	5	irrigated	yes	2	8	june_20	2020	55
I-2-XM20	5	irrigated	yes	2	9	june_20	2020	63
I-2-XM20	5	irrigated	yes	2	10	june_20	2020	58
I-4-XM20	5	irrigated	yes	4	1	june_20	2020	88
I-4-XM20	5	irrigated	yes	4	2	june_20	2020	57
I-4-XM20	5	irrigated	yes	4	3	june_20	2020	66
I-4-XM20	5	irrigated	yes	4	4	june_20	2020	40
I-4-XM20	5	irrigated	yes	4	5	june_20	2020	43
I-4-XM20	5	irrigated	yes	4	6	june_20	2020	52
I-4-XM20	5	irrigated	yes	4	7	june_20	2020	42
I-4-XM20	5	irrigated	yes	4	8	june_20	2020	47
I-4-XM20	5	irrigated	yes	4	9	june_20	2020	67
I-4-XM20	5	irrigated	yes	4	10	june_20	2020	47
I-6-XM20	5	irrigated	yes	6	1	june_20	2020	77
I-6-XM20	5	irrigated	yes	6	2	june_20	2020	76
I-6-XM20	5	irrigated	yes	6	3	june_20	2020	72
I-6-XM20	5	irrigated	yes	6	4	june_20	2020	73
I-6-XM20	5	irrigated	yes	6	5	june_20	2020	76
I-6-XM20	5	irrigated	yes	6	6	june_20	2020	76
I-6-XM20	5	irrigated	yes	6	7	june_20	2020	70
I-6-XM20	5	irrigated	yes	6	8	june_20	2020	61
I-6-XM20	5	irrigated	yes	6	9	june_20	2020	65
I-6-XM20	5	irrigated	yes	6	10	june_20	2020	75
I-2-XM30	7	irrigated	yes	2	1	june_20	2020	77
I-2-XM30	7	irrigated	yes	2	2	june_20	2020	47
I-2-XM30	7	irrigated	yes	2	3	june_20	2020	51
I-2-XM30	7	irrigated	yes	2	4	june_20	2020	31
I-2-XM30	7	irrigated	yes	2	5	june_20	2020	52
I-2-XM30	7	irrigated	yes	2	6	june_20	2020	45
I-2-XM30	7	irrigated	yes	2	7	june_20	2020	55
I-2-XM30	7	irrigated	yes	2	8	june_20	2020	53
I-2-XM30	7	irrigated	yes	2	9	june_20	2020	53
I-2-XM30	7	irrigated	yes	2	10	june_20	2020	43
I-4-XM30	7	irrigated	yes	4	1	june_20	2020	na
I-4-XM30	7	irrigated	yes	4	2	june_20	2020	na
I-4-XM30	7	irrigated	yes	4	3	june_20	2020	na
I-4-XM30	7	irrigated	yes	4	4	june_20	2020	na
I-4-XM30	7	irrigated	yes	4	5	june_20	2020	na
I-4-XM30	7	irrigated	yes	4	6	june_20	2020	na
I-4-XM30	7	irrigated	yes	4	7	june_20	2020	na
I-4-XM30	7	irrigated	yes	4	8	june_20	2020	na
I-4-XM30	7	irrigated	yes	4	9	june_20	2020	na
I-4-XM30	7	irrigated	yes	4	10	june_20	2020	na
I-6-XM30	7	irrigated	yes	6	1	june_20	2020	87
I-6-XM30	7	irrigated	yes	6	2	june_20	2020	52
I-6-XM30	7	irrigated	yes	6	3	june_20	2020	58
I-6-XM30	7	irrigated	yes	6	4	june_20	2020	54
I-6-XM30	7	irrigated	yes	6	5	june_20	2020	39
I-6-XM30	7	irrigated	yes	6	6	june_20	2020	52
I-6-XM30	7	irrigated	yes	6	7	june_20	2020	52
I-6-XM30	7	irrigated	yes	6	8	june_20	2020	59
I-6-XM30	7	irrigated	yes	6	9	june_20	2020	42
I-6-XM30	7	irrigated	yes	6	10	june_20	2020	67
I-1-C	8	irrigated	no	1	1	june_20	2020	70
I-1-C	8	irrigated	no	1	2	june_20	2020	47
I-1-C	8	irrigated	no	1	3	june_20	2020	65
I-1-C	8	irrigated	no	1	4	june_20	2020	62
I-1-C	8	irrigated	no	1	5	june_20	2020	58
I-1-C	8	irrigated	no	1	6	june_20	2020	53
I-1-C	8	irrigated	no	1	7	june_20	2020	50
I-1-C	8	irrigated	no	1	8	june_20	2020	62
I-1-C	8	irrigated	no	1	9	june_20	2020	44
I-1-C	8	irrigated	no	1	10	june_20	2020	60
I-2-C	8	irrigated	no	2	1	june_20	2020	72
I-2-C	8	irrigated	no	2	2	june_20	2020	55
I-2-C	8	irrigated	no	2	3	june_20	2020	49
I-2-C	8	irrigated	no	2	4	june_20	2020	71
I-2-C	8	irrigated	no	2	5	june_20	2020	38
I-2-C	8	irrigated	no	2	6	june_20	2020	48
I-2-C	8	irrigated	no	2	7	june_20	2020	65
I-2-C	8	irrigated	no	2	8	june_20	2020	42
I-2-C	8	irrigated	no	2	9	june_20	2020	59
I-2-C	8	irrigated	no	2	10	june_20	2020	34
I-3-C	8	irrigated	no	3	1	june_20	2020	74
I-3-C	8	irrigated	no	3	2	june_20	2020	39
I-3-C	8	irrigated	no	3	3	june_20	2020	47
I-3-C	8	irrigated	no	3	4	june_20	2020	36
I-3-C	8	irrigated	no	3	5	june_20	2020	44
I-3-C	8	irrigated	no	3	6	june_20	2020	56
I-3-C	8	irrigated	no	3	7	june_20	2020	66
I-3-C	8	irrigated	no	3	8	june_20	2020	57
I-3-C	8	irrigated	no	3	9	june_20	2020	40
I-3-C	8	irrigated	no	3	10	june_20	2020	52
I-4-C	8	irrigated	no	4	1	june_20	2020	82
I-4-C	8	irrigated	no	4	2	june_20	2020	58
I-4-C	8	irrigated	no	4	3	june_20	2020	50
I-4-C	8	irrigated	no	4	4	june_20	2020	72
I-4-C	8	irrigated	no	4	5	june_20	2020	60
I-4-C	8	irrigated	no	4	6	june_20	2020	44
I-4-C	8	irrigated	no	4	7	june_20	2020	60
I-4-C	8	irrigated	no	4	8	june_20	2020	59
I-4-C	8	irrigated	no	4	9	june_20	2020	61
I-4-C	8	irrigated	no	4	10	june_20	2020	43
I-5-C	8	irrigated	no	5	1	june_20	2020	72
I-5-C	8	irrigated	no	5	2	june_20	2020	57
I-5-C	8	irrigated	no	5	3	june_20	2020	46
I-5-C	8	irrigated	no	5	4	june_20	2020	52
I-5-C	8	irrigated	no	5	5	june_20	2020	49
I-5-C	8	irrigated	no	5	6	june_20	2020	58
I-5-C	8	irrigated	no	5	7	june_20	2020	40
I-5-C	8	irrigated	no	5	8	june_20	2020	44
I-5-C	8	irrigated	no	5	9	june_20	2020	53
I-5-C	8	irrigated	no	6	10	june_20	2020	53
I-6-C	8	irrigated	no	6	1	june_20	2020	88
I-6-C	8	irrigated	no	6	2	june_20	2020	62
I-6-C	8	irrigated	no	6	3	june_20	2020	74
I-6-C	8	irrigated	no	6	4	june_20	2020	66
I-6-C	8	irrigated	no	6	5	june_20	2020	71
I-6-C	8	irrigated	no	6	6	june_20	2020	71
I-6-C	8	irrigated	no	6	7	june_20	2020	60
I-6-C	8	irrigated	no	6	8	june_20	2020	55
I-6-C	8	irrigated	no	6	9	june_20	2020	69
I-6-C	8	irrigated	no	6	10	june_20	2020	62
N-1-M0	1	nonirrigated	no	1	1	june_20	2020	49
N-1-M0	1	nonirrigated	no	1	2	june_20	2020	23
N-1-M0	1	nonirrigated	no	1	3	june_20	2020	20
N-1-M0	1	nonirrigated	no	1	4	june_20	2020	22
N-1-M0	1	nonirrigated	no	1	5	june_20	2020	18
N-1-M0	1	nonirrigated	no	1	6	june_20	2020	27
N-1-M0	1	nonirrigated	no	1	7	june_20	2020	14
N-1-M0	1	nonirrigated	no	1	8	june_20	2020	21
N-1-M0	1	nonirrigated	no	1	9	june_20	2020	17
N-1-M0	1	nonirrigated	no	1	10	june_20	2020	16
N-2-M0	1	nonirrigated	no	2	1	june_20	2020	88
N-2-M0	1	nonirrigated	no	2	2	june_20	2020	26
N-2-M0	1	nonirrigated	no	2	3	june_20	2020	39
N-2-M0	1	nonirrigated	no	2	4	june_20	2020	17
N-2-M0	1	nonirrigated	no	2	5	june_20	2020	25
N-2-M0	1	nonirrigated	no	2	6	june_20	2020	32
N-2-M0	1	nonirrigated	no	2	7	june_20	2020	30
N-2-M0	1	nonirrigated	no	2	8	june_20	2020	59
N-2-M0	1	nonirrigated	no	2	9	june_20	2020	24
N-2-M0	1	nonirrigated	no	2	10	june_20	2020	18
N-3-M0	1	nonirrigated	no	3	1	june_20	2020	62
N-3-M0	1	nonirrigated	no	3	2	june_20	2020	25
N-3-M0	1	nonirrigated	no	3	3	june_20	2020	13
N-3-M0	1	nonirrigated	no	3	4	june_20	2020	22
N-3-M0	1	nonirrigated	no	3	5	june_20	2020	40
N-3-M0	1	nonirrigated	no	3	6	june_20	2020	27
N-3-M0	1	nonirrigated	no	3	7	june_20	2020	10
N-3-M0	1	nonirrigated	no	3	8	june_20	2020	26
N-3-M0	1	nonirrigated	no	3	9	june_20	2020	28
N-3-M0	1	nonirrigated	no	3	10	june_20	2020	28
N-4-M0	1	nonirrigated	no	4	1	june_20	2020	73
N-4-M0	1	nonirrigated	no	4	2	june_20	2020	21
N-4-M0	1	nonirrigated	no	4	3	june_20	2020	26
N-4-M0	1	nonirrigated	no	4	4	june_20	2020	18
N-4-M0	1	nonirrigated	no	4	5	june_20	2020	25
N-4-M0	1	nonirrigated	no	4	6	june_20	2020	23
N-4-M0	1	nonirrigated	no	4	7	june_20	2020	40
N-4-M0	1	nonirrigated	no	4	8	june_20	2020	33
N-4-M0	1	nonirrigated	no	4	9	june_20	2020	32
N-4-M0	1	nonirrigated	no	4	10	june_20	2020	15
N-5-M0	1	nonirrigated	no	5	1	june_20	2020	65
N-5-M0	1	nonirrigated	no	5	2	june_20	2020	51
N-5-M0	1	nonirrigated	no	5	3	june_20	2020	31
N-5-M0	1	nonirrigated	no	5	4	june_20	2020	29
N-5-M0	1	nonirrigated	no	5	5	june_20	2020	46
N-5-M0	1	nonirrigated	no	5	6	june_20	2020	36
N-5-M0	1	nonirrigated	no	5	7	june_20	2020	45
N-5-M0	1	nonirrigated	no	5	8	june_20	2020	43
N-5-M0	1	nonirrigated	no	5	9	june_20	2020	55
N-5-M0	1	nonirrigated	no	6	10	june_20	2020	29
N-6-M0	1	nonirrigated	no	6	1	june_20	2020	67
N-6-M0	1	nonirrigated	no	6	2	june_20	2020	31
N-6-M0	1	nonirrigated	no	6	3	june_20	2020	51
N-6-M0	1	nonirrigated	no	6	4	june_20	2020	34
N-6-M0	1	nonirrigated	no	6	5	june_20	2020	52
N-6-M0	1	nonirrigated	no	6	6	june_20	2020	51
N-6-M0	1	nonirrigated	no	6	7	june_20	2020	39
N-6-M0	1	nonirrigated	no	6	8	june_20	2020	25
N-6-M0	1	nonirrigated	no	6	9	june_20	2020	37
N-6-M0	1	nonirrigated	no	6	10	june_20	2020	55
N-1-M5	2	nonirrigated	no	1	1	june_20	2020	51
N-1-M5	2	nonirrigated	no	1	2	june_20	2020	20
N-1-M5	2	nonirrigated	no	1	3	june_20	2020	22
N-1-M5	2	nonirrigated	no	1	4	june_20	2020	12
N-1-M5	2	nonirrigated	no	1	5	june_20	2020	23
N-1-M5	2	nonirrigated	no	1	6	june_20	2020	17
N-1-M5	2	nonirrigated	no	1	7	june_20	2020	20
N-1-M5	2	nonirrigated	no	1	8	june_20	2020	16
N-1-M5	2	nonirrigated	no	1	9	june_20	2020	40
N-1-M5	2	nonirrigated	no	1	10	june_20	2020	18
N-2-M5	2	nonirrigated	no	2	1	june_20	2020	64
N-2-M5	2	nonirrigated	no	2	2	june_20	2020	18
N-2-M5	2	nonirrigated	no	2	3	june_20	2020	25
N-2-M5	2	nonirrigated	no	2	4	june_20	2020	16
N-2-M5	2	nonirrigated	no	2	5	june_20	2020	20
N-2-M5	2	nonirrigated	no	2	6	june_20	2020	19
N-2-M5	2	nonirrigated	no	2	7	june_20	2020	16
N-2-M5	2	nonirrigated	no	2	8	june_20	2020	23
N-2-M5	2	nonirrigated	no	2	9	june_20	2020	16
N-2-M5	2	nonirrigated	no	2	10	june_20	2020	22
N-3-M5	2	nonirrigated	no	3	1	june_20	2020	65
N-3-M5	2	nonirrigated	no	3	2	june_20	2020	20
N-3-M5	2	nonirrigated	no	3	3	june_20	2020	28
N-3-M5	2	nonirrigated	no	3	4	june_20	2020	32
N-3-M5	2	nonirrigated	no	3	5	june_20	2020	29
N-3-M5	2	nonirrigated	no	3	6	june_20	2020	32
N-3-M5	2	nonirrigated	no	3	7	june_20	2020	25
N-3-M5	2	nonirrigated	no	3	8	june_20	2020	27
N-3-M5	2	nonirrigated	no	3	9	june_20	2020	52
N-3-M5	2	nonirrigated	no	3	10	june_20	2020	34
N-4-M5	2	nonirrigated	no	4	1	june_20	2020	55
N-4-M5	2	nonirrigated	no	4	2	june_20	2020	21
N-4-M5	2	nonirrigated	no	4	3	june_20	2020	21
N-4-M5	2	nonirrigated	no	4	4	june_20	2020	17
N-4-M5	2	nonirrigated	no	4	5	june_20	2020	16
N-4-M5	2	nonirrigated	no	4	6	june_20	2020	26
N-4-M5	2	nonirrigated	no	4	7	june_20	2020	25
N-4-M5	2	nonirrigated	no	4	8	june_20	2020	17
N-4-M5	2	nonirrigated	no	4	9	june_20	2020	27
N-4-M5	2	nonirrigated	no	4	10	june_20	2020	32
N-5-M5	2	nonirrigated	no	5	1	june_20	2020	76
N-5-M5	2	nonirrigated	no	5	2	june_20	2020	30
N-5-M5	2	nonirrigated	no	5	3	june_20	2020	47
N-5-M5	2	nonirrigated	no	5	4	june_20	2020	37
N-5-M5	2	nonirrigated	no	5	5	june_20	2020	33
N-5-M5	2	nonirrigated	no	5	6	june_20	2020	29
N-5-M5	2	nonirrigated	no	5	7	june_20	2020	39
N-5-M5	2	nonirrigated	no	5	8	june_20	2020	52
N-5-M5	2	nonirrigated	no	5	9	june_20	2020	35
N-5-M5	2	nonirrigated	no	6	10	june_20	2020	52
N-6-M5	2	nonirrigated	no	6	1	june_20	2020	58
N-6-M5	2	nonirrigated	no	6	2	june_20	2020	15
N-6-M5	2	nonirrigated	no	6	3	june_20	2020	22
N-6-M5	2	nonirrigated	no	6	4	june_20	2020	27
N-6-M5	2	nonirrigated	no	6	5	june_20	2020	45
N-6-M5	2	nonirrigated	no	6	6	june_20	2020	25
N-6-M5	2	nonirrigated	no	6	7	june_20	2020	35
N-6-M5	2	nonirrigated	no	6	8	june_20	2020	22
N-6-M5	2	nonirrigated	no	6	9	june_20	2020	33
N-6-M5	2	nonirrigated	no	6	10	june_20	2020	25
N-1-M10	3	nonirrigated	no	1	1	june_20	2020	53
N-1-M10	3	nonirrigated	no	1	2	june_20	2020	19
N-1-M10	3	nonirrigated	no	1	3	june_20	2020	19
N-1-M10	3	nonirrigated	no	1	4	june_20	2020	19
N-1-M10	3	nonirrigated	no	1	5	june_20	2020	14
N-1-M10	3	nonirrigated	no	1	6	june_20	2020	42
N-1-M10	3	nonirrigated	no	1	7	june_20	2020	23
N-1-M10	3	nonirrigated	no	1	8	june_20	2020	27
N-1-M10	3	nonirrigated	no	1	9	june_20	2020	21
N-1-M10	3	nonirrigated	no	1	10	june_20	2020	17
N-2-M10	3	nonirrigated	no	2	1	june_20	2020	56
N-2-M10	3	nonirrigated	no	2	2	june_20	2020	20
N-2-M10	3	nonirrigated	no	2	3	june_20	2020	25
N-2-M10	3	nonirrigated	no	2	4	june_20	2020	30
N-2-M10	3	nonirrigated	no	2	5	june_20	2020	29
N-2-M10	3	nonirrigated	no	2	6	june_20	2020	20
N-2-M10	3	nonirrigated	no	2	7	june_20	2020	30
N-2-M10	3	nonirrigated	no	2	8	june_20	2020	25
N-2-M10	3	nonirrigated	no	2	9	june_20	2020	40
N-2-M10	3	nonirrigated	no	2	10	june_20	2020	36
N-3-M10	3	nonirrigated	no	3	1	june_20	2020	55
N-3-M10	3	nonirrigated	no	3	2	june_20	2020	18
N-3-M10	3	nonirrigated	no	3	3	june_20	2020	28
N-3-M10	3	nonirrigated	no	3	4	june_20	2020	41
N-3-M10	3	nonirrigated	no	3	5	june_20	2020	14
N-3-M10	3	nonirrigated	no	3	6	june_20	2020	18
N-3-M10	3	nonirrigated	no	3	7	june_20	2020	17
N-3-M10	3	nonirrigated	no	3	8	june_20	2020	22
N-3-M10	3	nonirrigated	no	3	9	june_20	2020	25
N-3-M10	3	nonirrigated	no	3	10	june_20	2020	26
N-4-M10	3	nonirrigated	no	4	1	june_20	2020	86
N-4-M10	3	nonirrigated	no	4	2	june_20	2020	23
N-4-M10	3	nonirrigated	no	4	3	june_20	2020	22
N-4-M10	3	nonirrigated	no	4	4	june_20	2020	26
N-4-M10	3	nonirrigated	no	4	5	june_20	2020	21
N-4-M10	3	nonirrigated	no	4	6	june_20	2020	26
N-4-M10	3	nonirrigated	no	4	7	june_20	2020	24
N-4-M10	3	nonirrigated	no	4	8	june_20	2020	29
N-4-M10	3	nonirrigated	no	4	9	june_20	2020	25
N-4-M10	3	nonirrigated	no	4	10	june_20	2020	40
N-5-M10	3	nonirrigated	no	5	1	june_20	2020	57
N-5-M10	3	nonirrigated	no	5	2	june_20	2020	32
N-5-M10	3	nonirrigated	no	5	3	june_20	2020	46
N-5-M10	3	nonirrigated	no	5	4	june_20	2020	55
N-5-M10	3	nonirrigated	no	5	5	june_20	2020	43
N-5-M10	3	nonirrigated	no	5	6	june_20	2020	26
N-5-M10	3	nonirrigated	no	5	7	june_20	2020	36
N-5-M10	3	nonirrigated	no	5	8	june_20	2020	43
N-5-M10	3	nonirrigated	no	5	9	june_20	2020	32
N-5-M10	3	nonirrigated	no	6	10	june_20	2020	38
N-6-M10	3	nonirrigated	no	6	1	june_20	2020	72
N-6-M10	3	nonirrigated	no	6	2	june_20	2020	43
N-6-M10	3	nonirrigated	no	6	3	june_20	2020	21
N-6-M10	3	nonirrigated	no	6	4	june_20	2020	44
N-6-M10	3	nonirrigated	no	6	5	june_20	2020	44
N-6-M10	3	nonirrigated	no	6	6	june_20	2020	60
N-6-M10	3	nonirrigated	no	6	7	june_20	2020	45
N-6-M10	3	nonirrigated	no	6	8	june_20	2020	24
N-6-M10	3	nonirrigated	no	6	9	june_20	2020	50
N-6-M10	3	nonirrigated	no	6	10	june_20	2020	51
N-1-M15	4	nonirrigated	no	1	1	june_20	2020	55
N-1-M15	4	nonirrigated	no	1	2	june_20	2020	26
N-1-M15	4	nonirrigated	no	1	3	june_20	2020	17
N-1-M15	4	nonirrigated	no	1	4	june_20	2020	20
N-1-M15	4	nonirrigated	no	1	5	june_20	2020	22
N-1-M15	4	nonirrigated	no	1	6	june_20	2020	24
N-1-M15	4	nonirrigated	no	1	7	june_20	2020	13
N-1-M15	4	nonirrigated	no	1	8	june_20	2020	12
N-1-M15	4	nonirrigated	no	1	9	june_20	2020	16
N-1-M15	4	nonirrigated	no	1	10	june_20	2020	27
N-2-M15	4	nonirrigated	no	2	1	june_20	2020	42
N-2-M15	4	nonirrigated	no	2	2	june_20	2020	23
N-2-M15	4	nonirrigated	no	2	3	june_20	2020	24
N-2-M15	4	nonirrigated	no	2	4	june_20	2020	16
N-2-M15	4	nonirrigated	no	2	5	june_20	2020	11
N-2-M15	4	nonirrigated	no	2	6	june_20	2020	19
N-2-M15	4	nonirrigated	no	2	7	june_20	2020	22
N-2-M15	4	nonirrigated	no	2	8	june_20	2020	24
N-2-M15	4	nonirrigated	no	2	9	june_20	2020	27
N-2-M15	4	nonirrigated	no	2	10	june_20	2020	23
N-3-M15	4	nonirrigated	no	3	1	june_20	2020	53
N-3-M15	4	nonirrigated	no	3	2	june_20	2020	19
N-3-M15	4	nonirrigated	no	3	3	june_20	2020	19
N-3-M15	4	nonirrigated	no	3	4	june_20	2020	10
N-3-M15	4	nonirrigated	no	3	5	june_20	2020	11
N-3-M15	4	nonirrigated	no	3	6	june_20	2020	16
N-3-M15	4	nonirrigated	no	3	7	june_20	2020	18
N-3-M15	4	nonirrigated	no	3	8	june_20	2020	10
N-3-M15	4	nonirrigated	no	3	9	june_20	2020	8
N-3-M15	4	nonirrigated	no	3	10	june_20	2020	12
N-4-M15	4	nonirrigated	no	4	1	june_20	2020	78
N-4-M15	4	nonirrigated	no	4	2	june_20	2020	29
N-4-M15	4	nonirrigated	no	4	3	june_20	2020	28
N-4-M15	4	nonirrigated	no	4	4	june_20	2020	36
N-4-M15	4	nonirrigated	no	4	5	june_20	2020	27
N-4-M15	4	nonirrigated	no	4	6	june_20	2020	44
N-4-M15	4	nonirrigated	no	4	7	june_20	2020	32
N-4-M15	4	nonirrigated	no	4	8	june_20	2020	14
N-4-M15	4	nonirrigated	no	4	9	june_20	2020	27
N-4-M15	4	nonirrigated	no	4	10	june_20	2020	31
N-5-M15	4	nonirrigated	no	5	1	june_20	2020	72
N-5-M15	4	nonirrigated	no	5	2	june_20	2020	42
N-5-M15	4	nonirrigated	no	5	3	june_20	2020	33
N-5-M15	4	nonirrigated	no	5	4	june_20	2020	35
N-5-M15	4	nonirrigated	no	5	5	june_20	2020	48
N-5-M15	4	nonirrigated	no	5	6	june_20	2020	36
N-5-M15	4	nonirrigated	no	5	7	june_20	2020	33
N-5-M15	4	nonirrigated	no	5	8	june_20	2020	58
N-5-M15	4	nonirrigated	no	5	9	june_20	2020	36
N-5-M15	4	nonirrigated	no	6	10	june_20	2020	39
N-6-M15	4	nonirrigated	no	6	1	june_20	2020	62
N-6-M15	4	nonirrigated	no	6	2	june_20	2020	41
N-6-M15	4	nonirrigated	no	6	3	june_20	2020	51
N-6-M15	4	nonirrigated	no	6	4	june_20	2020	44
N-6-M15	4	nonirrigated	no	6	5	june_20	2020	50
N-6-M15	4	nonirrigated	no	6	6	june_20	2020	35
N-6-M15	4	nonirrigated	no	6	7	june_20	2020	43
N-6-M15	4	nonirrigated	no	6	8	june_20	2020	33
N-6-M15	4	nonirrigated	no	6	9	june_20	2020	26
N-6-M15	4	nonirrigated	no	6	10	june_20	2020	22
N-1-M20	5	nonirrigated	no	1	1	june_20	2020	62
N-1-M20	5	nonirrigated	no	1	2	june_20	2020	22
N-1-M20	5	nonirrigated	no	1	3	june_20	2020	24
N-1-M20	5	nonirrigated	no	1	4	june_20	2020	23
N-1-M20	5	nonirrigated	no	1	5	june_20	2020	26
N-1-M20	5	nonirrigated	no	1	6	june_20	2020	15
N-1-M20	5	nonirrigated	no	1	7	june_20	2020	32
N-1-M20	5	nonirrigated	no	1	8	june_20	2020	16
N-1-M20	5	nonirrigated	no	1	9	june_20	2020	19
N-1-M20	5	nonirrigated	no	1	10	june_20	2020	22
N-2-M20	5	nonirrigated	no	2	1	june_20	2020	70
N-2-M20	5	nonirrigated	no	2	2	june_20	2020	24
N-2-M20	5	nonirrigated	no	2	3	june_20	2020	18
N-2-M20	5	nonirrigated	no	2	4	june_20	2020	16
N-2-M20	5	nonirrigated	no	2	5	june_20	2020	17
N-2-M20	5	nonirrigated	no	2	6	june_20	2020	18
N-2-M20	5	nonirrigated	no	2	7	june_20	2020	21
N-2-M20	5	nonirrigated	no	2	8	june_20	2020	32
N-2-M20	5	nonirrigated	no	2	9	june_20	2020	22
N-2-M20	5	nonirrigated	no	2	10	june_20	2020	27
N-3-M20	5	nonirrigated	no	3	1	june_20	2020	82
N-3-M20	5	nonirrigated	no	3	2	june_20	2020	42
N-3-M20	5	nonirrigated	no	3	3	june_20	2020	21
N-3-M20	5	nonirrigated	no	3	4	june_20	2020	18
N-3-M20	5	nonirrigated	no	3	5	june_20	2020	41
N-3-M20	5	nonirrigated	no	3	6	june_20	2020	47
N-3-M20	5	nonirrigated	no	3	7	june_20	2020	42
N-3-M20	5	nonirrigated	no	3	8	june_20	2020	59
N-3-M20	5	nonirrigated	no	3	9	june_20	2020	58
N-3-M20	5	nonirrigated	no	3	10	june_20	2020	14
N-4-M20	5	nonirrigated	no	4	1	june_20	2020	80
N-4-M20	5	nonirrigated	no	4	2	june_20	2020	33
N-4-M20	5	nonirrigated	no	4	3	june_20	2020	64
N-4-M20	5	nonirrigated	no	4	4	june_20	2020	44
N-4-M20	5	nonirrigated	no	4	5	june_20	2020	38
N-4-M20	5	nonirrigated	no	4	6	june_20	2020	21
N-4-M20	5	nonirrigated	no	4	7	june_20	2020	33
N-4-M20	5	nonirrigated	no	4	8	june_20	2020	34
N-4-M20	5	nonirrigated	no	4	9	june_20	2020	53
N-4-M20	5	nonirrigated	no	4	10	june_20	2020	34
N-5-M20	5	nonirrigated	no	5	1	june_20	2020	74
N-5-M20	5	nonirrigated	no	5	2	june_20	2020	38
N-5-M20	5	nonirrigated	no	5	3	june_20	2020	39
N-5-M20	5	nonirrigated	no	5	4	june_20	2020	49
N-5-M20	5	nonirrigated	no	5	5	june_20	2020	44
N-5-M20	5	nonirrigated	no	5	6	june_20	2020	33
N-5-M20	5	nonirrigated	no	5	7	june_20	2020	54
N-5-M20	5	nonirrigated	no	5	8	june_20	2020	52
N-5-M20	5	nonirrigated	no	5	9	june_20	2020	58
N-5-M20	5	nonirrigated	no	6	10	june_20	2020	40
N-6-M20	5	nonirrigated	no	6	1	june_20	2020	80
N-6-M20	5	nonirrigated	no	6	2	june_20	2020	23
N-6-M20	5	nonirrigated	no	6	3	june_20	2020	29
N-6-M20	5	nonirrigated	no	6	4	june_20	2020	27
N-6-M20	5	nonirrigated	no	6	5	june_20	2020	30
N-6-M20	5	nonirrigated	no	6	6	june_20	2020	42
N-6-M20	5	nonirrigated	no	6	7	june_20	2020	41
N-6-M20	5	nonirrigated	no	6	8	june_20	2020	48
N-6-M20	5	nonirrigated	no	6	9	june_20	2020	65
N-6-M20	5	nonirrigated	no	6	10	june_20	2020	55
N-1-M25	6	nonirrigated	no	1	1	june_20	2020	53
N-1-M25	6	nonirrigated	no	1	2	june_20	2020	32
N-1-M25	6	nonirrigated	no	1	3	june_20	2020	16
N-1-M25	6	nonirrigated	no	1	4	june_20	2020	23
N-1-M25	6	nonirrigated	no	1	5	june_20	2020	14
N-1-M25	6	nonirrigated	no	1	6	june_20	2020	31
N-1-M25	6	nonirrigated	no	1	7	june_20	2020	27
N-1-M25	6	nonirrigated	no	1	8	june_20	2020	25
N-1-M25	6	nonirrigated	no	1	9	june_20	2020	18
N-1-M25	6	nonirrigated	no	1	10	june_20	2020	23
N-2-M25	6	nonirrigated	no	2	1	june_20	2020	51
N-2-M25	6	nonirrigated	no	2	2	june_20	2020	22
N-2-M25	6	nonirrigated	no	2	3	june_20	2020	19
N-2-M25	6	nonirrigated	no	2	4	june_20	2020	17
N-2-M25	6	nonirrigated	no	2	5	june_20	2020	31
N-2-M25	6	nonirrigated	no	2	6	june_20	2020	21
N-2-M25	6	nonirrigated	no	2	7	june_20	2020	46
N-2-M25	6	nonirrigated	no	2	8	june_20	2020	21
N-2-M25	6	nonirrigated	no	2	9	june_20	2020	29
N-2-M25	6	nonirrigated	no	2	10	june_20	2020	22
N-3-M25	6	nonirrigated	no	3	1	june_20	2020	57
N-3-M25	6	nonirrigated	no	3	2	june_20	2020	18
N-3-M25	6	nonirrigated	no	3	3	june_20	2020	19
N-3-M25	6	nonirrigated	no	3	4	june_20	2020	25
N-3-M25	6	nonirrigated	no	3	5	june_20	2020	26
N-3-M25	6	nonirrigated	no	3	6	june_20	2020	21
N-3-M25	6	nonirrigated	no	3	7	june_20	2020	23
N-3-M25	6	nonirrigated	no	3	8	june_20	2020	27
N-3-M25	6	nonirrigated	no	3	9	june_20	2020	18
N-3-M25	6	nonirrigated	no	3	10	june_20	2020	10
N-4-M25	6	nonirrigated	no	4	1	june_20	2020	60
N-4-M25	6	nonirrigated	no	4	2	june_20	2020	35
N-4-M25	6	nonirrigated	no	4	3	june_20	2020	26
N-4-M25	6	nonirrigated	no	4	4	june_20	2020	28
N-4-M25	6	nonirrigated	no	4	5	june_20	2020	33
N-4-M25	6	nonirrigated	no	4	6	june_20	2020	34
N-4-M25	6	nonirrigated	no	4	7	june_20	2020	30
N-4-M25	6	nonirrigated	no	4	8	june_20	2020	34
N-4-M25	6	nonirrigated	no	4	9	june_20	2020	22
N-4-M25	6	nonirrigated	no	4	10	june_20	2020	34
N-5-M25	6	nonirrigated	no	5	1	june_20	2020	65
N-5-M25	6	nonirrigated	no	5	2	june_20	2020	58
N-5-M25	6	nonirrigated	no	5	3	june_20	2020	44
N-5-M25	6	nonirrigated	no	5	4	june_20	2020	35
N-5-M25	6	nonirrigated	no	5	5	june_20	2020	46
N-5-M25	6	nonirrigated	no	5	6	june_20	2020	43
N-5-M25	6	nonirrigated	no	5	7	june_20	2020	36
N-5-M25	6	nonirrigated	no	5	8	june_20	2020	55
N-5-M25	6	nonirrigated	no	5	9	june_20	2020	20
N-5-M25	6	nonirrigated	no	6	10	june_20	2020	48
N-6-M25	6	nonirrigated	no	6	1	june_20	2020	72
N-6-M25	6	nonirrigated	no	6	2	june_20	2020	37
N-6-M25	6	nonirrigated	no	6	3	june_20	2020	33
N-6-M25	6	nonirrigated	no	6	4	june_20	2020	44
N-6-M25	6	nonirrigated	no	6	5	june_20	2020	24
N-6-M25	6	nonirrigated	no	6	6	june_20	2020	42
N-6-M25	6	nonirrigated	no	6	7	june_20	2020	26
N-6-M25	6	nonirrigated	no	6	8	june_20	2020	55
N-6-M25	6	nonirrigated	no	6	9	june_20	2020	33
N-6-M25	6	nonirrigated	no	6	10	june_20	2020	32
N-1-M30	7	nonirrigated	no	1	1	june_20	2020	46
N-1-M30	7	nonirrigated	no	1	2	june_20	2020	28
N-1-M30	7	nonirrigated	no	1	3	june_20	2020	23
N-1-M30	7	nonirrigated	no	1	4	june_20	2020	19
N-1-M30	7	nonirrigated	no	1	5	june_20	2020	27
N-1-M30	7	nonirrigated	no	1	6	june_20	2020	26
N-1-M30	7	nonirrigated	no	1	7	june_20	2020	35
N-1-M30	7	nonirrigated	no	1	8	june_20	2020	24
N-1-M30	7	nonirrigated	no	1	9	june_20	2020	25
N-1-M30	7	nonirrigated	no	1	10	june_20	2020	27
N-2-M30	7	nonirrigated	no	2	1	june_20	2020	51
N-2-M30	7	nonirrigated	no	2	2	june_20	2020	31
N-2-M30	7	nonirrigated	no	2	3	june_20	2020	29
N-2-M30	7	nonirrigated	no	2	4	june_20	2020	24
N-2-M30	7	nonirrigated	no	2	5	june_20	2020	17
N-2-M30	7	nonirrigated	no	2	6	june_20	2020	38
N-2-M30	7	nonirrigated	no	2	7	june_20	2020	35
N-2-M30	7	nonirrigated	no	2	8	june_20	2020	12
N-2-M30	7	nonirrigated	no	2	9	june_20	2020	43
N-2-M30	7	nonirrigated	no	2	10	june_20	2020	15
N-3-M30	7	nonirrigated	no	3	1	june_20	2020	78
N-3-M30	7	nonirrigated	no	3	2	june_20	2020	19
N-3-M30	7	nonirrigated	no	3	3	june_20	2020	21
N-3-M30	7	nonirrigated	no	3	4	june_20	2020	32
N-3-M30	7	nonirrigated	no	3	5	june_20	2020	25
N-3-M30	7	nonirrigated	no	3	6	june_20	2020	17
N-3-M30	7	nonirrigated	no	3	7	june_20	2020	17
N-3-M30	7	nonirrigated	no	3	8	june_20	2020	42
N-3-M30	7	nonirrigated	no	3	9	june_20	2020	57
N-3-M30	7	nonirrigated	no	3	10	june_20	2020	28
N-4-M30	7	nonirrigated	no	4	1	june_20	2020	56
N-4-M30	7	nonirrigated	no	4	2	june_20	2020	15
N-4-M30	7	nonirrigated	no	4	3	june_20	2020	38
N-4-M30	7	nonirrigated	no	4	4	june_20	2020	20
N-4-M30	7	nonirrigated	no	4	5	june_20	2020	24
N-4-M30	7	nonirrigated	no	4	6	june_20	2020	31
N-4-M30	7	nonirrigated	no	4	7	june_20	2020	26
N-4-M30	7	nonirrigated	no	4	8	june_20	2020	25
N-4-M30	7	nonirrigated	no	4	9	june_20	2020	27
N-4-M30	7	nonirrigated	no	4	10	june_20	2020	19
N-5-M30	7	nonirrigated	no	5	1	june_20	2020	56
N-5-M30	7	nonirrigated	no	5	2	june_20	2020	41
N-5-M30	7	nonirrigated	no	5	3	june_20	2020	30
N-5-M30	7	nonirrigated	no	5	4	june_20	2020	37
N-5-M30	7	nonirrigated	no	5	5	june_20	2020	47
N-5-M30	7	nonirrigated	no	5	6	june_20	2020	30
N-5-M30	7	nonirrigated	no	5	7	june_20	2020	51
N-5-M30	7	nonirrigated	no	5	8	june_20	2020	32
N-5-M30	7	nonirrigated	no	5	9	june_20	2020	45
N-5-M30	7	nonirrigated	no	6	10	june_20	2020	27
N-6-M30	7	nonirrigated	no	6	1	june_20	2020	70
N-6-M30	7	nonirrigated	no	6	2	june_20	2020	36
N-6-M30	7	nonirrigated	no	6	3	june_20	2020	53
N-6-M30	7	nonirrigated	no	6	4	june_20	2020	40
N-6-M30	7	nonirrigated	no	6	5	june_20	2020	42
N-6-M30	7	nonirrigated	no	6	6	june_20	2020	28
N-6-M30	7	nonirrigated	no	6	7	june_20	2020	29
N-6-M30	7	nonirrigated	no	6	8	june_20	2020	16
N-6-M30	7	nonirrigated	no	6	9	june_20	2020	20
N-6-M30	7	nonirrigated	no	6	10	june_20	2020	29
N-1-C	8	nonirrigated	no	1	1	june_20	2020	47
N-1-C	8	nonirrigated	no	1	2	june_20	2020	21
N-1-C	8	nonirrigated	no	1	3	june_20	2020	19
N-1-C	8	nonirrigated	no	1	4	june_20	2020	26
N-1-C	8	nonirrigated	no	1	5	june_20	2020	24
N-1-C	8	nonirrigated	no	1	6	june_20	2020	26
N-1-C	8	nonirrigated	no	1	7	june_20	2020	21
N-1-C	8	nonirrigated	no	1	8	june_20	2020	23
N-1-C	8	nonirrigated	no	1	9	june_20	2020	22
N-1-C	8	nonirrigated	no	1	10	june_20	2020	20
N-2-C	8	nonirrigated	no	2	1	june_20	2020	56
N-2-C	8	nonirrigated	no	2	2	june_20	2020	21
N-2-C	8	nonirrigated	no	2	3	june_20	2020	17
N-2-C	8	nonirrigated	no	2	4	june_20	2020	23
N-2-C	8	nonirrigated	no	2	5	june_20	2020	20
N-2-C	8	nonirrigated	no	2	6	june_20	2020	21
N-2-C	8	nonirrigated	no	2	7	june_20	2020	22
N-2-C	8	nonirrigated	no	2	8	june_20	2020	30
N-2-C	8	nonirrigated	no	2	9	june_20	2020	30
N-2-C	8	nonirrigated	no	2	10	june_20	2020	32
N-3-C	8	nonirrigated	no	3	1	june_20	2020	61
N-3-C	8	nonirrigated	no	3	2	june_20	2020	35
N-3-C	8	nonirrigated	no	3	3	june_20	2020	19
N-3-C	8	nonirrigated	no	3	4	june_20	2020	13
N-3-C	8	nonirrigated	no	3	5	june_20	2020	18
N-3-C	8	nonirrigated	no	3	6	june_20	2020	19
N-3-C	8	nonirrigated	no	3	7	june_20	2020	16
N-3-C	8	nonirrigated	no	3	8	june_20	2020	24
N-3-C	8	nonirrigated	no	3	9	june_20	2020	34
N-3-C	8	nonirrigated	no	3	10	june_20	2020	33
N-4-C	8	nonirrigated	no	4	1	june_20	2020	58
N-4-C	8	nonirrigated	no	4	2	june_20	2020	27
N-4-C	8	nonirrigated	no	4	3	june_20	2020	33
N-4-C	8	nonirrigated	no	4	4	june_20	2020	34
N-4-C	8	nonirrigated	no	4	5	june_20	2020	29
N-4-C	8	nonirrigated	no	4	6	june_20	2020	25
N-4-C	8	nonirrigated	no	4	7	june_20	2020	28
N-4-C	8	nonirrigated	no	4	8	june_20	2020	31
N-4-C	8	nonirrigated	no	4	9	june_20	2020	24
N-4-C	8	nonirrigated	no	4	10	june_20	2020	45
N-5-C	8	nonirrigated	no	5	1	june_20	2020	63
N-5-C	8	nonirrigated	no	5	2	june_20	2020	32
N-5-C	8	nonirrigated	no	5	3	june_20	2020	41
N-5-C	8	nonirrigated	no	5	4	june_20	2020	37
N-5-C	8	nonirrigated	no	5	5	june_20	2020	36
N-5-C	8	nonirrigated	no	5	6	june_20	2020	34
N-5-C	8	nonirrigated	no	5	7	june_20	2020	37
N-5-C	8	nonirrigated	no	5	8	june_20	2020	35
N-5-C	8	nonirrigated	no	5	9	june_20	2020	36
N-5-C	8	nonirrigated	no	6	10	june_20	2020	50
N-6-C	8	nonirrigated	no	6	1	june_20	2020	61
N-6-C	8	nonirrigated	no	6	2	june_20	2020	43
N-6-C	8	nonirrigated	no	6	3	june_20	2020	41
N-6-C	8	nonirrigated	no	6	4	june_20	2020	37
N-6-C	8	nonirrigated	no	6	5	june_20	2020	25
N-6-C	8	nonirrigated	no	6	6	june_20	2020	32
N-6-C	8	nonirrigated	no	6	7	june_20	2020	23
N-6-C	8	nonirrigated	no	6	8	june_20	2020	31
N-6-C	8	nonirrigated	no	6	9	june_20	2020	15
N-6-C	8	nonirrigated	no	6	10	june_20	2020	35
I-1-M0	1	irrigated	no	1	1	july_20	2020	57
I-1-M0	1	irrigated	no	1	2	july_20	2020	33
I-1-M0	1	irrigated	no	1	3	july_20	2020	38
I-1-M0	1	irrigated	no	1	4	july_20	2020	49
I-1-M0	1	irrigated	no	1	5	july_20	2020	32
I-1-M0	1	irrigated	no	1	6	july_20	2020	34
I-1-M0	1	irrigated	no	1	7	july_20	2020	47
I-1-M0	1	irrigated	no	1	8	july_20	2020	39
I-1-M0	1	irrigated	no	1	9	july_20	2020	43
I-1-M0	1	irrigated	no	1	10	july_20	2020	38
I-2-M0	1	irrigated	no	2	1	july_20	2020	56
I-2-M0	1	irrigated	no	2	2	july_20	2020	38
I-2-M0	1	irrigated	no	2	3	july_20	2020	41
I-2-M0	1	irrigated	no	2	4	july_20	2020	40
I-2-M0	1	irrigated	no	2	5	july_20	2020	37
I-2-M0	1	irrigated	no	2	6	july_20	2020	39
I-2-M0	1	irrigated	no	2	7	july_20	2020	38
I-2-M0	1	irrigated	no	2	8	july_20	2020	49
I-2-M0	1	irrigated	no	2	9	july_20	2020	40
I-2-M0	1	irrigated	no	2	10	july_20	2020	35
I-3-M0	1	irrigated	no	3	1	july_20	2020	54
I-3-M0	1	irrigated	no	3	2	july_20	2020	34
I-3-M0	1	irrigated	no	3	3	july_20	2020	32
I-3-M0	1	irrigated	no	3	4	july_20	2020	34
I-3-M0	1	irrigated	no	3	5	july_20	2020	24
I-3-M0	1	irrigated	no	3	6	july_20	2020	44
I-3-M0	1	irrigated	no	3	7	july_20	2020	33
I-3-M0	1	irrigated	no	3	8	july_20	2020	27
I-3-M0	1	irrigated	no	3	9	july_20	2020	35
I-3-M0	1	irrigated	no	3	10	july_20	2020	31
I-4-M0	1	irrigated	no	4	1	july_20	2020	56
I-4-M0	1	irrigated	no	4	2	july_20	2020	34
I-4-M0	1	irrigated	no	4	3	july_20	2020	33
I-4-M0	1	irrigated	no	4	4	july_20	2020	48
I-4-M0	1	irrigated	no	4	5	july_20	2020	38
I-4-M0	1	irrigated	no	4	6	july_20	2020	35
I-4-M0	1	irrigated	no	4	7	july_20	2020	38
I-4-M0	1	irrigated	no	4	8	july_20	2020	30
I-4-M0	1	irrigated	no	4	9	july_20	2020	30
I-4-M0	1	irrigated	no	4	10	july_20	2020	24
I-5-M0	1	irrigated	no	5	1	july_20	2020	53
I-5-M0	1	irrigated	no	5	2	july_20	2020	33
I-5-M0	1	irrigated	no	5	3	july_20	2020	45
I-5-M0	1	irrigated	no	5	4	july_20	2020	33
I-5-M0	1	irrigated	no	5	5	july_20	2020	39
I-5-M0	1	irrigated	no	5	6	july_20	2020	37
I-5-M0	1	irrigated	no	5	7	july_20	2020	39
I-5-M0	1	irrigated	no	5	8	july_20	2020	30
I-5-M0	1	irrigated	no	5	9	july_20	2020	33
I-5-M0	1	irrigated	no	6	10	july_20	2020	37
I-6-M0	1	irrigated	no	6	1	july_20	2020	75
I-6-M0	1	irrigated	no	6	2	july_20	2020	49
I-6-M0	1	irrigated	no	6	3	july_20	2020	47
I-6-M0	1	irrigated	no	6	4	july_20	2020	39
I-6-M0	1	irrigated	no	6	5	july_20	2020	42
I-6-M0	1	irrigated	no	6	6	july_20	2020	49
I-6-M0	1	irrigated	no	6	7	july_20	2020	52
I-6-M0	1	irrigated	no	6	8	july_20	2020	20
I-6-M0	1	irrigated	no	6	9	july_20	2020	38
I-6-M0	1	irrigated	no	6	10	july_20	2020	31
I-1-M5	2	irrigated	no	1	1	july_20	2020	56
I-1-M5	2	irrigated	no	1	2	july_20	2020	36
I-1-M5	2	irrigated	no	1	3	july_20	2020	27
I-1-M5	2	irrigated	no	1	4	july_20	2020	28
I-1-M5	2	irrigated	no	1	5	july_20	2020	39
I-1-M5	2	irrigated	no	1	6	july_20	2020	47
I-1-M5	2	irrigated	no	1	7	july_20	2020	43
I-1-M5	2	irrigated	no	1	8	july_20	2020	39
I-1-M5	2	irrigated	no	1	9	july_20	2020	40
I-1-M5	2	irrigated	no	1	10	july_20	2020	22
I-2-M5	2	irrigated	no	2	1	july_20	2020	60
I-2-M5	2	irrigated	no	2	2	july_20	2020	35
I-2-M5	2	irrigated	no	2	3	july_20	2020	45
I-2-M5	2	irrigated	no	2	4	july_20	2020	59
I-2-M5	2	irrigated	no	2	5	july_20	2020	44
I-2-M5	2	irrigated	no	2	6	july_20	2020	48
I-2-M5	2	irrigated	no	2	7	july_20	2020	40
I-2-M5	2	irrigated	no	2	8	july_20	2020	22
I-2-M5	2	irrigated	no	2	9	july_20	2020	28
I-2-M5	2	irrigated	no	2	10	july_20	2020	40
I-3-M5	2	irrigated	no	3	1	july_20	2020	65
I-3-M5	2	irrigated	no	3	2	july_20	2020	51
I-3-M5	2	irrigated	no	3	3	july_20	2020	52
I-3-M5	2	irrigated	no	3	4	july_20	2020	42
I-3-M5	2	irrigated	no	3	5	july_20	2020	56
I-3-M5	2	irrigated	no	3	6	july_20	2020	41
I-3-M5	2	irrigated	no	3	7	july_20	2020	45
I-3-M5	2	irrigated	no	3	8	july_20	2020	42
I-3-M5	2	irrigated	no	3	9	july_20	2020	54
I-3-M5	2	irrigated	no	3	10	july_20	2020	55
I-4-M5	2	irrigated	no	4	1	july_20	2020	63
I-4-M5	2	irrigated	no	4	2	july_20	2020	38
I-4-M5	2	irrigated	no	4	3	july_20	2020	46
I-4-M5	2	irrigated	no	4	4	july_20	2020	30
I-4-M5	2	irrigated	no	4	5	july_20	2020	30
I-4-M5	2	irrigated	no	4	6	july_20	2020	30
I-4-M5	2	irrigated	no	4	7	july_20	2020	41
I-4-M5	2	irrigated	no	4	8	july_20	2020	35
I-4-M5	2	irrigated	no	4	9	july_20	2020	26
I-4-M5	2	irrigated	no	4	10	july_20	2020	35
I-5-M5	2	irrigated	no	5	1	july_20	2020	57
I-5-M5	2	irrigated	no	5	2	july_20	2020	36
I-5-M5	2	irrigated	no	5	3	july_20	2020	40
I-5-M5	2	irrigated	no	5	4	july_20	2020	26
I-5-M5	2	irrigated	no	5	5	july_20	2020	37
I-5-M5	2	irrigated	no	5	6	july_20	2020	35
I-5-M5	2	irrigated	no	5	7	july_20	2020	31
I-5-M5	2	irrigated	no	5	8	july_20	2020	40
I-5-M5	2	irrigated	no	5	9	july_20	2020	40
I-5-M5	2	irrigated	no	6	10	july_20	2020	41
I-6-M5	2	irrigated	no	6	1	july_20	2020	66
I-6-M5	2	irrigated	no	6	2	july_20	2020	51
I-6-M5	2	irrigated	no	6	3	july_20	2020	50
I-6-M5	2	irrigated	no	6	4	july_20	2020	49
I-6-M5	2	irrigated	no	6	5	july_20	2020	58
I-6-M5	2	irrigated	no	6	6	july_20	2020	54
I-6-M5	2	irrigated	no	6	7	july_20	2020	59
I-6-M5	2	irrigated	no	6	8	july_20	2020	66
I-6-M5	2	irrigated	no	6	9	july_20	2020	62
I-6-M5	2	irrigated	no	6	10	july_20	2020	61
I-1-M10	3	irrigated	no	1	1	july_20	2020	55
I-1-M10	3	irrigated	no	1	2	july_20	2020	43
I-1-M10	3	irrigated	no	1	3	july_20	2020	34
I-1-M10	3	irrigated	no	1	4	july_20	2020	40
I-1-M10	3	irrigated	no	1	5	july_20	2020	33
I-1-M10	3	irrigated	no	1	6	july_20	2020	52
I-1-M10	3	irrigated	no	1	7	july_20	2020	49
I-1-M10	3	irrigated	no	1	8	july_20	2020	40
I-1-M10	3	irrigated	no	1	9	july_20	2020	42
I-1-M10	3	irrigated	no	1	10	july_20	2020	35
I-2-M10	3	irrigated	no	2	1	july_20	2020	53
I-2-M10	3	irrigated	no	2	2	july_20	2020	34
I-2-M10	3	irrigated	no	2	3	july_20	2020	46
I-2-M10	3	irrigated	no	2	4	july_20	2020	38
I-2-M10	3	irrigated	no	2	5	july_20	2020	49
I-2-M10	3	irrigated	no	2	6	july_20	2020	52
I-2-M10	3	irrigated	no	2	7	july_20	2020	47
I-2-M10	3	irrigated	no	2	8	july_20	2020	59
I-2-M10	3	irrigated	no	2	9	july_20	2020	52
I-2-M10	3	irrigated	no	2	10	july_20	2020	53
I-3-M10	3	irrigated	no	3	1	july_20	2020	66
I-3-M10	3	irrigated	no	3	2	july_20	2020	50
I-3-M10	3	irrigated	no	3	3	july_20	2020	59
I-3-M10	3	irrigated	no	3	4	july_20	2020	46
I-3-M10	3	irrigated	no	3	5	july_20	2020	47
I-3-M10	3	irrigated	no	3	6	july_20	2020	49
I-3-M10	3	irrigated	no	3	7	july_20	2020	43
I-3-M10	3	irrigated	no	3	8	july_20	2020	33
I-3-M10	3	irrigated	no	3	9	july_20	2020	45
I-3-M10	3	irrigated	no	3	10	july_20	2020	46
I-4-M10	3	irrigated	no	4	1	july_20	2020	63
I-4-M10	3	irrigated	no	4	2	july_20	2020	30
I-4-M10	3	irrigated	no	4	3	july_20	2020	32
I-4-M10	3	irrigated	no	4	4	july_20	2020	27
I-4-M10	3	irrigated	no	4	5	july_20	2020	29
I-4-M10	3	irrigated	no	4	6	july_20	2020	26
I-4-M10	3	irrigated	no	4	7	july_20	2020	21
I-4-M10	3	irrigated	no	4	8	july_20	2020	33
I-4-M10	3	irrigated	no	4	9	july_20	2020	39
I-4-M10	3	irrigated	no	4	10	july_20	2020	28
I-5-M10	3	irrigated	no	5	1	july_20	2020	59
I-5-M10	3	irrigated	no	5	2	july_20	2020	46
I-5-M10	3	irrigated	no	5	3	july_20	2020	37
I-5-M10	3	irrigated	no	5	4	july_20	2020	36
I-5-M10	3	irrigated	no	5	5	july_20	2020	48
I-5-M10	3	irrigated	no	5	6	july_20	2020	45
I-5-M10	3	irrigated	no	5	7	july_20	2020	42
I-5-M10	3	irrigated	no	5	8	july_20	2020	45
I-5-M10	3	irrigated	no	5	9	july_20	2020	38
I-5-M10	3	irrigated	no	6	10	july_20	2020	46
I-6-M10	3	irrigated	no	6	1	july_20	2020	71
I-6-M10	3	irrigated	no	6	2	july_20	2020	66
I-6-M10	3	irrigated	no	6	3	july_20	2020	60
I-6-M10	3	irrigated	no	6	4	july_20	2020	54
I-6-M10	3	irrigated	no	6	5	july_20	2020	70
I-6-M10	3	irrigated	no	6	6	july_20	2020	64
I-6-M10	3	irrigated	no	6	7	july_20	2020	57
I-6-M10	3	irrigated	no	6	8	july_20	2020	62
I-6-M10	3	irrigated	no	6	9	july_20	2020	56
I-6-M10	3	irrigated	no	6	10	july_20	2020	67
I-1-M15	4	irrigated	no	1	1	july_20	2020	57
I-1-M15	4	irrigated	no	1	2	july_20	2020	52
I-1-M15	4	irrigated	no	1	3	july_20	2020	42
I-1-M15	4	irrigated	no	1	4	july_20	2020	46
I-1-M15	4	irrigated	no	1	5	july_20	2020	48
I-1-M15	4	irrigated	no	1	6	july_20	2020	44
I-1-M15	4	irrigated	no	1	7	july_20	2020	34
I-1-M15	4	irrigated	no	1	8	july_20	2020	42
I-1-M15	4	irrigated	no	1	9	july_20	2020	58
I-1-M15	4	irrigated	no	1	10	july_20	2020	45
I-2-M15	4	irrigated	no	2	1	july_20	2020	75
I-2-M15	4	irrigated	no	2	2	july_20	2020	59
I-2-M15	4	irrigated	no	2	3	july_20	2020	66
I-2-M15	4	irrigated	no	2	4	july_20	2020	51
I-2-M15	4	irrigated	no	2	5	july_20	2020	48
I-2-M15	4	irrigated	no	2	6	july_20	2020	44
I-2-M15	4	irrigated	no	2	7	july_20	2020	44
I-2-M15	4	irrigated	no	2	8	july_20	2020	43
I-2-M15	4	irrigated	no	2	9	july_20	2020	52
I-2-M15	4	irrigated	no	2	10	july_20	2020	52
I-3-M15	4	irrigated	no	3	1	july_20	2020	61
I-3-M15	4	irrigated	no	3	2	july_20	2020	41
I-3-M15	4	irrigated	no	3	3	july_20	2020	55
I-3-M15	4	irrigated	no	3	4	july_20	2020	42
I-3-M15	4	irrigated	no	3	5	july_20	2020	36
I-3-M15	4	irrigated	no	3	6	july_20	2020	53
I-3-M15	4	irrigated	no	3	7	july_20	2020	42
I-3-M15	4	irrigated	no	3	8	july_20	2020	38
I-3-M15	4	irrigated	no	3	9	july_20	2020	40
I-3-M15	4	irrigated	no	3	10	july_20	2020	57
I-4-M15	4	irrigated	no	4	1	july_20	2020	59
I-4-M15	4	irrigated	no	4	2	july_20	2020	38
I-4-M15	4	irrigated	no	4	3	july_20	2020	40
I-4-M15	4	irrigated	no	4	4	july_20	2020	40
I-4-M15	4	irrigated	no	4	5	july_20	2020	46
I-4-M15	4	irrigated	no	4	6	july_20	2020	44
I-4-M15	4	irrigated	no	4	7	july_20	2020	36
I-4-M15	4	irrigated	no	4	8	july_20	2020	57
I-4-M15	4	irrigated	no	4	9	july_20	2020	38
I-4-M15	4	irrigated	no	4	10	july_20	2020	38
I-5-M15	4	irrigated	no	5	1	july_20	2020	74
I-5-M15	4	irrigated	no	5	2	july_20	2020	40
I-5-M15	4	irrigated	no	5	3	july_20	2020	39
I-5-M15	4	irrigated	no	5	4	july_20	2020	54
I-5-M15	4	irrigated	no	5	5	july_20	2020	42
I-5-M15	4	irrigated	no	5	6	july_20	2020	43
I-5-M15	4	irrigated	no	5	7	july_20	2020	40
I-5-M15	4	irrigated	no	5	8	july_20	2020	28
I-5-M15	4	irrigated	no	5	9	july_20	2020	52
I-5-M15	4	irrigated	no	6	10	july_20	2020	33
I-6-M15	4	irrigated	no	6	1	july_20	2020	60
I-6-M15	4	irrigated	no	6	2	july_20	2020	53
I-6-M15	4	irrigated	no	6	3	july_20	2020	45
I-6-M15	4	irrigated	no	6	4	july_20	2020	46
I-6-M15	4	irrigated	no	6	5	july_20	2020	61
I-6-M15	4	irrigated	no	6	6	july_20	2020	35
I-6-M15	4	irrigated	no	6	7	july_20	2020	45
I-6-M15	4	irrigated	no	6	8	july_20	2020	41
I-6-M15	4	irrigated	no	6	9	july_20	2020	48
I-6-M15	4	irrigated	no	6	10	july_20	2020	54
I-1-M20	5	irrigated	no	1	1	july_20	2020	77
I-1-M20	5	irrigated	no	1	2	july_20	2020	32
I-1-M20	5	irrigated	no	1	3	july_20	2020	37
I-1-M20	5	irrigated	no	1	4	july_20	2020	51
I-1-M20	5	irrigated	no	1	5	july_20	2020	44
I-1-M20	5	irrigated	no	1	6	july_20	2020	45
I-1-M20	5	irrigated	no	1	7	july_20	2020	46
I-1-M20	5	irrigated	no	1	8	july_20	2020	50
I-1-M20	5	irrigated	no	1	9	july_20	2020	38
I-1-M20	5	irrigated	no	1	10	july_20	2020	51
I-2-M20	5	irrigated	no	2	1	july_20	2020	79
I-2-M20	5	irrigated	no	2	2	july_20	2020	60
I-2-M20	5	irrigated	no	2	3	july_20	2020	44
I-2-M20	5	irrigated	no	2	4	july_20	2020	44
I-2-M20	5	irrigated	no	2	5	july_20	2020	45
I-2-M20	5	irrigated	no	2	6	july_20	2020	30
I-2-M20	5	irrigated	no	2	7	july_20	2020	22
I-2-M20	5	irrigated	no	2	8	july_20	2020	64
I-2-M20	5	irrigated	no	2	9	july_20	2020	72
I-2-M20	5	irrigated	no	2	10	july_20	2020	34
I-3-M20	5	irrigated	no	3	1	july_20	2020	97
I-3-M20	5	irrigated	no	3	2	july_20	2020	56
I-3-M20	5	irrigated	no	3	3	july_20	2020	58
I-3-M20	5	irrigated	no	3	4	july_20	2020	50
I-3-M20	5	irrigated	no	3	5	july_20	2020	37
I-3-M20	5	irrigated	no	3	6	july_20	2020	45
I-3-M20	5	irrigated	no	3	7	july_20	2020	57
I-3-M20	5	irrigated	no	3	8	july_20	2020	50
I-3-M20	5	irrigated	no	3	9	july_20	2020	46
I-3-M20	5	irrigated	no	3	10	july_20	2020	50
I-4-M20	5	irrigated	no	4	1	july_20	2020	72
I-4-M20	5	irrigated	no	4	2	july_20	2020	37
I-4-M20	5	irrigated	no	4	3	july_20	2020	37
I-4-M20	5	irrigated	no	4	4	july_20	2020	39
I-4-M20	5	irrigated	no	4	5	july_20	2020	43
I-4-M20	5	irrigated	no	4	6	july_20	2020	23
I-4-M20	5	irrigated	no	4	7	july_20	2020	41
I-4-M20	5	irrigated	no	4	8	july_20	2020	36
I-4-M20	5	irrigated	no	4	9	july_20	2020	35
I-4-M20	5	irrigated	no	4	10	july_20	2020	53
I-5-M20	5	irrigated	no	5	1	july_20	2020	77
I-5-M20	5	irrigated	no	5	2	july_20	2020	42
I-5-M20	5	irrigated	no	5	3	july_20	2020	45
I-5-M20	5	irrigated	no	5	4	july_20	2020	46
I-5-M20	5	irrigated	no	5	5	july_20	2020	52
I-5-M20	5	irrigated	no	5	6	july_20	2020	33
I-5-M20	5	irrigated	no	5	7	july_20	2020	36
I-5-M20	5	irrigated	no	5	8	july_20	2020	45
I-5-M20	5	irrigated	no	5	9	july_20	2020	52
I-5-M20	5	irrigated	no	6	10	july_20	2020	47
I-6-M20	5	irrigated	no	6	1	july_20	2020	75
I-6-M20	5	irrigated	no	6	2	july_20	2020	59
I-6-M20	5	irrigated	no	6	3	july_20	2020	52
I-6-M20	5	irrigated	no	6	4	july_20	2020	59
I-6-M20	5	irrigated	no	6	5	july_20	2020	58
I-6-M20	5	irrigated	no	6	6	july_20	2020	63
I-6-M20	5	irrigated	no	6	7	july_20	2020	55
I-6-M20	5	irrigated	no	6	8	july_20	2020	70
I-6-M20	5	irrigated	no	6	9	july_20	2020	63
I-6-M20	5	irrigated	no	6	10	july_20	2020	54
I-1-M25	6	irrigated	no	1	1	july_20	2020	73
I-1-M25	6	irrigated	no	1	2	july_20	2020	39
I-1-M25	6	irrigated	no	1	3	july_20	2020	36
I-1-M25	6	irrigated	no	1	4	july_20	2020	28
I-1-M25	6	irrigated	no	1	5	july_20	2020	61
I-1-M25	6	irrigated	no	1	6	july_20	2020	55
I-1-M25	6	irrigated	no	1	7	july_20	2020	51
I-1-M25	6	irrigated	no	1	8	july_20	2020	43
I-1-M25	6	irrigated	no	1	9	july_20	2020	43
I-1-M25	6	irrigated	no	1	10	july_20	2020	45
I-2-M25	6	irrigated	no	2	1	july_20	2020	92
I-2-M25	6	irrigated	no	2	2	july_20	2020	53
I-2-M25	6	irrigated	no	2	3	july_20	2020	53
I-2-M25	6	irrigated	no	2	4	july_20	2020	46
I-2-M25	6	irrigated	no	2	5	july_20	2020	41
I-2-M25	6	irrigated	no	2	6	july_20	2020	28
I-2-M25	6	irrigated	no	2	7	july_20	2020	46
I-2-M25	6	irrigated	no	2	8	july_20	2020	54
I-2-M25	6	irrigated	no	2	9	july_20	2020	51
I-2-M25	6	irrigated	no	2	10	july_20	2020	49
I-3-M25	6	irrigated	no	3	1	july_20	2020	97
I-3-M25	6	irrigated	no	3	2	july_20	2020	47
I-3-M25	6	irrigated	no	3	3	july_20	2020	50
I-3-M25	6	irrigated	no	3	4	july_20	2020	53
I-3-M25	6	irrigated	no	3	5	july_20	2020	49
I-3-M25	6	irrigated	no	3	6	july_20	2020	56
I-3-M25	6	irrigated	no	3	7	july_20	2020	46
I-3-M25	6	irrigated	no	3	8	july_20	2020	46
I-3-M25	6	irrigated	no	3	9	july_20	2020	44
I-3-M25	6	irrigated	no	3	10	july_20	2020	57
I-4-M25	6	irrigated	no	4	1	july_20	2020	72
I-4-M25	6	irrigated	no	4	2	july_20	2020	43
I-4-M25	6	irrigated	no	4	3	july_20	2020	47
I-4-M25	6	irrigated	no	4	4	july_20	2020	35
I-4-M25	6	irrigated	no	4	5	july_20	2020	34
I-4-M25	6	irrigated	no	4	6	july_20	2020	43
I-4-M25	6	irrigated	no	4	7	july_20	2020	40
I-4-M25	6	irrigated	no	4	8	july_20	2020	37
I-4-M25	6	irrigated	no	4	9	july_20	2020	39
I-4-M25	6	irrigated	no	4	10	july_20	2020	38
I-5-M25	6	irrigated	no	5	1	july_20	2020	77
I-5-M25	6	irrigated	no	5	2	july_20	2020	54
I-5-M25	6	irrigated	no	5	3	july_20	2020	46
I-5-M25	6	irrigated	no	5	4	july_20	2020	32
I-5-M25	6	irrigated	no	5	5	july_20	2020	45
I-5-M25	6	irrigated	no	5	6	july_20	2020	43
I-5-M25	6	irrigated	no	5	7	july_20	2020	42
I-5-M25	6	irrigated	no	5	8	july_20	2020	47
I-5-M25	6	irrigated	no	5	9	july_20	2020	59
I-5-M25	6	irrigated	no	6	10	july_20	2020	54
I-6-M25	6	irrigated	no	6	1	july_20	2020	77
I-6-M25	6	irrigated	no	6	2	july_20	2020	45
I-6-M25	6	irrigated	no	6	3	july_20	2020	47
I-6-M25	6	irrigated	no	6	4	july_20	2020	42
I-6-M25	6	irrigated	no	6	5	july_20	2020	57
I-6-M25	6	irrigated	no	6	6	july_20	2020	56
I-6-M25	6	irrigated	no	6	7	july_20	2020	40
I-6-M25	6	irrigated	no	6	8	july_20	2020	62
I-6-M25	6	irrigated	no	6	9	july_20	2020	55
I-6-M25	6	irrigated	no	6	10	july_20	2020	58
I-1-M30	7	irrigated	no	1	1	july_20	2020	86
I-1-M30	7	irrigated	no	1	2	july_20	2020	64
I-1-M30	7	irrigated	no	1	3	july_20	2020	49
I-1-M30	7	irrigated	no	1	4	july_20	2020	78
I-1-M30	7	irrigated	no	1	5	july_20	2020	48
I-1-M30	7	irrigated	no	1	6	july_20	2020	52
I-1-M30	7	irrigated	no	1	7	july_20	2020	50
I-1-M30	7	irrigated	no	1	8	july_20	2020	38
I-1-M30	7	irrigated	no	1	9	july_20	2020	64
I-1-M30	7	irrigated	no	1	10	july_20	2020	50
I-2-M30	7	irrigated	no	2	1	july_20	2020	85
I-2-M30	7	irrigated	no	2	2	july_20	2020	56
I-2-M30	7	irrigated	no	2	3	july_20	2020	66
I-2-M30	7	irrigated	no	2	4	july_20	2020	69
I-2-M30	7	irrigated	no	2	5	july_20	2020	58
I-2-M30	7	irrigated	no	2	6	july_20	2020	60
I-2-M30	7	irrigated	no	2	7	july_20	2020	53
I-2-M30	7	irrigated	no	2	8	july_20	2020	72
I-2-M30	7	irrigated	no	2	9	july_20	2020	55
I-2-M30	7	irrigated	no	2	10	july_20	2020	69
I-3-M30	7	irrigated	no	3	1	july_20	2020	104
I-3-M30	7	irrigated	no	3	2	july_20	2020	69
I-3-M30	7	irrigated	no	3	3	july_20	2020	53
I-3-M30	7	irrigated	no	3	4	july_20	2020	74
I-3-M30	7	irrigated	no	3	5	july_20	2020	67
I-3-M30	7	irrigated	no	3	6	july_20	2020	52
I-3-M30	7	irrigated	no	3	7	july_20	2020	52
I-3-M30	7	irrigated	no	3	8	july_20	2020	42
I-3-M30	7	irrigated	no	3	9	july_20	2020	48
I-3-M30	7	irrigated	no	3	10	july_20	2020	47
I-4-M30	7	irrigated	no	4	1	july_20	2020	79
I-4-M30	7	irrigated	no	4	2	july_20	2020	48
I-4-M30	7	irrigated	no	4	3	july_20	2020	57
I-4-M30	7	irrigated	no	4	4	july_20	2020	45
I-4-M30	7	irrigated	no	4	5	july_20	2020	61
I-4-M30	7	irrigated	no	4	6	july_20	2020	38
I-4-M30	7	irrigated	no	4	7	july_20	2020	69
I-4-M30	7	irrigated	no	4	8	july_20	2020	51
I-4-M30	7	irrigated	no	4	9	july_20	2020	45
I-4-M30	7	irrigated	no	4	10	july_20	2020	63
I-5-M30	7	irrigated	no	5	1	july_20	2020	72
I-5-M30	7	irrigated	no	5	2	july_20	2020	55
I-5-M30	7	irrigated	no	5	3	july_20	2020	48
I-5-M30	7	irrigated	no	5	4	july_20	2020	49
I-5-M30	7	irrigated	no	5	5	july_20	2020	56
I-5-M30	7	irrigated	no	5	6	july_20	2020	50
I-5-M30	7	irrigated	no	5	7	july_20	2020	45
I-5-M30	7	irrigated	no	5	8	july_20	2020	57
I-5-M30	7	irrigated	no	5	9	july_20	2020	47
I-5-M30	7	irrigated	no	6	10	july_20	2020	54
I-6-M30	7	irrigated	no	6	1	july_20	2020	98
I-6-M30	7	irrigated	no	6	2	july_20	2020	68
I-6-M30	7	irrigated	no	6	3	july_20	2020	64
I-6-M30	7	irrigated	no	6	4	july_20	2020	34
I-6-M30	7	irrigated	no	6	5	july_20	2020	64
I-6-M30	7	irrigated	no	6	6	july_20	2020	48
I-6-M30	7	irrigated	no	6	7	july_20	2020	51
I-6-M30	7	irrigated	no	6	8	july_20	2020	68
I-6-M30	7	irrigated	no	6	9	july_20	2020	59
I-6-M30	7	irrigated	no	6	10	july_20	2020	55
I-2-XM0	1	irrigated	yes	2	1	july_20	2020	67
I-2-XM0	1	irrigated	yes	2	2	july_20	2020	45
I-2-XM0	1	irrigated	yes	2	3	july_20	2020	36
I-2-XM0	1	irrigated	yes	2	4	july_20	2020	52
I-2-XM0	1	irrigated	yes	2	5	july_20	2020	37
I-2-XM0	1	irrigated	yes	2	6	july_20	2020	52
I-2-XM0	1	irrigated	yes	2	7	july_20	2020	40
I-2-XM0	1	irrigated	yes	2	8	july_20	2020	49
I-2-XM0	1	irrigated	yes	2	9	july_20	2020	35
I-2-XM0	1	irrigated	yes	2	10	july_20	2020	35
I-4-XM0	1	irrigated	yes	4	1	july_20	2020	50
I-4-XM0	1	irrigated	yes	4	2	july_20	2020	39
I-4-XM0	1	irrigated	yes	4	3	july_20	2020	46
I-4-XM0	1	irrigated	yes	4	4	july_20	2020	50
I-4-XM0	1	irrigated	yes	4	5	july_20	2020	39
I-4-XM0	1	irrigated	yes	4	6	july_20	2020	47
I-4-XM0	1	irrigated	yes	4	7	july_20	2020	28
I-4-XM0	1	irrigated	yes	4	8	july_20	2020	37
I-4-XM0	1	irrigated	yes	4	9	july_20	2020	44
I-4-XM0	1	irrigated	yes	4	10	july_20	2020	29
I-6-XM0	1	irrigated	yes	6	1	july_20	2020	70
I-6-XM0	1	irrigated	yes	6	2	july_20	2020	38
I-6-XM0	1	irrigated	yes	6	3	july_20	2020	48
I-6-XM0	1	irrigated	yes	6	4	july_20	2020	42
I-6-XM0	1	irrigated	yes	6	5	july_20	2020	36
I-6-XM0	1	irrigated	yes	6	6	july_20	2020	42
I-6-XM0	1	irrigated	yes	6	7	july_20	2020	44
I-6-XM0	1	irrigated	yes	6	8	july_20	2020	57
I-6-XM0	1	irrigated	yes	6	9	july_20	2020	33
I-6-XM0	1	irrigated	yes	6	10	july_20	2020	55
I-2-XM10	3	irrigated	yes	2	1	july_20	2020	66
I-2-XM10	3	irrigated	yes	2	2	july_20	2020	58
I-2-XM10	3	irrigated	yes	2	3	july_20	2020	58
I-2-XM10	3	irrigated	yes	2	4	july_20	2020	48
I-2-XM10	3	irrigated	yes	2	5	july_20	2020	47
I-2-XM10	3	irrigated	yes	2	6	july_20	2020	57
I-2-XM10	3	irrigated	yes	2	7	july_20	2020	58
I-2-XM10	3	irrigated	yes	2	8	july_20	2020	53
I-2-XM10	3	irrigated	yes	2	9	july_20	2020	61
I-2-XM10	3	irrigated	yes	2	10	july_20	2020	48
I-4-XM10	3	irrigated	yes	4	1	july_20	2020	68
I-4-XM10	3	irrigated	yes	4	2	july_20	2020	44
I-4-XM10	3	irrigated	yes	4	3	july_20	2020	52
I-4-XM10	3	irrigated	yes	4	4	july_20	2020	40
I-4-XM10	3	irrigated	yes	4	5	july_20	2020	41
I-4-XM10	3	irrigated	yes	4	6	july_20	2020	49
I-4-XM10	3	irrigated	yes	4	7	july_20	2020	45
I-4-XM10	3	irrigated	yes	4	8	july_20	2020	47
I-4-XM10	3	irrigated	yes	4	9	july_20	2020	44
I-4-XM10	3	irrigated	yes	4	10	july_20	2020	46
I-6-XM10	3	irrigated	yes	6	1	july_20	2020	71
I-6-XM10	3	irrigated	yes	6	2	july_20	2020	54
I-6-XM10	3	irrigated	yes	6	3	july_20	2020	46
I-6-XM10	3	irrigated	yes	6	4	july_20	2020	41
I-6-XM10	3	irrigated	yes	6	5	july_20	2020	51
I-6-XM10	3	irrigated	yes	6	6	july_20	2020	57
I-6-XM10	3	irrigated	yes	6	7	july_20	2020	61
I-6-XM10	3	irrigated	yes	6	8	july_20	2020	54
I-6-XM10	3	irrigated	yes	6	9	july_20	2020	42
I-6-XM10	3	irrigated	yes	6	10	july_20	2020	28
I-2-XM20	5	irrigated	yes	2	1	july_20	2020	64
I-2-XM20	5	irrigated	yes	2	2	july_20	2020	41
I-2-XM20	5	irrigated	yes	2	3	july_20	2020	65
I-2-XM20	5	irrigated	yes	2	4	july_20	2020	49
I-2-XM20	5	irrigated	yes	2	5	july_20	2020	46
I-2-XM20	5	irrigated	yes	2	6	july_20	2020	47
I-2-XM20	5	irrigated	yes	2	7	july_20	2020	53
I-2-XM20	5	irrigated	yes	2	8	july_20	2020	38
I-2-XM20	5	irrigated	yes	2	9	july_20	2020	48
I-2-XM20	5	irrigated	yes	2	10	july_20	2020	56
I-4-XM20	5	irrigated	yes	4	1	july_20	2020	68
I-4-XM20	5	irrigated	yes	4	2	july_20	2020	49
I-4-XM20	5	irrigated	yes	4	3	july_20	2020	50
I-4-XM20	5	irrigated	yes	4	4	july_20	2020	35
I-4-XM20	5	irrigated	yes	4	5	july_20	2020	40
I-4-XM20	5	irrigated	yes	4	6	july_20	2020	56
I-4-XM20	5	irrigated	yes	4	7	july_20	2020	34
I-4-XM20	5	irrigated	yes	4	8	july_20	2020	56
I-4-XM20	5	irrigated	yes	4	9	july_20	2020	53
I-4-XM20	5	irrigated	yes	4	10	july_20	2020	53
I-6-XM20	5	irrigated	yes	6	1	july_20	2020	70
I-6-XM20	5	irrigated	yes	6	2	july_20	2020	50
I-6-XM20	5	irrigated	yes	6	3	july_20	2020	62
I-6-XM20	5	irrigated	yes	6	4	july_20	2020	52
I-6-XM20	5	irrigated	yes	6	5	july_20	2020	51
I-6-XM20	5	irrigated	yes	6	6	july_20	2020	54
I-6-XM20	5	irrigated	yes	6	7	july_20	2020	52
I-6-XM20	5	irrigated	yes	6	8	july_20	2020	57
I-6-XM20	5	irrigated	yes	6	9	july_20	2020	66
I-6-XM20	5	irrigated	yes	6	10	july_20	2020	54
I-2-XM30	7	irrigated	yes	2	1	july_20	2020	80
I-2-XM30	7	irrigated	yes	2	2	july_20	2020	56
I-2-XM30	7	irrigated	yes	2	3	july_20	2020	40
I-2-XM30	7	irrigated	yes	2	4	july_20	2020	45
I-2-XM30	7	irrigated	yes	2	5	july_20	2020	75
I-2-XM30	7	irrigated	yes	2	6	july_20	2020	58
I-2-XM30	7	irrigated	yes	2	7	july_20	2020	60
I-2-XM30	7	irrigated	yes	2	8	july_20	2020	51
I-2-XM30	7	irrigated	yes	2	9	july_20	2020	61
I-2-XM30	7	irrigated	yes	2	10	july_20	2020	40
I-4-XM30	7	irrigated	yes	4	1	july_20	2020	54
I-4-XM30	7	irrigated	yes	4	2	july_20	2020	44
I-4-XM30	7	irrigated	yes	4	3	july_20	2020	55
I-4-XM30	7	irrigated	yes	4	4	july_20	2020	48
I-4-XM30	7	irrigated	yes	4	5	july_20	2020	48
I-4-XM30	7	irrigated	yes	4	6	july_20	2020	48
I-4-XM30	7	irrigated	yes	4	7	july_20	2020	44
I-4-XM30	7	irrigated	yes	4	8	july_20	2020	41
I-4-XM30	7	irrigated	yes	4	9	july_20	2020	40
I-4-XM30	7	irrigated	yes	4	10	july_20	2020	42
I-6-XM30	7	irrigated	yes	6	1	july_20	2020	73
I-6-XM30	7	irrigated	yes	6	2	july_20	2020	62
I-6-XM30	7	irrigated	yes	6	3	july_20	2020	53
I-6-XM30	7	irrigated	yes	6	4	july_20	2020	55
I-6-XM30	7	irrigated	yes	6	5	july_20	2020	51
I-6-XM30	7	irrigated	yes	6	6	july_20	2020	71
I-6-XM30	7	irrigated	yes	6	7	july_20	2020	35
I-6-XM30	7	irrigated	yes	6	8	july_20	2020	37
I-6-XM30	7	irrigated	yes	6	9	july_20	2020	59
I-6-XM30	7	irrigated	yes	6	10	july_20	2020	46
I-1-C	8	irrigated	no	1	1	july_20	2020	98
I-1-C	8	irrigated	no	1	2	july_20	2020	71
I-1-C	8	irrigated	no	1	3	july_20	2020	78
I-1-C	8	irrigated	no	1	4	july_20	2020	69
I-1-C	8	irrigated	no	1	5	july_20	2020	69
I-1-C	8	irrigated	no	1	6	july_20	2020	77
I-1-C	8	irrigated	no	1	7	july_20	2020	61
I-1-C	8	irrigated	no	1	8	july_20	2020	65
I-1-C	8	irrigated	no	1	9	july_20	2020	86
I-1-C	8	irrigated	no	1	10	july_20	2020	75
I-2-C	8	irrigated	no	2	1	july_20	2020	113
I-2-C	8	irrigated	no	2	2	july_20	2020	82
I-2-C	8	irrigated	no	2	3	july_20	2020	74
I-2-C	8	irrigated	no	2	4	july_20	2020	61
I-2-C	8	irrigated	no	2	5	july_20	2020	64
I-2-C	8	irrigated	no	2	6	july_20	2020	59
I-2-C	8	irrigated	no	2	7	july_20	2020	60
I-2-C	8	irrigated	no	2	8	july_20	2020	71
I-2-C	8	irrigated	no	2	9	july_20	2020	70
I-2-C	8	irrigated	no	2	10	july_20	2020	69
I-3-C	8	irrigated	no	3	1	july_20	2020	103
I-3-C	8	irrigated	no	3	2	july_20	2020	65
I-3-C	8	irrigated	no	3	3	july_20	2020	75
I-3-C	8	irrigated	no	3	4	july_20	2020	77
I-3-C	8	irrigated	no	3	5	july_20	2020	77
I-3-C	8	irrigated	no	3	6	july_20	2020	76
I-3-C	8	irrigated	no	3	7	july_20	2020	59
I-3-C	8	irrigated	no	3	8	july_20	2020	78
I-3-C	8	irrigated	no	3	9	july_20	2020	89
I-3-C	8	irrigated	no	3	10	july_20	2020	77
I-4-C	8	irrigated	no	4	1	july_20	2020	107
I-4-C	8	irrigated	no	4	2	july_20	2020	57
I-4-C	8	irrigated	no	4	3	july_20	2020	81
I-4-C	8	irrigated	no	4	4	july_20	2020	93
I-4-C	8	irrigated	no	4	5	july_20	2020	55
I-4-C	8	irrigated	no	4	6	july_20	2020	71
I-4-C	8	irrigated	no	4	7	july_20	2020	71
I-4-C	8	irrigated	no	4	8	july_20	2020	72
I-4-C	8	irrigated	no	4	9	july_20	2020	76
I-4-C	8	irrigated	no	4	10	july_20	2020	66
I-5-C	8	irrigated	no	5	1	july_20	2020	104
I-5-C	8	irrigated	no	5	2	july_20	2020	74
I-5-C	8	irrigated	no	5	3	july_20	2020	86
I-5-C	8	irrigated	no	5	4	july_20	2020	84
I-5-C	8	irrigated	no	5	5	july_20	2020	79
I-5-C	8	irrigated	no	5	6	july_20	2020	54
I-5-C	8	irrigated	no	5	7	july_20	2020	86
I-5-C	8	irrigated	no	5	8	july_20	2020	92
I-5-C	8	irrigated	no	5	9	july_20	2020	73
I-5-C	8	irrigated	no	6	10	july_20	2020	53
I-6-C	8	irrigated	no	6	1	july_20	2020	117
I-6-C	8	irrigated	no	6	2	july_20	2020	65
I-6-C	8	irrigated	no	6	3	july_20	2020	45
I-6-C	8	irrigated	no	6	4	july_20	2020	65
I-6-C	8	irrigated	no	6	5	july_20	2020	65
I-6-C	8	irrigated	no	6	6	july_20	2020	58
I-6-C	8	irrigated	no	6	7	july_20	2020	75
I-6-C	8	irrigated	no	6	8	july_20	2020	68
I-6-C	8	irrigated	no	6	9	july_20	2020	45
I-6-C	8	irrigated	no	6	10	july_20	2020	95
N-1-M0	1	nonirrigated	no	1	1	july_20	2020	39
N-1-M0	1	nonirrigated	no	1	2	july_20	2020	15
N-1-M0	1	nonirrigated	no	1	3	july_20	2020	16
N-1-M0	1	nonirrigated	no	1	4	july_20	2020	10
N-1-M0	1	nonirrigated	no	1	5	july_20	2020	15
N-1-M0	1	nonirrigated	no	1	6	july_20	2020	10
N-1-M0	1	nonirrigated	no	1	7	july_20	2020	12
N-1-M0	1	nonirrigated	no	1	8	july_20	2020	17
N-1-M0	1	nonirrigated	no	1	9	july_20	2020	23
N-1-M0	1	nonirrigated	no	1	10	july_20	2020	16
N-2-M0	1	nonirrigated	no	2	1	july_20	2020	45
N-2-M0	1	nonirrigated	no	2	2	july_20	2020	19
N-2-M0	1	nonirrigated	no	2	3	july_20	2020	16
N-2-M0	1	nonirrigated	no	2	4	july_20	2020	20
N-2-M0	1	nonirrigated	no	2	5	july_20	2020	28
N-2-M0	1	nonirrigated	no	2	6	july_20	2020	19
N-2-M0	1	nonirrigated	no	2	7	july_20	2020	13
N-2-M0	1	nonirrigated	no	2	8	july_20	2020	13
N-2-M0	1	nonirrigated	no	2	9	july_20	2020	15
N-2-M0	1	nonirrigated	no	2	10	july_20	2020	21
N-3-M0	1	nonirrigated	no	3	1	july_20	2020	30
N-3-M0	1	nonirrigated	no	3	2	july_20	2020	17
N-3-M0	1	nonirrigated	no	3	3	july_20	2020	14
N-3-M0	1	nonirrigated	no	3	4	july_20	2020	18
N-3-M0	1	nonirrigated	no	3	5	july_20	2020	16
N-3-M0	1	nonirrigated	no	3	6	july_20	2020	14
N-3-M0	1	nonirrigated	no	3	7	july_20	2020	10
N-3-M0	1	nonirrigated	no	3	8	july_20	2020	18
N-3-M0	1	nonirrigated	no	3	9	july_20	2020	20
N-3-M0	1	nonirrigated	no	3	10	july_20	2020	14
N-4-M0	1	nonirrigated	no	4	1	july_20	2020	37
N-4-M0	1	nonirrigated	no	4	2	july_20	2020	17
N-4-M0	1	nonirrigated	no	4	3	july_20	2020	22
N-4-M0	1	nonirrigated	no	4	4	july_20	2020	15
N-4-M0	1	nonirrigated	no	4	5	july_20	2020	12
N-4-M0	1	nonirrigated	no	4	6	july_20	2020	16
N-4-M0	1	nonirrigated	no	4	7	july_20	2020	17
N-4-M0	1	nonirrigated	no	4	8	july_20	2020	21
N-4-M0	1	nonirrigated	no	4	9	july_20	2020	18
N-4-M0	1	nonirrigated	no	4	10	july_20	2020	12
N-5-M0	1	nonirrigated	no	5	1	july_20	2020	23
N-5-M0	1	nonirrigated	no	5	2	july_20	2020	23
N-5-M0	1	nonirrigated	no	5	3	july_20	2020	26
N-5-M0	1	nonirrigated	no	5	4	july_20	2020	20
N-5-M0	1	nonirrigated	no	5	5	july_20	2020	16
N-5-M0	1	nonirrigated	no	5	6	july_20	2020	14
N-5-M0	1	nonirrigated	no	5	7	july_20	2020	23
N-5-M0	1	nonirrigated	no	5	8	july_20	2020	19
N-5-M0	1	nonirrigated	no	5	9	july_20	2020	20
N-5-M0	1	nonirrigated	no	6	10	july_20	2020	16
N-6-M0	1	nonirrigated	no	6	1	july_20	2020	57
N-6-M0	1	nonirrigated	no	6	2	july_20	2020	23
N-6-M0	1	nonirrigated	no	6	3	july_20	2020	16
N-6-M0	1	nonirrigated	no	6	4	july_20	2020	19
N-6-M0	1	nonirrigated	no	6	5	july_20	2020	20
N-6-M0	1	nonirrigated	no	6	6	july_20	2020	19
N-6-M0	1	nonirrigated	no	6	7	july_20	2020	20
N-6-M0	1	nonirrigated	no	6	8	july_20	2020	22
N-6-M0	1	nonirrigated	no	6	9	july_20	2020	21
N-6-M0	1	nonirrigated	no	6	10	july_20	2020	18
N-1-M5	2	nonirrigated	no	1	1	july_20	2020	37
N-1-M5	2	nonirrigated	no	1	2	july_20	2020	21
N-1-M5	2	nonirrigated	no	1	3	july_20	2020	21
N-1-M5	2	nonirrigated	no	1	4	july_20	2020	16
N-1-M5	2	nonirrigated	no	1	5	july_20	2020	16
N-1-M5	2	nonirrigated	no	1	6	july_20	2020	12
N-1-M5	2	nonirrigated	no	1	7	july_20	2020	19
N-1-M5	2	nonirrigated	no	1	8	july_20	2020	17
N-1-M5	2	nonirrigated	no	1	9	july_20	2020	18
N-1-M5	2	nonirrigated	no	1	10	july_20	2020	17
N-2-M5	2	nonirrigated	no	2	1	july_20	2020	47
N-2-M5	2	nonirrigated	no	2	2	july_20	2020	21
N-2-M5	2	nonirrigated	no	2	3	july_20	2020	22
N-2-M5	2	nonirrigated	no	2	4	july_20	2020	25
N-2-M5	2	nonirrigated	no	2	5	july_20	2020	19
N-2-M5	2	nonirrigated	no	2	6	july_20	2020	17
N-2-M5	2	nonirrigated	no	2	7	july_20	2020	34
N-2-M5	2	nonirrigated	no	2	8	july_20	2020	26
N-2-M5	2	nonirrigated	no	2	9	july_20	2020	16
N-2-M5	2	nonirrigated	no	2	10	july_20	2020	34
N-3-M5	2	nonirrigated	no	3	1	july_20	2020	24
N-3-M5	2	nonirrigated	no	3	2	july_20	2020	13
N-3-M5	2	nonirrigated	no	3	3	july_20	2020	19
N-3-M5	2	nonirrigated	no	3	4	july_20	2020	12
N-3-M5	2	nonirrigated	no	3	5	july_20	2020	16
N-3-M5	2	nonirrigated	no	3	6	july_20	2020	19
N-3-M5	2	nonirrigated	no	3	7	july_20	2020	16
N-3-M5	2	nonirrigated	no	3	8	july_20	2020	18
N-3-M5	2	nonirrigated	no	3	9	july_20	2020	14
N-3-M5	2	nonirrigated	no	3	10	july_20	2020	21
N-4-M5	2	nonirrigated	no	4	1	july_20	2020	23
N-4-M5	2	nonirrigated	no	4	2	july_20	2020	11
N-4-M5	2	nonirrigated	no	4	3	july_20	2020	15
N-4-M5	2	nonirrigated	no	4	4	july_20	2020	16
N-4-M5	2	nonirrigated	no	4	5	july_20	2020	18
N-4-M5	2	nonirrigated	no	4	6	july_20	2020	19
N-4-M5	2	nonirrigated	no	4	7	july_20	2020	13
N-4-M5	2	nonirrigated	no	4	8	july_20	2020	15
N-4-M5	2	nonirrigated	no	4	9	july_20	2020	14
N-4-M5	2	nonirrigated	no	4	10	july_20	2020	14
N-5-M5	2	nonirrigated	no	5	1	july_20	2020	53
N-5-M5	2	nonirrigated	no	5	2	july_20	2020	17
N-5-M5	2	nonirrigated	no	5	3	july_20	2020	15
N-5-M5	2	nonirrigated	no	5	4	july_20	2020	19
N-5-M5	2	nonirrigated	no	5	5	july_20	2020	20
N-5-M5	2	nonirrigated	no	5	6	july_20	2020	18
N-5-M5	2	nonirrigated	no	5	7	july_20	2020	19
N-5-M5	2	nonirrigated	no	5	8	july_20	2020	19
N-5-M5	2	nonirrigated	no	5	9	july_20	2020	17
N-5-M5	2	nonirrigated	no	6	10	july_20	2020	19
N-6-M5	2	nonirrigated	no	6	1	july_20	2020	22
N-6-M5	2	nonirrigated	no	6	2	july_20	2020	17
N-6-M5	2	nonirrigated	no	6	3	july_20	2020	24
N-6-M5	2	nonirrigated	no	6	4	july_20	2020	21
N-6-M5	2	nonirrigated	no	6	5	july_20	2020	18
N-6-M5	2	nonirrigated	no	6	6	july_20	2020	20
N-6-M5	2	nonirrigated	no	6	7	july_20	2020	27
N-6-M5	2	nonirrigated	no	6	8	july_20	2020	29
N-6-M5	2	nonirrigated	no	6	9	july_20	2020	21
N-6-M5	2	nonirrigated	no	6	10	july_20	2020	19
N-1-M10	3	nonirrigated	no	1	1	july_20	2020	37
N-1-M10	3	nonirrigated	no	1	2	july_20	2020	24
N-1-M10	3	nonirrigated	no	1	3	july_20	2020	31
N-1-M10	3	nonirrigated	no	1	4	july_20	2020	22
N-1-M10	3	nonirrigated	no	1	5	july_20	2020	29
N-1-M10	3	nonirrigated	no	1	6	july_20	2020	24
N-1-M10	3	nonirrigated	no	1	7	july_20	2020	25
N-1-M10	3	nonirrigated	no	1	8	july_20	2020	26
N-1-M10	3	nonirrigated	no	1	9	july_20	2020	18
N-1-M10	3	nonirrigated	no	1	10	july_20	2020	32
N-2-M10	3	nonirrigated	no	2	1	july_20	2020	32
N-2-M10	3	nonirrigated	no	2	2	july_20	2020	25
N-2-M10	3	nonirrigated	no	2	3	july_20	2020	17
N-2-M10	3	nonirrigated	no	2	4	july_20	2020	18
N-2-M10	3	nonirrigated	no	2	5	july_20	2020	25
N-2-M10	3	nonirrigated	no	2	6	july_20	2020	14
N-2-M10	3	nonirrigated	no	2	7	july_20	2020	24
N-2-M10	3	nonirrigated	no	2	8	july_20	2020	22
N-2-M10	3	nonirrigated	no	2	9	july_20	2020	14
N-2-M10	3	nonirrigated	no	2	10	july_20	2020	20
N-3-M10	3	nonirrigated	no	3	1	july_20	2020	29
N-3-M10	3	nonirrigated	no	3	2	july_20	2020	27
N-3-M10	3	nonirrigated	no	3	3	july_20	2020	26
N-3-M10	3	nonirrigated	no	3	4	july_20	2020	18
N-3-M10	3	nonirrigated	no	3	5	july_20	2020	16
N-3-M10	3	nonirrigated	no	3	6	july_20	2020	25
N-3-M10	3	nonirrigated	no	3	7	july_20	2020	16
N-3-M10	3	nonirrigated	no	3	8	july_20	2020	14
N-3-M10	3	nonirrigated	no	3	9	july_20	2020	16
N-3-M10	3	nonirrigated	no	3	10	july_20	2020	18
N-4-M10	3	nonirrigated	no	4	1	july_20	2020	40
N-4-M10	3	nonirrigated	no	4	2	july_20	2020	27
N-4-M10	3	nonirrigated	no	4	3	july_20	2020	16
N-4-M10	3	nonirrigated	no	4	4	july_20	2020	18
N-4-M10	3	nonirrigated	no	4	5	july_20	2020	25
N-4-M10	3	nonirrigated	no	4	6	july_20	2020	30
N-4-M10	3	nonirrigated	no	4	7	july_20	2020	35
N-4-M10	3	nonirrigated	no	4	8	july_20	2020	31
N-4-M10	3	nonirrigated	no	4	9	july_20	2020	28
N-4-M10	3	nonirrigated	no	4	10	july_20	2020	17
N-5-M10	3	nonirrigated	no	5	1	july_20	2020	42
N-5-M10	3	nonirrigated	no	5	2	july_20	2020	24
N-5-M10	3	nonirrigated	no	5	3	july_20	2020	25
N-5-M10	3	nonirrigated	no	5	4	july_20	2020	25
N-5-M10	3	nonirrigated	no	5	5	july_20	2020	27
N-5-M10	3	nonirrigated	no	5	6	july_20	2020	28
N-5-M10	3	nonirrigated	no	5	7	july_20	2020	23
N-5-M10	3	nonirrigated	no	5	8	july_20	2020	34
N-5-M10	3	nonirrigated	no	5	9	july_20	2020	21
N-5-M10	3	nonirrigated	no	6	10	july_20	2020	31
N-6-M10	3	nonirrigated	no	6	1	july_20	2020	54
N-6-M10	3	nonirrigated	no	6	2	july_20	2020	25
N-6-M10	3	nonirrigated	no	6	3	july_20	2020	25
N-6-M10	3	nonirrigated	no	6	4	july_20	2020	33
N-6-M10	3	nonirrigated	no	6	5	july_20	2020	32
N-6-M10	3	nonirrigated	no	6	6	july_20	2020	50
N-6-M10	3	nonirrigated	no	6	7	july_20	2020	35
N-6-M10	3	nonirrigated	no	6	8	july_20	2020	27
N-6-M10	3	nonirrigated	no	6	9	july_20	2020	34
N-6-M10	3	nonirrigated	no	6	10	july_20	2020	33
N-1-M15	4	nonirrigated	no	1	1	july_20	2020	41
N-1-M15	4	nonirrigated	no	1	2	july_20	2020	17
N-1-M15	4	nonirrigated	no	1	3	july_20	2020	29
N-1-M15	4	nonirrigated	no	1	4	july_20	2020	29
N-1-M15	4	nonirrigated	no	1	5	july_20	2020	13
N-1-M15	4	nonirrigated	no	1	6	july_20	2020	25
N-1-M15	4	nonirrigated	no	1	7	july_20	2020	20
N-1-M15	4	nonirrigated	no	1	8	july_20	2020	28
N-1-M15	4	nonirrigated	no	1	9	july_20	2020	16
N-1-M15	4	nonirrigated	no	1	10	july_20	2020	23
N-2-M15	4	nonirrigated	no	2	1	july_20	2020	49
N-2-M15	4	nonirrigated	no	2	2	july_20	2020	28
N-2-M15	4	nonirrigated	no	2	3	july_20	2020	30
N-2-M15	4	nonirrigated	no	2	4	july_20	2020	27
N-2-M15	4	nonirrigated	no	2	5	july_20	2020	28
N-2-M15	4	nonirrigated	no	2	6	july_20	2020	21
N-2-M15	4	nonirrigated	no	2	7	july_20	2020	24
N-2-M15	4	nonirrigated	no	2	8	july_20	2020	42
N-2-M15	4	nonirrigated	no	2	9	july_20	2020	30
N-2-M15	4	nonirrigated	no	2	10	july_20	2020	31
N-3-M15	4	nonirrigated	no	3	1	july_20	2020	45
N-3-M15	4	nonirrigated	no	3	2	july_20	2020	26
N-3-M15	4	nonirrigated	no	3	3	july_20	2020	17
N-3-M15	4	nonirrigated	no	3	4	july_20	2020	15
N-3-M15	4	nonirrigated	no	3	5	july_20	2020	23
N-3-M15	4	nonirrigated	no	3	6	july_20	2020	24
N-3-M15	4	nonirrigated	no	3	7	july_20	2020	16
N-3-M15	4	nonirrigated	no	3	8	july_20	2020	29
N-3-M15	4	nonirrigated	no	3	9	july_20	2020	20
N-3-M15	4	nonirrigated	no	3	10	july_20	2020	22
N-4-M15	4	nonirrigated	no	4	1	july_20	2020	58
N-4-M15	4	nonirrigated	no	4	2	july_20	2020	19
N-4-M15	4	nonirrigated	no	4	3	july_20	2020	26
N-4-M15	4	nonirrigated	no	4	4	july_20	2020	24
N-4-M15	4	nonirrigated	no	4	5	july_20	2020	30
N-4-M15	4	nonirrigated	no	4	6	july_20	2020	29
N-4-M15	4	nonirrigated	no	4	7	july_20	2020	22
N-4-M15	4	nonirrigated	no	4	8	july_20	2020	25
N-4-M15	4	nonirrigated	no	4	9	july_20	2020	19
N-4-M15	4	nonirrigated	no	4	10	july_20	2020	29
N-5-M15	4	nonirrigated	no	5	1	july_20	2020	49
N-5-M15	4	nonirrigated	no	5	2	july_20	2020	27
N-5-M15	4	nonirrigated	no	5	3	july_20	2020	29
N-5-M15	4	nonirrigated	no	5	4	july_20	2020	26
N-5-M15	4	nonirrigated	no	5	5	july_20	2020	30
N-5-M15	4	nonirrigated	no	5	6	july_20	2020	33
N-5-M15	4	nonirrigated	no	5	7	july_20	2020	26
N-5-M15	4	nonirrigated	no	5	8	july_20	2020	25
N-5-M15	4	nonirrigated	no	5	9	july_20	2020	33
N-5-M15	4	nonirrigated	no	6	10	july_20	2020	22
N-6-M15	4	nonirrigated	no	6	1	july_20	2020	44
N-6-M15	4	nonirrigated	no	6	2	july_20	2020	35
N-6-M15	4	nonirrigated	no	6	3	july_20	2020	29
N-6-M15	4	nonirrigated	no	6	4	july_20	2020	28
N-6-M15	4	nonirrigated	no	6	5	july_20	2020	23
N-6-M15	4	nonirrigated	no	6	6	july_20	2020	38
N-6-M15	4	nonirrigated	no	6	7	july_20	2020	34
N-6-M15	4	nonirrigated	no	6	8	july_20	2020	34
N-6-M15	4	nonirrigated	no	6	9	july_20	2020	36
N-6-M15	4	nonirrigated	no	6	10	july_20	2020	25
N-1-M20	5	nonirrigated	no	1	1	july_20	2020	56
N-1-M20	5	nonirrigated	no	1	2	july_20	2020	32
N-1-M20	5	nonirrigated	no	1	3	july_20	2020	26
N-1-M20	5	nonirrigated	no	1	4	july_20	2020	31
N-1-M20	5	nonirrigated	no	1	5	july_20	2020	29
N-1-M20	5	nonirrigated	no	1	6	july_20	2020	37
N-1-M20	5	nonirrigated	no	1	7	july_20	2020	30
N-1-M20	5	nonirrigated	no	1	8	july_20	2020	30
N-1-M20	5	nonirrigated	no	1	9	july_20	2020	25
N-1-M20	5	nonirrigated	no	1	10	july_20	2020	29
N-2-M20	5	nonirrigated	no	2	1	july_20	2020	56
N-2-M20	5	nonirrigated	no	2	2	july_20	2020	31
N-2-M20	5	nonirrigated	no	2	3	july_20	2020	31
N-2-M20	5	nonirrigated	no	2	4	july_20	2020	56
N-2-M20	5	nonirrigated	no	2	5	july_20	2020	19
N-2-M20	5	nonirrigated	no	2	6	july_20	2020	27
N-2-M20	5	nonirrigated	no	2	7	july_20	2020	35
N-2-M20	5	nonirrigated	no	2	8	july_20	2020	25
N-2-M20	5	nonirrigated	no	2	9	july_20	2020	30
N-2-M20	5	nonirrigated	no	2	10	july_20	2020	24
N-3-M20	5	nonirrigated	no	3	1	july_20	2020	65
N-3-M20	5	nonirrigated	no	3	2	july_20	2020	31
N-3-M20	5	nonirrigated	no	3	3	july_20	2020	35
N-3-M20	5	nonirrigated	no	3	4	july_20	2020	23
N-3-M20	5	nonirrigated	no	3	5	july_20	2020	34
N-3-M20	5	nonirrigated	no	3	6	july_20	2020	24
N-3-M20	5	nonirrigated	no	3	7	july_20	2020	25
N-3-M20	5	nonirrigated	no	3	8	july_20	2020	30
N-3-M20	5	nonirrigated	no	3	9	july_20	2020	41
N-3-M20	5	nonirrigated	no	3	10	july_20	2020	38
N-4-M20	5	nonirrigated	no	4	1	july_20	2020	53
N-4-M20	5	nonirrigated	no	4	2	july_20	2020	34
N-4-M20	5	nonirrigated	no	4	3	july_20	2020	32
N-4-M20	5	nonirrigated	no	4	4	july_20	2020	30
N-4-M20	5	nonirrigated	no	4	5	july_20	2020	30
N-4-M20	5	nonirrigated	no	4	6	july_20	2020	22
N-4-M20	5	nonirrigated	no	4	7	july_20	2020	25
N-4-M20	5	nonirrigated	no	4	8	july_20	2020	32
N-4-M20	5	nonirrigated	no	4	9	july_20	2020	39
N-4-M20	5	nonirrigated	no	4	10	july_20	2020	32
N-5-M20	5	nonirrigated	no	5	1	july_20	2020	48
N-5-M20	5	nonirrigated	no	5	2	july_20	2020	25
N-5-M20	5	nonirrigated	no	5	3	july_20	2020	26
N-5-M20	5	nonirrigated	no	5	4	july_20	2020	32
N-5-M20	5	nonirrigated	no	5	5	july_20	2020	25
N-5-M20	5	nonirrigated	no	5	6	july_20	2020	25
N-5-M20	5	nonirrigated	no	5	7	july_20	2020	31
N-5-M20	5	nonirrigated	no	5	8	july_20	2020	43
N-5-M20	5	nonirrigated	no	5	9	july_20	2020	37
N-5-M20	5	nonirrigated	no	6	10	july_20	2020	32
N-6-M20	5	nonirrigated	no	6	1	july_20	2020	43
N-6-M20	5	nonirrigated	no	6	2	july_20	2020	30
N-6-M20	5	nonirrigated	no	6	3	july_20	2020	34
N-6-M20	5	nonirrigated	no	6	4	july_20	2020	29
N-6-M20	5	nonirrigated	no	6	5	july_20	2020	30
N-6-M20	5	nonirrigated	no	6	6	july_20	2020	31
N-6-M20	5	nonirrigated	no	6	7	july_20	2020	28
N-6-M20	5	nonirrigated	no	6	8	july_20	2020	34
N-6-M20	5	nonirrigated	no	6	9	july_20	2020	33
N-6-M20	5	nonirrigated	no	6	10	july_20	2020	32
N-1-M25	6	nonirrigated	no	1	1	july_20	2020	65
N-1-M25	6	nonirrigated	no	1	2	july_20	2020	33
N-1-M25	6	nonirrigated	no	1	3	july_20	2020	22
N-1-M25	6	nonirrigated	no	1	4	july_20	2020	47
N-1-M25	6	nonirrigated	no	1	5	july_20	2020	30
N-1-M25	6	nonirrigated	no	1	6	july_20	2020	35
N-1-M25	6	nonirrigated	no	1	7	july_20	2020	26
N-1-M25	6	nonirrigated	no	1	8	july_20	2020	57
N-1-M25	6	nonirrigated	no	1	9	july_20	2020	31
N-1-M25	6	nonirrigated	no	1	10	july_20	2020	43
N-2-M25	6	nonirrigated	no	2	1	july_20	2020	68
N-2-M25	6	nonirrigated	no	2	2	july_20	2020	28
N-2-M25	6	nonirrigated	no	2	3	july_20	2020	58
N-2-M25	6	nonirrigated	no	2	4	july_20	2020	22
N-2-M25	6	nonirrigated	no	2	5	july_20	2020	36
N-2-M25	6	nonirrigated	no	2	6	july_20	2020	29
N-2-M25	6	nonirrigated	no	2	7	july_20	2020	33
N-2-M25	6	nonirrigated	no	2	8	july_20	2020	29
N-2-M25	6	nonirrigated	no	2	9	july_20	2020	33
[truncated: 4,481 more rows]

## Sheet: Regrowth
name	treatment	enclosure	pesticide	block	replicate	timing	year	height	regrowth
I-1-M0	1	irrigated	no	1	1	june_20	2020	72	72
I-1-M0	1	irrigated	no	1	2	june_20	2020	38	38
I-1-M0	1	irrigated	no	1	3	june_20	2020	58	58
I-1-M0	1	irrigated	no	1	4	june_20	2020	50	50
I-1-M0	1	irrigated	no	1	5	june_20	2020	39	39
I-1-M0	1	irrigated	no	1	6	june_20	2020	63	63
I-1-M0	1	irrigated	no	1	7	june_20	2020	50	50
I-1-M0	1	irrigated	no	1	8	june_20	2020	59	59
I-1-M0	1	irrigated	no	1	9	june_20	2020	59	59
I-1-M0	1	irrigated	no	1	10	june_20	2020	46	46
I-2-M0	1	irrigated	no	2	1	june_20	2020	69	69
I-2-M0	1	irrigated	no	2	2	june_20	2020	41	41
I-2-M0	1	irrigated	no	2	3	june_20	2020	40	40
I-2-M0	1	irrigated	no	2	4	june_20	2020	48	48
I-2-M0	1	irrigated	no	2	5	june_20	2020	39	39
I-2-M0	1	irrigated	no	2	6	june_20	2020	38	38
I-2-M0	1	irrigated	no	2	7	june_20	2020	49	49
I-2-M0	1	irrigated	no	2	8	june_20	2020	38	38
I-2-M0	1	irrigated	no	2	9	june_20	2020	38	38
I-2-M0	1	irrigated	no	2	10	june_20	2020	34	34
I-3-M0	1	irrigated	no	3	1	june_20	2020	73	73
I-3-M0	1	irrigated	no	3	2	june_20	2020	45	45
I-3-M0	1	irrigated	no	3	3	june_20	2020	52	52
I-3-M0	1	irrigated	no	3	4	june_20	2020	46	46
I-3-M0	1	irrigated	no	3	5	june_20	2020	45	45
I-3-M0	1	irrigated	no	3	6	june_20	2020	46	46
I-3-M0	1	irrigated	no	3	7	june_20	2020	43	43
I-3-M0	1	irrigated	no	3	8	june_20	2020	54	54
I-3-M0	1	irrigated	no	3	9	june_20	2020	35	35
I-3-M0	1	irrigated	no	3	10	june_20	2020	48	48
I-4-M0	1	irrigated	no	4	1	june_20	2020	70	70
I-4-M0	1	irrigated	no	4	2	june_20	2020	56	56
I-4-M0	1	irrigated	no	4	3	june_20	2020	50	50
I-4-M0	1	irrigated	no	4	4	june_20	2020	52	52
I-4-M0	1	irrigated	no	4	5	june_20	2020	30	30
I-4-M0	1	irrigated	no	4	6	june_20	2020	47	47
I-4-M0	1	irrigated	no	4	7	june_20	2020	61	61
I-4-M0	1	irrigated	no	4	8	june_20	2020	55	55
I-4-M0	1	irrigated	no	4	9	june_20	2020	48	48
I-4-M0	1	irrigated	no	4	10	june_20	2020	59	59
I-5-M0	1	irrigated	no	5	1	june_20	2020	80	80
I-5-M0	1	irrigated	no	5	2	june_20	2020	47	47
I-5-M0	1	irrigated	no	5	3	june_20	2020	59	59
I-5-M0	1	irrigated	no	5	4	june_20	2020	36	36
I-5-M0	1	irrigated	no	5	5	june_20	2020	52	52
I-5-M0	1	irrigated	no	5	6	june_20	2020	61	61
I-5-M0	1	irrigated	no	5	7	june_20	2020	59	59
I-5-M0	1	irrigated	no	5	8	june_20	2020	49	49
I-5-M0	1	irrigated	no	5	9	june_20	2020	46	46
I-5-M0	1	irrigated	no	6	10	june_20	2020	21	21
I-6-M0	1	irrigated	no	6	1	june_20	2020	93	93
I-6-M0	1	irrigated	no	6	2	june_20	2020	85	85
I-6-M0	1	irrigated	no	6	3	june_20	2020	75	75
I-6-M0	1	irrigated	no	6	4	june_20	2020	83	83
I-6-M0	1	irrigated	no	6	5	june_20	2020	91	91
I-6-M0	1	irrigated	no	6	6	june_20	2020	87	87
I-6-M0	1	irrigated	no	6	7	june_20	2020	69	69
I-6-M0	1	irrigated	no	6	8	june_20	2020	82	82
I-6-M0	1	irrigated	no	6	9	june_20	2020	65	65
I-6-M0	1	irrigated	no	6	10	june_20	2020	66	66
I-1-M5	2	irrigated	no	1	1	june_20	2020	74	69
I-1-M5	2	irrigated	no	1	2	june_20	2020	42	37
I-1-M5	2	irrigated	no	1	3	june_20	2020	62	57
I-1-M5	2	irrigated	no	1	4	june_20	2020	35	30
I-1-M5	2	irrigated	no	1	5	june_20	2020	58	53
I-1-M5	2	irrigated	no	1	6	june_20	2020	51	46
I-1-M5	2	irrigated	no	1	7	june_20	2020	52	47
I-1-M5	2	irrigated	no	1	8	june_20	2020	38	33
I-1-M5	2	irrigated	no	1	9	june_20	2020	58	53
I-1-M5	2	irrigated	no	1	10	june_20	2020	55	50
I-2-M5	2	irrigated	no	2	1	june_20	2020	81	76
I-2-M5	2	irrigated	no	2	2	june_20	2020	65	60
I-2-M5	2	irrigated	no	2	3	june_20	2020	63	58
I-2-M5	2	irrigated	no	2	4	june_20	2020	61	56
I-2-M5	2	irrigated	no	2	5	june_20	2020	50	45
I-2-M5	2	irrigated	no	2	6	june_20	2020	40	35
I-2-M5	2	irrigated	no	2	7	june_20	2020	62	57
I-2-M5	2	irrigated	no	2	8	june_20	2020	39	34
I-2-M5	2	irrigated	no	2	9	june_20	2020	50	45
I-2-M5	2	irrigated	no	2	10	june_20	2020	32	27
I-3-M5	2	irrigated	no	3	1	june_20	2020	64	59
I-3-M5	2	irrigated	no	3	2	june_20	2020	48	43
I-3-M5	2	irrigated	no	3	3	june_20	2020	37	32
I-3-M5	2	irrigated	no	3	4	june_20	2020	45	40
I-3-M5	2	irrigated	no	3	5	june_20	2020	53	48
I-3-M5	2	irrigated	no	3	6	june_20	2020	48	43
I-3-M5	2	irrigated	no	3	7	june_20	2020	55	50
I-3-M5	2	irrigated	no	3	8	june_20	2020	50	45
I-3-M5	2	irrigated	no	3	9	june_20	2020	54	49
I-3-M5	2	irrigated	no	3	10	june_20	2020	53	48
I-4-M5	2	irrigated	no	4	1	june_20	2020	76	71
I-4-M5	2	irrigated	no	4	2	june_20	2020	50	45
I-4-M5	2	irrigated	no	4	3	june_20	2020	58	53
I-4-M5	2	irrigated	no	4	4	june_20	2020	38	33
I-4-M5	2	irrigated	no	4	5	june_20	2020	41	36
I-4-M5	2	irrigated	no	4	6	june_20	2020	59	54
I-4-M5	2	irrigated	no	4	7	june_20	2020	46	41
I-4-M5	2	irrigated	no	4	8	june_20	2020	28	23
I-4-M5	2	irrigated	no	4	9	june_20	2020	52	47
I-4-M5	2	irrigated	no	4	10	june_20	2020	62	57
I-5-M5	2	irrigated	no	5	1	june_20	2020	75	70
I-5-M5	2	irrigated	no	5	2	june_20	2020	69	64
I-5-M5	2	irrigated	no	5	3	june_20	2020	44	39
I-5-M5	2	irrigated	no	5	4	june_20	2020	58	53
I-5-M5	2	irrigated	no	5	5	june_20	2020	36	31
I-5-M5	2	irrigated	no	5	6	june_20	2020	67	62
I-5-M5	2	irrigated	no	5	7	june_20	2020	37	32
I-5-M5	2	irrigated	no	5	8	june_20	2020	59	54
I-5-M5	2	irrigated	no	5	9	june_20	2020	54	49
I-5-M5	2	irrigated	no	6	10	june_20	2020	69	64
I-6-M5	2	irrigated	no	6	1	june_20	2020	94	89
I-6-M5	2	irrigated	no	6	2	june_20	2020	72	67
I-6-M5	2	irrigated	no	6	3	june_20	2020	62	57
I-6-M5	2	irrigated	no	6	4	june_20	2020	59	54
I-6-M5	2	irrigated	no	6	5	june_20	2020	63	58
I-6-M5	2	irrigated	no	6	6	june_20	2020	50	45
I-6-M5	2	irrigated	no	6	7	june_20	2020	79	74
I-6-M5	2	irrigated	no	6	8	june_20	2020	62	57
I-6-M5	2	irrigated	no	6	9	june_20	2020	71	66
I-6-M5	2	irrigated	no	6	10	june_20	2020	68	63
I-1-M10	3	irrigated	no	1	1	june_20	2020	69	59
I-1-M10	3	irrigated	no	1	2	june_20	2020	67	57
I-1-M10	3	irrigated	no	1	3	june_20	2020	40	30
I-1-M10	3	irrigated	no	1	4	june_20	2020	61	51
I-1-M10	3	irrigated	no	1	5	june_20	2020	69	59
I-1-M10	3	irrigated	no	1	6	june_20	2020	41	31
I-1-M10	3	irrigated	no	1	7	june_20	2020	27	17
I-1-M10	3	irrigated	no	1	8	june_20	2020	22	12
I-1-M10	3	irrigated	no	1	9	june_20	2020	42	32
I-1-M10	3	irrigated	no	1	10	june_20	2020	38	28
I-2-M10	3	irrigated	no	2	1	june_20	2020	77	67
I-2-M10	3	irrigated	no	2	2	june_20	2020	45	35
I-2-M10	3	irrigated	no	2	3	june_20	2020	40	30
I-2-M10	3	irrigated	no	2	4	june_20	2020	36	26
I-2-M10	3	irrigated	no	2	5	june_20	2020	57	47
I-2-M10	3	irrigated	no	2	6	june_20	2020	65	55
I-2-M10	3	irrigated	no	2	7	june_20	2020	42	32
I-2-M10	3	irrigated	no	2	8	june_20	2020	46	36
I-2-M10	3	irrigated	no	2	9	june_20	2020	40	30
I-2-M10	3	irrigated	no	2	10	june_20	2020	46	36
I-3-M10	3	irrigated	no	3	1	june_20	2020	79	69
I-3-M10	3	irrigated	no	3	2	june_20	2020	64	54
I-3-M10	3	irrigated	no	3	3	june_20	2020	49	39
I-3-M10	3	irrigated	no	3	4	june_20	2020	63	53
I-3-M10	3	irrigated	no	3	5	june_20	2020	54	44
I-3-M10	3	irrigated	no	3	6	june_20	2020	59	49
I-3-M10	3	irrigated	no	3	7	june_20	2020	53	43
I-3-M10	3	irrigated	no	3	8	june_20	2020	56	46
I-3-M10	3	irrigated	no	3	9	june_20	2020	41	31
I-3-M10	3	irrigated	no	3	10	june_20	2020	40	30
I-4-M10	3	irrigated	no	4	1	june_20	2020	69	59
I-4-M10	3	irrigated	no	4	2	june_20	2020	56	46
I-4-M10	3	irrigated	no	4	3	june_20	2020	46	36
I-4-M10	3	irrigated	no	4	4	june_20	2020	48	38
I-4-M10	3	irrigated	no	4	5	june_20	2020	43	33
I-4-M10	3	irrigated	no	4	6	june_20	2020	35	25
I-4-M10	3	irrigated	no	4	7	june_20	2020	58	48
I-4-M10	3	irrigated	no	4	8	june_20	2020	57	47
I-4-M10	3	irrigated	no	4	9	june_20	2020	40	30
I-4-M10	3	irrigated	no	4	10	june_20	2020	45	35
I-5-M10	3	irrigated	no	5	1	june_20	2020	77	67
I-5-M10	3	irrigated	no	5	2	june_20	2020	45	35
I-5-M10	3	irrigated	no	5	3	june_20	2020	52	42
I-5-M10	3	irrigated	no	5	4	june_20	2020	53	43
I-5-M10	3	irrigated	no	5	5	june_20	2020	50	40
I-5-M10	3	irrigated	no	5	6	june_20	2020	67	57
I-5-M10	3	irrigated	no	5	7	june_20	2020	56	46
I-5-M10	3	irrigated	no	5	8	june_20	2020	52	42
I-5-M10	3	irrigated	no	5	9	june_20	2020	50	40
I-5-M10	3	irrigated	no	6	10	june_20	2020	52	42
I-6-M10	3	irrigated	no	6	1	june_20	2020	104	94
I-6-M10	3	irrigated	no	6	2	june_20	2020	83	73
I-6-M10	3	irrigated	no	6	3	june_20	2020	92	82
I-6-M10	3	irrigated	no	6	4	june_20	2020	88	78
I-6-M10	3	irrigated	no	6	5	june_20	2020	87	77
I-6-M10	3	irrigated	no	6	6	june_20	2020	93	83
I-6-M10	3	irrigated	no	6	7	june_20	2020	66	56
I-6-M10	3	irrigated	no	6	8	june_20	2020	65	55
I-6-M10	3	irrigated	no	6	9	june_20	2020	55	45
I-6-M10	3	irrigated	no	6	10	june_20	2020	88	78
I-1-M15	4	irrigated	no	1	1	june_20	2020	86	71
I-1-M15	4	irrigated	no	1	2	june_20	2020	47	32
I-1-M15	4	irrigated	no	1	3	june_20	2020	47	32
I-1-M15	4	irrigated	no	1	4	june_20	2020	28	13
I-1-M15	4	irrigated	no	1	5	june_20	2020	45	30
I-1-M15	4	irrigated	no	1	6	june_20	2020	45	30
I-1-M15	4	irrigated	no	1	7	june_20	2020	86	71
I-1-M15	4	irrigated	no	1	8	june_20	2020	33	18
I-1-M15	4	irrigated	no	1	9	june_20	2020	32	17
I-1-M15	4	irrigated	no	1	10	june_20	2020	41	26
I-2-M15	4	irrigated	no	2	1	june_20	2020	66	51
I-2-M15	4	irrigated	no	2	2	june_20	2020	59	44
I-2-M15	4	irrigated	no	2	3	june_20	2020	43	28
I-2-M15	4	irrigated	no	2	4	june_20	2020	59	44
I-2-M15	4	irrigated	no	2	5	june_20	2020	51	36
I-2-M15	4	irrigated	no	2	6	june_20	2020	34	19
I-2-M15	4	irrigated	no	2	7	june_20	2020	55	40
I-2-M15	4	irrigated	no	2	8	june_20	2020	45	30
I-2-M15	4	irrigated	no	2	9	june_20	2020	56	41
I-2-M15	4	irrigated	no	2	10	june_20	2020	39	24
I-3-M15	4	irrigated	no	3	1	june_20	2020	71	56
I-3-M15	4	irrigated	no	3	2	june_20	2020	45	30
I-3-M15	4	irrigated	no	3	3	june_20	2020	56	41
I-3-M15	4	irrigated	no	3	4	june_20	2020	69	54
I-3-M15	4	irrigated	no	3	5	june_20	2020	49	34
I-3-M15	4	irrigated	no	3	6	june_20	2020	44	29
I-3-M15	4	irrigated	no	3	7	june_20	2020	43	28
I-3-M15	4	irrigated	no	3	8	june_20	2020	41	26
I-3-M15	4	irrigated	no	3	9	june_20	2020	53	38
I-3-M15	4	irrigated	no	3	10	june_20	2020	46	31
I-4-M15	4	irrigated	no	4	1	june_20	2020	85	70
I-4-M15	4	irrigated	no	4	2	june_20	2020	39	24
I-4-M15	4	irrigated	no	4	3	june_20	2020	46	31
I-4-M15	4	irrigated	no	4	4	june_20	2020	53	38
I-4-M15	4	irrigated	no	4	5	june_20	2020	46	31
I-4-M15	4	irrigated	no	4	6	june_20	2020	49	34
I-4-M15	4	irrigated	no	4	7	june_20	2020	45	30
I-4-M15	4	irrigated	no	4	8	june_20	2020	62	47
I-4-M15	4	irrigated	no	4	9	june_20	2020	59	44
I-4-M15	4	irrigated	no	4	10	june_20	2020	44	29
I-5-M15	4	irrigated	no	5	1	june_20	2020	75	60
I-5-M15	4	irrigated	no	5	2	june_20	2020	43	28
I-5-M15	4	irrigated	no	5	3	june_20	2020	61	46
I-5-M15	4	irrigated	no	5	4	june_20	2020	45	30
I-5-M15	4	irrigated	no	5	5	june_20	2020	67	52
I-5-M15	4	irrigated	no	5	6	june_20	2020	50	35
I-5-M15	4	irrigated	no	5	7	june_20	2020	49	34
I-5-M15	4	irrigated	no	5	8	june_20	2020	53	38
I-5-M15	4	irrigated	no	5	9	june_20	2020	70	55
I-5-M15	4	irrigated	no	6	10	june_20	2020	55	40
I-6-M15	4	irrigated	no	6	1	june_20	2020	84	69
I-6-M15	4	irrigated	no	6	2	june_20	2020	40	25
I-6-M15	4	irrigated	no	6	3	june_20	2020	59	44
I-6-M15	4	irrigated	no	6	4	june_20	2020	49	34
I-6-M15	4	irrigated	no	6	5	june_20	2020	59	44
I-6-M15	4	irrigated	no	6	6	june_20	2020	65	50
I-6-M15	4	irrigated	no	6	7	june_20	2020	68	53
I-6-M15	4	irrigated	no	6	8	june_20	2020	52	37
I-6-M15	4	irrigated	no	6	9	june_20	2020	63	48
I-6-M15	4	irrigated	no	6	10	june_20	2020	43	28
I-1-M20	5	irrigated	no	1	1	june_20	2020	70	50
I-1-M20	5	irrigated	no	1	2	june_20	2020	42	22
I-1-M20	5	irrigated	no	1	3	june_20	2020	45	25
I-1-M20	5	irrigated	no	1	4	june_20	2020	51	31
I-1-M20	5	irrigated	no	1	5	june_20	2020	53	33
I-1-M20	5	irrigated	no	1	6	june_20	2020	50	30
I-1-M20	5	irrigated	no	1	7	june_20	2020	53	33
I-1-M20	5	irrigated	no	1	8	june_20	2020	54	34
I-1-M20	5	irrigated	no	1	9	june_20	2020	45	25
I-1-M20	5	irrigated	no	1	10	june_20	2020	67	47
I-2-M20	5	irrigated	no	2	1	june_20	2020	70	50
I-2-M20	5	irrigated	no	2	2	june_20	2020	57	37
I-2-M20	5	irrigated	no	2	3	june_20	2020	57	37
I-2-M20	5	irrigated	no	2	4	june_20	2020	50	30
I-2-M20	5	irrigated	no	2	5	june_20	2020	52	32
I-2-M20	5	irrigated	no	2	6	june_20	2020	67	47
I-2-M20	5	irrigated	no	2	7	june_20	2020	53	33
I-2-M20	5	irrigated	no	2	8	june_20	2020	47	27
I-2-M20	5	irrigated	no	2	9	june_20	2020	39	19
I-2-M20	5	irrigated	no	2	10	june_20	2020	53	33
I-3-M20	5	irrigated	no	3	1	june_20	2020	81	61
I-3-M20	5	irrigated	no	3	2	june_20	2020	61	41
I-3-M20	5	irrigated	no	3	3	june_20	2020	71	51
I-3-M20	5	irrigated	no	3	4	june_20	2020	45	25
I-3-M20	5	irrigated	no	3	5	june_20	2020	56	36
I-3-M20	5	irrigated	no	3	6	june_20	2020	61	41
I-3-M20	5	irrigated	no	3	7	june_20	2020	52	32
I-3-M20	5	irrigated	no	3	8	june_20	2020	57	37
I-3-M20	5	irrigated	no	3	9	june_20	2020	64	44
I-3-M20	5	irrigated	no	3	10	june_20	2020	28	8
I-4-M20	5	irrigated	no	4	1	june_20	2020	71	51
I-4-M20	5	irrigated	no	4	2	june_20	2020	45	25
I-4-M20	5	irrigated	no	4	3	june_20	2020	50	30
I-4-M20	5	irrigated	no	4	4	june_20	2020	30	10
I-4-M20	5	irrigated	no	4	5	june_20	2020	40	20
I-4-M20	5	irrigated	no	4	6	june_20	2020	36	16
I-4-M20	5	irrigated	no	4	7	june_20	2020	52	32
I-4-M20	5	irrigated	no	4	8	june_20	2020	41	21
I-4-M20	5	irrigated	no	4	9	june_20	2020	53	33
I-4-M20	5	irrigated	no	4	10	june_20	2020	57	37
I-5-M20	5	irrigated	no	5	1	june_20	2020	76	56
I-5-M20	5	irrigated	no	5	2	june_20	2020	58	38
I-5-M20	5	irrigated	no	5	3	june_20	2020	61	41
I-5-M20	5	irrigated	no	5	4	june_20	2020	39	19
I-5-M20	5	irrigated	no	5	5	june_20	2020	59	39
I-5-M20	5	irrigated	no	5	6	june_20	2020	36	16
I-5-M20	5	irrigated	no	5	7	june_20	2020	61	41
I-5-M20	5	irrigated	no	5	8	june_20	2020	36	16
I-5-M20	5	irrigated	no	5	9	june_20	2020	50	30
I-5-M20	5	irrigated	no	6	10	june_20	2020	32	12
I-6-M20	5	irrigated	no	6	1	june_20	2020	97	77
I-6-M20	5	irrigated	no	6	2	june_20	2020	80	60
I-6-M20	5	irrigated	no	6	3	june_20	2020	75	55
I-6-M20	5	irrigated	no	6	4	june_20	2020	61	41
I-6-M20	5	irrigated	no	6	5	june_20	2020	85	65
I-6-M20	5	irrigated	no	6	6	june_20	2020	64	44
I-6-M20	5	irrigated	no	6	7	june_20	2020	73	53
I-6-M20	5	irrigated	no	6	8	june_20	2020	66	46
I-6-M20	5	irrigated	no	6	9	june_20	2020	81	61
I-6-M20	5	irrigated	no	6	10	june_20	2020	83	63
I-1-M25	6	irrigated	no	1	1	june_20	2020	66	41
I-1-M25	6	irrigated	no	1	2	june_20	2020	56	31
I-1-M25	6	irrigated	no	1	3	june_20	2020	48	23
I-1-M25	6	irrigated	no	1	4	june_20	2020	46	21
I-1-M25	6	irrigated	no	1	5	june_20	2020	43	18
I-1-M25	6	irrigated	no	1	6	june_20	2020	52	27
I-1-M25	6	irrigated	no	1	7	june_20	2020	46	21
I-1-M25	6	irrigated	no	1	8	june_20	2020	44	19
I-1-M25	6	irrigated	no	1	9	june_20	2020	52	27
I-1-M25	6	irrigated	no	1	10	june_20	2020	50	25
I-2-M25	6	irrigated	no	2	1	june_20	2020	73	48
I-2-M25	6	irrigated	no	2	2	june_20	2020	52	27
I-2-M25	6	irrigated	no	2	3	june_20	2020	37	12
I-2-M25	6	irrigated	no	2	4	june_20	2020	53	28
I-2-M25	6	irrigated	no	2	5	june_20	2020	45	20
I-2-M25	6	irrigated	no	2	6	june_20	2020	51	26
I-2-M25	6	irrigated	no	2	7	june_20	2020	40	15
I-2-M25	6	irrigated	no	2	8	june_20	2020	47	22
I-2-M25	6	irrigated	no	2	9	june_20	2020	43	18
I-2-M25	6	irrigated	no	2	10	june_20	2020	56	31
I-3-M25	6	irrigated	no	3	1	june_20	2020	64	39
I-3-M25	6	irrigated	no	3	2	june_20	2020	59	34
I-3-M25	6	irrigated	no	3	3	june_20	2020	58	33
I-3-M25	6	irrigated	no	3	4	june_20	2020	41	16
I-3-M25	6	irrigated	no	3	5	june_20	2020	42	17
I-3-M25	6	irrigated	no	3	6	june_20	2020	57	32
I-3-M25	6	irrigated	no	3	7	june_20	2020	49	24
I-3-M25	6	irrigated	no	3	8	june_20	2020	37	12
I-3-M25	6	irrigated	no	3	9	june_20	2020	43	18
I-3-M25	6	irrigated	no	3	10	june_20	2020	49	24
I-4-M25	6	irrigated	no	4	1	june_20	2020	76	51
I-4-M25	6	irrigated	no	4	2	june_20	2020	46	21
I-4-M25	6	irrigated	no	4	3	june_20	2020	50	25
I-4-M25	6	irrigated	no	4	4	june_20	2020	42	17
I-4-M25	6	irrigated	no	4	5	june_20	2020	41	16
I-4-M25	6	irrigated	no	4	6	june_20	2020	44	19
I-4-M25	6	irrigated	no	4	7	june_20	2020	46	21
I-4-M25	6	irrigated	no	4	8	june_20	2020	58	33
I-4-M25	6	irrigated	no	4	9	june_20	2020	28	3
I-4-M25	6	irrigated	no	4	10	june_20	2020	49	24
I-5-M25	6	irrigated	no	5	1	june_20	2020	72	47
I-5-M25	6	irrigated	no	5	2	june_20	2020	53	28
I-5-M25	6	irrigated	no	5	3	june_20	2020	54	29
I-5-M25	6	irrigated	no	5	4	june_20	2020	60	35
I-5-M25	6	irrigated	no	5	5	june_20	2020	65	40
I-5-M25	6	irrigated	no	5	6	june_20	2020	45	20
I-5-M25	6	irrigated	no	5	7	june_20	2020	42	17
I-5-M25	6	irrigated	no	5	8	june_20	2020	40	15
I-5-M25	6	irrigated	no	5	9	june_20	2020	50	25
I-5-M25	6	irrigated	no	6	10	june_20	2020	65	40
I-6-M25	6	irrigated	no	6	1	june_20	2020	na	0
I-6-M25	6	irrigated	no	6	2	june_20	2020	na	0
I-6-M25	6	irrigated	no	6	3	june_20	2020	na	0
I-6-M25	6	irrigated	no	6	4	june_20	2020	na	0
I-6-M25	6	irrigated	no	6	5	june_20	2020	na	0
I-6-M25	6	irrigated	no	6	6	june_20	2020	na	0
I-6-M25	6	irrigated	no	6	7	june_20	2020	na	0
I-6-M25	6	irrigated	no	6	8	june_20	2020	na	0
I-6-M25	6	irrigated	no	6	9	june_20	2020	na	0
I-6-M25	6	irrigated	no	6	10	june_20	2020	na	0
I-1-M30	7	irrigated	no	1	1	june_20	2020	64	34
I-1-M30	7	irrigated	no	1	2	june_20	2020	48	18
I-1-M30	7	irrigated	no	1	3	june_20	2020	53	23
I-1-M30	7	irrigated	no	1	4	june_20	2020	45	15
I-1-M30	7	irrigated	no	1	5	june_20	2020	62	32
I-1-M30	7	irrigated	no	1	6	june_20	2020	44	14
I-1-M30	7	irrigated	no	1	7	june_20	2020	45	15
I-1-M30	7	irrigated	no	1	8	june_20	2020	43	13
I-1-M30	7	irrigated	no	1	9	june_20	2020	50	20
I-1-M30	7	irrigated	no	1	10	june_20	2020	48	18
I-2-M30	7	irrigated	no	2	1	june_20	2020	77	47
I-2-M30	7	irrigated	no	2	2	june_20	2020	62	32
I-2-M30	7	irrigated	no	2	3	june_20	2020	39	9
I-2-M30	7	irrigated	no	2	4	june_20	2020	52	22
I-2-M30	7	irrigated	no	2	5	june_20	2020	45	15
I-2-M30	7	irrigated	no	2	6	june_20	2020	55	25
I-2-M30	7	irrigated	no	2	7	june_20	2020	56	26
I-2-M30	7	irrigated	no	2	8	june_20	2020	45	15
I-2-M30	7	irrigated	no	2	9	june_20	2020	36	6
I-2-M30	7	irrigated	no	2	10	june_20	2020	40	10
I-3-M30	7	irrigated	no	3	1	june_20	2020	78	48
I-3-M30	7	irrigated	no	3	2	june_20	2020	47	17
I-3-M30	7	irrigated	no	3	3	june_20	2020	55	25
I-3-M30	7	irrigated	no	3	4	june_20	2020	54	24
I-3-M30	7	irrigated	no	3	5	june_20	2020	36	6
I-3-M30	7	irrigated	no	3	6	june_20	2020	54	24
I-3-M30	7	irrigated	no	3	7	june_20	2020	55	25
I-3-M30	7	irrigated	no	3	8	june_20	2020	63	33
I-3-M30	7	irrigated	no	3	9	june_20	2020	39	9
I-3-M30	7	irrigated	no	3	10	june_20	2020	33	3
I-4-M30	7	irrigated	no	4	1	june_20	2020	73	43
I-4-M30	7	irrigated	no	4	2	june_20	2020	54	24
I-4-M30	7	irrigated	no	4	3	june_20	2020	44	14
I-4-M30	7	irrigated	no	4	4	june_20	2020	47	17
I-4-M30	7	irrigated	no	4	5	june_20	2020	43	13
I-4-M30	7	irrigated	no	4	6	june_20	2020	58	28
I-4-M30	7	irrigated	no	4	7	june_20	2020	60	30
I-4-M30	7	irrigated	no	4	8	june_20	2020	56	26
I-4-M30	7	irrigated	no	4	9	june_20	2020	65	35
I-4-M30	7	irrigated	no	4	10	june_20	2020	50	20
I-5-M30	7	irrigated	no	5	1	june_20	2020	77	47
I-5-M30	7	irrigated	no	5	2	june_20	2020	53	23
I-5-M30	7	irrigated	no	5	3	june_20	2020	53	23
I-5-M30	7	irrigated	no	5	4	june_20	2020	42	12
I-5-M30	7	irrigated	no	5	5	june_20	2020	46	16
I-5-M30	7	irrigated	no	5	6	june_20	2020	63	33
I-5-M30	7	irrigated	no	5	7	june_20	2020	47	17
I-5-M30	7	irrigated	no	5	8	june_20	2020	57	27
I-5-M30	7	irrigated	no	5	9	june_20	2020	70	40
I-5-M30	7	irrigated	no	6	10	june_20	2020	60	30
I-6-M30	7	irrigated	no	6	1	june_20	2020	74	44
I-6-M30	7	irrigated	no	6	2	june_20	2020	35	5
I-6-M30	7	irrigated	no	6	3	june_20	2020	45	15
I-6-M30	7	irrigated	no	6	4	june_20	2020	60	30
I-6-M30	7	irrigated	no	6	5	june_20	2020	47	17
I-6-M30	7	irrigated	no	6	6	june_20	2020	40	10
I-6-M30	7	irrigated	no	6	7	june_20	2020	60	30
I-6-M30	7	irrigated	no	6	8	june_20	2020	43	13
I-6-M30	7	irrigated	no	6	9	june_20	2020	59	29
I-6-M30	7	irrigated	no	6	10	june_20	2020	49	19
I-2-XM0	1	irrigated	yes	2	1	june_20	2020	78	78
I-2-XM0	1	irrigated	yes	2	2	june_20	2020	56	56
I-2-XM0	1	irrigated	yes	2	3	june_20	2020	74	74
I-2-XM0	1	irrigated	yes	2	4	june_20	2020	58	58
I-2-XM0	1	irrigated	yes	2	5	june_20	2020	51	51
I-2-XM0	1	irrigated	yes	2	6	june_20	2020	51	51
I-2-XM0	1	irrigated	yes	2	7	june_20	2020	56	56
I-2-XM0	1	irrigated	yes	2	8	june_20	2020	36	36
I-2-XM0	1	irrigated	yes	2	9	june_20	2020	46	46
I-2-XM0	1	irrigated	yes	2	10	june_20	2020	43	43
I-4-XM0	1	irrigated	yes	4	1	june_20	2020	na	na
I-4-XM0	1	irrigated	yes	4	2	june_20	2020	na	na
I-4-XM0	1	irrigated	yes	4	3	june_20	2020	na	na
I-4-XM0	1	irrigated	yes	4	4	june_20	2020	na	na
I-4-XM0	1	irrigated	yes	4	5	june_20	2020	na	na
I-4-XM0	1	irrigated	yes	4	6	june_20	2020	na	na
I-4-XM0	1	irrigated	yes	4	7	june_20	2020	na	na
I-4-XM0	1	irrigated	yes	4	8	june_20	2020	na	na
I-4-XM0	1	irrigated	yes	4	9	june_20	2020	na	na
I-4-XM0	1	irrigated	yes	4	10	june_20	2020	na	na
I-6-XM0	1	irrigated	yes	6	1	june_20	2020	na	na
I-6-XM0	1	irrigated	yes	6	2	june_20	2020	na	na
I-6-XM0	1	irrigated	yes	6	3	june_20	2020	na	na
I-6-XM0	1	irrigated	yes	6	4	june_20	2020	na	na
I-6-XM0	1	irrigated	yes	6	5	june_20	2020	na	na
I-6-XM0	1	irrigated	yes	6	6	june_20	2020	na	na
I-6-XM0	1	irrigated	yes	6	7	june_20	2020	na	na
I-6-XM0	1	irrigated	yes	6	8	june_20	2020	na	na
I-6-XM0	1	irrigated	yes	6	9	june_20	2020	na	na
I-6-XM0	1	irrigated	yes	6	10	june_20	2020	na	na
I-2-XM10	3	irrigated	yes	2	1	june_20	2020	77	67
I-2-XM10	3	irrigated	yes	2	2	june_20	2020	59	49
I-2-XM10	3	irrigated	yes	2	3	june_20	2020	37	27
I-2-XM10	3	irrigated	yes	2	4	june_20	2020	47	37
I-2-XM10	3	irrigated	yes	2	5	june_20	2020	52	42
I-2-XM10	3	irrigated	yes	2	6	june_20	2020	59	49
I-2-XM10	3	irrigated	yes	2	7	june_20	2020	67	57
I-2-XM10	3	irrigated	yes	2	8	june_20	2020	49	39
I-2-XM10	3	irrigated	yes	2	9	june_20	2020	61	51
I-2-XM10	3	irrigated	yes	2	10	june_20	2020	42	32
I-4-XM10	3	irrigated	yes	4	1	june_20	2020	na	#VALUE!
I-4-XM10	3	irrigated	yes	4	2	june_20	2020	na	#VALUE!
I-4-XM10	3	irrigated	yes	4	3	june_20	2020	na	#VALUE!
I-4-XM10	3	irrigated	yes	4	4	june_20	2020	na	#VALUE!
I-4-XM10	3	irrigated	yes	4	5	june_20	2020	na	#VALUE!
I-4-XM10	3	irrigated	yes	4	6	june_20	2020	na	#VALUE!
I-4-XM10	3	irrigated	yes	4	7	june_20	2020	na	#VALUE!
I-4-XM10	3	irrigated	yes	4	8	june_20	2020	na	#VALUE!
I-4-XM10	3	irrigated	yes	4	9	june_20	2020	na	#VALUE!
I-4-XM10	3	irrigated	yes	4	10	june_20	2020	na	#VALUE!
I-6-XM10	3	irrigated	yes	6	1	june_20	2020	80	70
I-6-XM10	3	irrigated	yes	6	2	june_20	2020	61	51
I-6-XM10	3	irrigated	yes	6	3	june_20	2020	52	42
I-6-XM10	3	irrigated	yes	6	4	june_20	2020	60	50
I-6-XM10	3	irrigated	yes	6	5	june_20	2020	56	46
I-6-XM10	3	irrigated	yes	6	6	june_20	2020	48	38
I-6-XM10	3	irrigated	yes	6	7	june_20	2020	55	45
I-6-XM10	3	irrigated	yes	6	8	june_20	2020	42	32
I-6-XM10	3	irrigated	yes	6	9	june_20	2020	52	42
I-6-XM10	3	irrigated	yes	6	10	june_20	2020	46	36
I-2-XM20	5	irrigated	yes	2	1	june_20	2020	71	51
I-2-XM20	5	irrigated	yes	2	2	june_20	2020	64	44
I-2-XM20	5	irrigated	yes	2	3	june_20	2020	49	29
I-2-XM20	5	irrigated	yes	2	4	june_20	2020	43	23
I-2-XM20	5	irrigated	yes	2	5	june_20	2020	46	26
I-2-XM20	5	irrigated	yes	2	6	june_20	2020	52	32
I-2-XM20	5	irrigated	yes	2	7	june_20	2020	39	19
I-2-XM20	5	irrigated	yes	2	8	june_20	2020	55	35
I-2-XM20	5	irrigated	yes	2	9	june_20	2020	63	43
I-2-XM20	5	irrigated	yes	2	10	june_20	2020	58	38
I-4-XM20	5	irrigated	yes	4	1	june_20	2020	88	68
I-4-XM20	5	irrigated	yes	4	2	june_20	2020	57	37
I-4-XM20	5	irrigated	yes	4	3	june_20	2020	66	46
I-4-XM20	5	irrigated	yes	4	4	june_20	2020	40	20
I-4-XM20	5	irrigated	yes	4	5	june_20	2020	43	23
I-4-XM20	5	irrigated	yes	4	6	june_20	2020	52	32
I-4-XM20	5	irrigated	yes	4	7	june_20	2020	42	22
I-4-XM20	5	irrigated	yes	4	8	june_20	2020	47	27
I-4-XM20	5	irrigated	yes	4	9	june_20	2020	67	47
I-4-XM20	5	irrigated	yes	4	10	june_20	2020	47	27
I-6-XM20	5	irrigated	yes	6	1	june_20	2020	77	57
I-6-XM20	5	irrigated	yes	6	2	june_20	2020	76	56
I-6-XM20	5	irrigated	yes	6	3	june_20	2020	72	52
I-6-XM20	5	irrigated	yes	6	4	june_20	2020	73	53
I-6-XM20	5	irrigated	yes	6	5	june_20	2020	76	56
I-6-XM20	5	irrigated	yes	6	6	june_20	2020	76	56
I-6-XM20	5	irrigated	yes	6	7	june_20	2020	70	50
I-6-XM20	5	irrigated	yes	6	8	june_20	2020	61	41
I-6-XM20	5	irrigated	yes	6	9	june_20	2020	65	45
I-6-XM20	5	irrigated	yes	6	10	june_20	2020	75	55
I-2-XM30	7	irrigated	yes	2	1	june_20	2020	77	47
I-2-XM30	7	irrigated	yes	2	2	june_20	2020	47	17
I-2-XM30	7	irrigated	yes	2	3	june_20	2020	51	21
I-2-XM30	7	irrigated	yes	2	4	june_20	2020	31	1
I-2-XM30	7	irrigated	yes	2	5	june_20	2020	52	22
I-2-XM30	7	irrigated	yes	2	6	june_20	2020	45	15
I-2-XM30	7	irrigated	yes	2	7	june_20	2020	55	25
I-2-XM30	7	irrigated	yes	2	8	june_20	2020	53	23
I-2-XM30	7	irrigated	yes	2	9	june_20	2020	53	23
I-2-XM30	7	irrigated	yes	2	10	june_20	2020	43	13
I-4-XM30	7	irrigated	yes	4	1	june_20	2020	na	#VALUE!
I-4-XM30	7	irrigated	yes	4	2	june_20	2020	na	#VALUE!
I-4-XM30	7	irrigated	yes	4	3	june_20	2020	na	#VALUE!
I-4-XM30	7	irrigated	yes	4	4	june_20	2020	na	#VALUE!
I-4-XM30	7	irrigated	yes	4	5	june_20	2020	na	#VALUE!
I-4-XM30	7	irrigated	yes	4	6	june_20	2020	na	#VALUE!
I-4-XM30	7	irrigated	yes	4	7	june_20	2020	na	#VALUE!
I-4-XM30	7	irrigated	yes	4	8	june_20	2020	na	#VALUE!
I-4-XM30	7	irrigated	yes	4	9	june_20	2020	na	#VALUE!
I-4-XM30	7	irrigated	yes	4	10	june_20	2020	na	#VALUE!
I-6-XM30	7	irrigated	yes	6	1	june_20	2020	87	57
I-6-XM30	7	irrigated	yes	6	2	june_20	2020	52	22
I-6-XM30	7	irrigated	yes	6	3	june_20	2020	58	28
I-6-XM30	7	irrigated	yes	6	4	june_20	2020	54	24
I-6-XM30	7	irrigated	yes	6	5	june_20	2020	39	9
I-6-XM30	7	irrigated	yes	6	6	june_20	2020	52	22
I-6-XM30	7	irrigated	yes	6	7	june_20	2020	52	22
I-6-XM30	7	irrigated	yes	6	8	june_20	2020	59	29
I-6-XM30	7	irrigated	yes	6	9	june_20	2020	42	12
I-6-XM30	7	irrigated	yes	6	10	june_20	2020	67	37
I-1-C	8	irrigated	no	1	1	june_20	2020	70	70
I-1-C	8	irrigated	no	1	2	june_20	2020	47	47
I-1-C	8	irrigated	no	1	3	june_20	2020	65	65
I-1-C	8	irrigated	no	1	4	june_20	2020	62	62
I-1-C	8	irrigated	no	1	5	june_20	2020	58	58
I-1-C	8	irrigated	no	1	6	june_20	2020	53	53
I-1-C	8	irrigated	no	1	7	june_20	2020	50	50
I-1-C	8	irrigated	no	1	8	june_20	2020	62	62
I-1-C	8	irrigated	no	1	9	june_20	2020	44	44
I-1-C	8	irrigated	no	1	10	june_20	2020	60	60
I-2-C	8	irrigated	no	2	1	june_20	2020	72	72
I-2-C	8	irrigated	no	2	2	june_20	2020	55	55
I-2-C	8	irrigated	no	2	3	june_20	2020	49	49
I-2-C	8	irrigated	no	2	4	june_20	2020	71	71
I-2-C	8	irrigated	no	2	5	june_20	2020	38	38
I-2-C	8	irrigated	no	2	6	june_20	2020	48	48
I-2-C	8	irrigated	no	2	7	june_20	2020	65	65
I-2-C	8	irrigated	no	2	8	june_20	2020	42	42
I-2-C	8	irrigated	no	2	9	june_20	2020	59	59
I-2-C	8	irrigated	no	2	10	june_20	2020	34	34
I-3-C	8	irrigated	no	3	1	june_20	2020	74	74
I-3-C	8	irrigated	no	3	2	june_20	2020	39	39
I-3-C	8	irrigated	no	3	3	june_20	2020	47	47
I-3-C	8	irrigated	no	3	4	june_20	2020	36	36
I-3-C	8	irrigated	no	3	5	june_20	2020	44	44
I-3-C	8	irrigated	no	3	6	june_20	2020	56	56
I-3-C	8	irrigated	no	3	7	june_20	2020	66	66
I-3-C	8	irrigated	no	3	8	june_20	2020	57	57
I-3-C	8	irrigated	no	3	9	june_20	2020	40	40
I-3-C	8	irrigated	no	3	10	june_20	2020	52	52
I-4-C	8	irrigated	no	4	1	june_20	2020	82	82
I-4-C	8	irrigated	no	4	2	june_20	2020	58	58
I-4-C	8	irrigated	no	4	3	june_20	2020	50	50
I-4-C	8	irrigated	no	4	4	june_20	2020	72	72
I-4-C	8	irrigated	no	4	5	june_20	2020	60	60
I-4-C	8	irrigated	no	4	6	june_20	2020	44	44
I-4-C	8	irrigated	no	4	7	june_20	2020	60	60
I-4-C	8	irrigated	no	4	8	june_20	2020	59	59
I-4-C	8	irrigated	no	4	9	june_20	2020	61	61
I-4-C	8	irrigated	no	4	10	june_20	2020	43	43
I-5-C	8	irrigated	no	5	1	june_20	2020	72	72
I-5-C	8	irrigated	no	5	2	june_20	2020	57	57
I-5-C	8	irrigated	no	5	3	june_20	2020	46	46
I-5-C	8	irrigated	no	5	4	june_20	2020	52	52
I-5-C	8	irrigated	no	5	5	june_20	2020	49	49
I-5-C	8	irrigated	no	5	6	june_20	2020	58	58
I-5-C	8	irrigated	no	5	7	june_20	2020	40	40
I-5-C	8	irrigated	no	5	8	june_20	2020	44	44
I-5-C	8	irrigated	no	5	9	june_20	2020	53	53
I-5-C	8	irrigated	no	6	10	june_20	2020	53	53
I-6-C	8	irrigated	no	6	1	june_20	2020	88	88
I-6-C	8	irrigated	no	6	2	june_20	2020	62	62
I-6-C	8	irrigated	no	6	3	june_20	2020	74	74
I-6-C	8	irrigated	no	6	4	june_20	2020	66	66
I-6-C	8	irrigated	no	6	5	june_20	2020	71	71
I-6-C	8	irrigated	no	6	6	june_20	2020	71	71
I-6-C	8	irrigated	no	6	7	june_20	2020	60	60
I-6-C	8	irrigated	no	6	8	june_20	2020	55	55
I-6-C	8	irrigated	no	6	9	june_20	2020	69	69
I-6-C	8	irrigated	no	6	10	june_20	2020	62	62
N-1-M0	1	nonirrigated	no	1	1	june_20	2020	49	49
N-1-M0	1	nonirrigated	no	1	2	june_20	2020	23	23
N-1-M0	1	nonirrigated	no	1	3	june_20	2020	20	20
N-1-M0	1	nonirrigated	no	1	4	june_20	2020	22	22
N-1-M0	1	nonirrigated	no	1	5	june_20	2020	18	18
N-1-M0	1	nonirrigated	no	1	6	june_20	2020	27	27
N-1-M0	1	nonirrigated	no	1	7	june_20	2020	14	14
N-1-M0	1	nonirrigated	no	1	8	june_20	2020	21	21
N-1-M0	1	nonirrigated	no	1	9	june_20	2020	17	17
N-1-M0	1	nonirrigated	no	1	10	june_20	2020	16	16
N-2-M0	1	nonirrigated	no	2	1	june_20	2020	88	88
N-2-M0	1	nonirrigated	no	2	2	june_20	2020	26	26
N-2-M0	1	nonirrigated	no	2	3	june_20	2020	39	39
N-2-M0	1	nonirrigated	no	2	4	june_20	2020	17	17
N-2-M0	1	nonirrigated	no	2	5	june_20	2020	25	25
N-2-M0	1	nonirrigated	no	2	6	june_20	2020	32	32
N-2-M0	1	nonirrigated	no	2	7	june_20	2020	30	30
N-2-M0	1	nonirrigated	no	2	8	june_20	2020	59	59
N-2-M0	1	nonirrigated	no	2	9	june_20	2020	24	24
N-2-M0	1	nonirrigated	no	2	10	june_20	2020	18	18
N-3-M0	1	nonirrigated	no	3	1	june_20	2020	62	62
N-3-M0	1	nonirrigated	no	3	2	june_20	2020	25	25
N-3-M0	1	nonirrigated	no	3	3	june_20	2020	13	13
N-3-M0	1	nonirrigated	no	3	4	june_20	2020	22	22
N-3-M0	1	nonirrigated	no	3	5	june_20	2020	40	40
N-3-M0	1	nonirrigated	no	3	6	june_20	2020	27	27
N-3-M0	1	nonirrigated	no	3	7	june_20	2020	10	10
N-3-M0	1	nonirrigated	no	3	8	june_20	2020	26	26
N-3-M0	1	nonirrigated	no	3	9	june_20	2020	28	28
N-3-M0	1	nonirrigated	no	3	10	june_20	2020	28	28
N-4-M0	1	nonirrigated	no	4	1	june_20	2020	73	73
N-4-M0	1	nonirrigated	no	4	2	june_20	2020	21	21
N-4-M0	1	nonirrigated	no	4	3	june_20	2020	26	26
N-4-M0	1	nonirrigated	no	4	4	june_20	2020	18	18
N-4-M0	1	nonirrigated	no	4	5	june_20	2020	25	25
N-4-M0	1	nonirrigated	no	4	6	june_20	2020	23	23
N-4-M0	1	nonirrigated	no	4	7	june_20	2020	40	40
N-4-M0	1	nonirrigated	no	4	8	june_20	2020	33	33
N-4-M0	1	nonirrigated	no	4	9	june_20	2020	32	32
N-4-M0	1	nonirrigated	no	4	10	june_20	2020	15	15
N-5-M0	1	nonirrigated	no	5	1	june_20	2020	65	65
N-5-M0	1	nonirrigated	no	5	2	june_20	2020	51	51
N-5-M0	1	nonirrigated	no	5	3	june_20	2020	31	31
N-5-M0	1	nonirrigated	no	5	4	june_20	2020	29	29
N-5-M0	1	nonirrigated	no	5	5	june_20	2020	46	46
N-5-M0	1	nonirrigated	no	5	6	june_20	2020	36	36
N-5-M0	1	nonirrigated	no	5	7	june_20	2020	45	45
N-5-M0	1	nonirrigated	no	5	8	june_20	2020	43	43
N-5-M0	1	nonirrigated	no	5	9	june_20	2020	55	55
N-5-M0	1	nonirrigated	no	6	10	june_20	2020	29	29
N-6-M0	1	nonirrigated	no	6	1	june_20	2020	67	67
N-6-M0	1	nonirrigated	no	6	2	june_20	2020	31	31
N-6-M0	1	nonirrigated	no	6	3	june_20	2020	51	51
N-6-M0	1	nonirrigated	no	6	4	june_20	2020	34	34
N-6-M0	1	nonirrigated	no	6	5	june_20	2020	52	52
N-6-M0	1	nonirrigated	no	6	6	june_20	2020	51	51
N-6-M0	1	nonirrigated	no	6	7	june_20	2020	39	39
N-6-M0	1	nonirrigated	no	6	8	june_20	2020	25	25
N-6-M0	1	nonirrigated	no	6	9	june_20	2020	37	37
N-6-M0	1	nonirrigated	no	6	10	june_20	2020	55	55
N-1-M5	2	nonirrigated	no	1	1	june_20	2020	51	46
N-1-M5	2	nonirrigated	no	1	2	june_20	2020	20	15
N-1-M5	2	nonirrigated	no	1	3	june_20	2020	22	17
N-1-M5	2	nonirrigated	no	1	4	june_20	2020	12	7
N-1-M5	2	nonirrigated	no	1	5	june_20	2020	23	18
N-1-M5	2	nonirrigated	no	1	6	june_20	2020	17	12
N-1-M5	2	nonirrigated	no	1	7	june_20	2020	20	15
N-1-M5	2	nonirrigated	no	1	8	june_20	2020	16	11
N-1-M5	2	nonirrigated	no	1	9	june_20	2020	40	35
N-1-M5	2	nonirrigated	no	1	10	june_20	2020	18	13
N-2-M5	2	nonirrigated	no	2	1	june_20	2020	64	59
N-2-M5	2	nonirrigated	no	2	2	june_20	2020	18	13
N-2-M5	2	nonirrigated	no	2	3	june_20	2020	25	20
N-2-M5	2	nonirrigated	no	2	4	june_20	2020	16	11
N-2-M5	2	nonirrigated	no	2	5	june_20	2020	20	15
N-2-M5	2	nonirrigated	no	2	6	june_20	2020	19	14
N-2-M5	2	nonirrigated	no	2	7	june_20	2020	16	11
N-2-M5	2	nonirrigated	no	2	8	june_20	2020	23	18
N-2-M5	2	nonirrigated	no	2	9	june_20	2020	16	11
N-2-M5	2	nonirrigated	no	2	10	june_20	2020	22	17
N-3-M5	2	nonirrigated	no	3	1	june_20	2020	65	60
N-3-M5	2	nonirrigated	no	3	2	june_20	2020	20	15
N-3-M5	2	nonirrigated	no	3	3	june_20	2020	28	23
N-3-M5	2	nonirrigated	no	3	4	june_20	2020	32	27
N-3-M5	2	nonirrigated	no	3	5	june_20	2020	29	24
N-3-M5	2	nonirrigated	no	3	6	june_20	2020	32	27
N-3-M5	2	nonirrigated	no	3	7	june_20	2020	25	20
N-3-M5	2	nonirrigated	no	3	8	june_20	2020	27	22
N-3-M5	2	nonirrigated	no	3	9	june_20	2020	52	47
N-3-M5	2	nonirrigated	no	3	10	june_20	2020	34	29
N-4-M5	2	nonirrigated	no	4	1	june_20	2020	55	50
N-4-M5	2	nonirrigated	no	4	2	june_20	2020	21	16
N-4-M5	2	nonirrigated	no	4	3	june_20	2020	21	16
N-4-M5	2	nonirrigated	no	4	4	june_20	2020	17	12
N-4-M5	2	nonirrigated	no	4	5	june_20	2020	16	11
N-4-M5	2	nonirrigated	no	4	6	june_20	2020	26	21
N-4-M5	2	nonirrigated	no	4	7	june_20	2020	25	20
N-4-M5	2	nonirrigated	no	4	8	june_20	2020	17	12
N-4-M5	2	nonirrigated	no	4	9	june_20	2020	27	22
N-4-M5	2	nonirrigated	no	4	10	june_20	2020	32	27
N-5-M5	2	nonirrigated	no	5	1	june_20	2020	76	71
N-5-M5	2	nonirrigated	no	5	2	june_20	2020	30	25
N-5-M5	2	nonirrigated	no	5	3	june_20	2020	47	42
N-5-M5	2	nonirrigated	no	5	4	june_20	2020	37	32
N-5-M5	2	nonirrigated	no	5	5	june_20	2020	33	28
N-5-M5	2	nonirrigated	no	5	6	june_20	2020	29	24
N-5-M5	2	nonirrigated	no	5	7	june_20	2020	39	34
N-5-M5	2	nonirrigated	no	5	8	june_20	2020	52	47
N-5-M5	2	nonirrigated	no	5	9	june_20	2020	35	30
N-5-M5	2	nonirrigated	no	6	10	june_20	2020	52	47
N-6-M5	2	nonirrigated	no	6	1	june_20	2020	58	53
N-6-M5	2	nonirrigated	no	6	2	june_20	2020	15	10
N-6-M5	2	nonirrigated	no	6	3	june_20	2020	22	17
N-6-M5	2	nonirrigated	no	6	4	june_20	2020	27	22
N-6-M5	2	nonirrigated	no	6	5	june_20	2020	45	40
N-6-M5	2	nonirrigated	no	6	6	june_20	2020	25	20
N-6-M5	2	nonirrigated	no	6	7	june_20	2020	35	30
N-6-M5	2	nonirrigated	no	6	8	june_20	2020	22	17
N-6-M5	2	nonirrigated	no	6	9	june_20	2020	33	28
N-6-M5	2	nonirrigated	no	6	10	june_20	2020	25	20
N-1-M10	3	nonirrigated	no	1	1	june_20	2020	53	43
N-1-M10	3	nonirrigated	no	1	2	june_20	2020	19	9
N-1-M10	3	nonirrigated	no	1	3	june_20	2020	19	9
N-1-M10	3	nonirrigated	no	1	4	june_20	2020	19	9
N-1-M10	3	nonirrigated	no	1	5	june_20	2020	14	4
N-1-M10	3	nonirrigated	no	1	6	june_20	2020	42	32
N-1-M10	3	nonirrigated	no	1	7	june_20	2020	23	13
N-1-M10	3	nonirrigated	no	1	8	june_20	2020	27	17
N-1-M10	3	nonirrigated	no	1	9	june_20	2020	21	11
N-1-M10	3	nonirrigated	no	1	10	june_20	2020	17	7
N-2-M10	3	nonirrigated	no	2	1	june_20	2020	56	46
N-2-M10	3	nonirrigated	no	2	2	june_20	2020	20	10
N-2-M10	3	nonirrigated	no	2	3	june_20	2020	25	15
N-2-M10	3	nonirrigated	no	2	4	june_20	2020	30	20
N-2-M10	3	nonirrigated	no	2	5	june_20	2020	29	19
N-2-M10	3	nonirrigated	no	2	6	june_20	2020	20	10
N-2-M10	3	nonirrigated	no	2	7	june_20	2020	30	20
N-2-M10	3	nonirrigated	no	2	8	june_20	2020	25	15
N-2-M10	3	nonirrigated	no	2	9	june_20	2020	40	30
N-2-M10	3	nonirrigated	no	2	10	june_20	2020	36	26
N-3-M10	3	nonirrigated	no	3	1	june_20	2020	55	45
N-3-M10	3	nonirrigated	no	3	2	june_20	2020	18	8
N-3-M10	3	nonirrigated	no	3	3	june_20	2020	28	18
N-3-M10	3	nonirrigated	no	3	4	june_20	2020	41	31
N-3-M10	3	nonirrigated	no	3	5	june_20	2020	14	4
N-3-M10	3	nonirrigated	no	3	6	june_20	2020	18	8
N-3-M10	3	nonirrigated	no	3	7	june_20	2020	17	7
N-3-M10	3	nonirrigated	no	3	8	june_20	2020	22	12
N-3-M10	3	nonirrigated	no	3	9	june_20	2020	25	15
N-3-M10	3	nonirrigated	no	3	10	june_20	2020	26	16
N-4-M10	3	nonirrigated	no	4	1	june_20	2020	86	76
N-4-M10	3	nonirrigated	no	4	2	june_20	2020	23	13
N-4-M10	3	nonirrigated	no	4	3	june_20	2020	22	12
N-4-M10	3	nonirrigated	no	4	4	june_20	2020	26	16
N-4-M10	3	nonirrigated	no	4	5	june_20	2020	21	11
N-4-M10	3	nonirrigated	no	4	6	june_20	2020	26	16
N-4-M10	3	nonirrigated	no	4	7	june_20	2020	24	14
N-4-M10	3	nonirrigated	no	4	8	june_20	2020	29	19
N-4-M10	3	nonirrigated	no	4	9	june_20	2020	25	15
N-4-M10	3	nonirrigated	no	4	10	june_20	2020	40	30
N-5-M10	3	nonirrigated	no	5	1	june_20	2020	57	47
N-5-M10	3	nonirrigated	no	5	2	june_20	2020	32	22
N-5-M10	3	nonirrigated	no	5	3	june_20	2020	46	36
N-5-M10	3	nonirrigated	no	5	4	june_20	2020	55	45
N-5-M10	3	nonirrigated	no	5	5	june_20	2020	43	33
N-5-M10	3	nonirrigated	no	5	6	june_20	2020	26	16
N-5-M10	3	nonirrigated	no	5	7	june_20	2020	36	26
N-5-M10	3	nonirrigated	no	5	8	june_20	2020	43	33
N-5-M10	3	nonirrigated	no	5	9	june_20	2020	32	22
N-5-M10	3	nonirrigated	no	6	10	june_20	2020	38	28
N-6-M10	3	nonirrigated	no	6	1	june_20	2020	72	62
N-6-M10	3	nonirrigated	no	6	2	june_20	2020	43	33
N-6-M10	3	nonirrigated	no	6	3	june_20	2020	21	11
N-6-M10	3	nonirrigated	no	6	4	june_20	2020	44	34
N-6-M10	3	nonirrigated	no	6	5	june_20	2020	44	34
N-6-M10	3	nonirrigated	no	6	6	june_20	2020	60	50
N-6-M10	3	nonirrigated	no	6	7	june_20	2020	45	35
N-6-M10	3	nonirrigated	no	6	8	june_20	2020	24	14
N-6-M10	3	nonirrigated	no	6	9	june_20	2020	50	40
N-6-M10	3	nonirrigated	no	6	10	june_20	2020	51	41
N-1-M15	4	nonirrigated	no	1	1	june_20	2020	55	40
N-1-M15	4	nonirrigated	no	1	2	june_20	2020	26	11
N-1-M15	4	nonirrigated	no	1	3	june_20	2020	17	2
N-1-M15	4	nonirrigated	no	1	4	june_20	2020	20	5
N-1-M15	4	nonirrigated	no	1	5	june_20	2020	22	7
N-1-M15	4	nonirrigated	no	1	6	june_20	2020	24	9
N-1-M15	4	nonirrigated	no	1	7	june_20	2020	13	0
N-1-M15	4	nonirrigated	no	1	8	june_20	2020	12	0
N-1-M15	4	nonirrigated	no	1	9	june_20	2020	16	1
N-1-M15	4	nonirrigated	no	1	10	june_20	2020	27	12
N-2-M15	4	nonirrigated	no	2	1	june_20	2020	42	27
N-2-M15	4	nonirrigated	no	2	2	june_20	2020	23	8
N-2-M15	4	nonirrigated	no	2	3	june_20	2020	24	9
N-2-M15	4	nonirrigated	no	2	4	june_20	2020	16	1
N-2-M15	4	nonirrigated	no	2	5	june_20	2020	11	0
N-2-M15	4	nonirrigated	no	2	6	june_20	2020	19	4
N-2-M15	4	nonirrigated	no	2	7	june_20	2020	22	7
N-2-M15	4	nonirrigated	no	2	8	june_20	2020	24	9
N-2-M15	4	nonirrigated	no	2	9	june_20	2020	27	12
N-2-M15	4	nonirrigated	no	2	10	june_20	2020	23	8
N-3-M15	4	nonirrigated	no	3	1	june_20	2020	53	38
N-3-M15	4	nonirrigated	no	3	2	june_20	2020	19	4
N-3-M15	4	nonirrigated	no	3	3	june_20	2020	19	4
N-3-M15	4	nonirrigated	no	3	4	june_20	2020	10	0
N-3-M15	4	nonirrigated	no	3	5	june_20	2020	11	0
N-3-M15	4	nonirrigated	no	3	6	june_20	2020	16	1
N-3-M15	4	nonirrigated	no	3	7	june_20	2020	18	3
N-3-M15	4	nonirrigated	no	3	8	june_20	2020	10	0
N-3-M15	4	nonirrigated	no	3	9	june_20	2020	8	0
N-3-M15	4	nonirrigated	no	3	10	june_20	2020	12	0
N-4-M15	4	nonirrigated	no	4	1	june_20	2020	78	63
N-4-M15	4	nonirrigated	no	4	2	june_20	2020	29	14
N-4-M15	4	nonirrigated	no	4	3	june_20	2020	28	13
N-4-M15	4	nonirrigated	no	4	4	june_20	2020	36	21
N-4-M15	4	nonirrigated	no	4	5	june_20	2020	27	12
N-4-M15	4	nonirrigated	no	4	6	june_20	2020	44	29
N-4-M15	4	nonirrigated	no	4	7	june_20	2020	32	17
N-4-M15	4	nonirrigated	no	4	8	june_20	2020	14	0
N-4-M15	4	nonirrigated	no	4	9	june_20	2020	27	12
N-4-M15	4	nonirrigated	no	4	10	june_20	2020	31	16
N-5-M15	4	nonirrigated	no	5	1	june_20	2020	72	57
N-5-M15	4	nonirrigated	no	5	2	june_20	2020	42	27
N-5-M15	4	nonirrigated	no	5	3	june_20	2020	33	18
N-5-M15	4	nonirrigated	no	5	4	june_20	2020	35	20
N-5-M15	4	nonirrigated	no	5	5	june_20	2020	48	33
N-5-M15	4	nonirrigated	no	5	6	june_20	2020	36	21
N-5-M15	4	nonirrigated	no	5	7	june_20	2020	33	18
N-5-M15	4	nonirrigated	no	5	8	june_20	2020	58	43
N-5-M15	4	nonirrigated	no	5	9	june_20	2020	36	21
N-5-M15	4	nonirrigated	no	6	10	june_20	2020	39	24
N-6-M15	4	nonirrigated	no	6	1	june_20	2020	62	47
N-6-M15	4	nonirrigated	no	6	2	june_20	2020	41	26
N-6-M15	4	nonirrigated	no	6	3	june_20	2020	51	36
N-6-M15	4	nonirrigated	no	6	4	june_20	2020	44	29
N-6-M15	4	nonirrigated	no	6	5	june_20	2020	50	35
N-6-M15	4	nonirrigated	no	6	6	june_20	2020	35	20
N-6-M15	4	nonirrigated	no	6	7	june_20	2020	43	28
N-6-M15	4	nonirrigated	no	6	8	june_20	2020	33	18
N-6-M15	4	nonirrigated	no	6	9	june_20	2020	26	11
N-6-M15	4	nonirrigated	no	6	10	june_20	2020	22	7
N-1-M20	5	nonirrigated	no	1	1	june_20	2020	62	42
N-1-M20	5	nonirrigated	no	1	2	june_20	2020	22	2
N-1-M20	5	nonirrigated	no	1	3	june_20	2020	24	4
N-1-M20	5	nonirrigated	no	1	4	june_20	2020	23	3
N-1-M20	5	nonirrigated	no	1	5	june_20	2020	26	6
N-1-M20	5	nonirrigated	no	1	6	june_20	2020	15	0
N-1-M20	5	nonirrigated	no	1	7	june_20	2020	32	12
N-1-M20	5	nonirrigated	no	1	8	june_20	2020	16	0
N-1-M20	5	nonirrigated	no	1	9	june_20	2020	19	0
N-1-M20	5	nonirrigated	no	1	10	june_20	2020	22	2
N-2-M20	5	nonirrigated	no	2	1	june_20	2020	70	50
N-2-M20	5	nonirrigated	no	2	2	june_20	2020	24	4
N-2-M20	5	nonirrigated	no	2	3	june_20	2020	18	0
N-2-M20	5	nonirrigated	no	2	4	june_20	2020	16	0
N-2-M20	5	nonirrigated	no	2	5	june_20	2020	17	0
N-2-M20	5	nonirrigated	no	2	6	june_20	2020	18	0
N-2-M20	5	nonirrigated	no	2	7	june_20	2020	21	1
N-2-M20	5	nonirrigated	no	2	8	june_20	2020	32	12
N-2-M20	5	nonirrigated	no	2	9	june_20	2020	22	2
N-2-M20	5	nonirrigated	no	2	10	june_20	2020	27	7
N-3-M20	5	nonirrigated	no	3	1	june_20	2020	82	62
N-3-M20	5	nonirrigated	no	3	2	june_20	2020	42	22
N-3-M20	5	nonirrigated	no	3	3	june_20	2020	21	1
N-3-M20	5	nonirrigated	no	3	4	june_20	2020	18	0
N-3-M20	5	nonirrigated	no	3	5	june_20	2020	41	21
N-3-M20	5	nonirrigated	no	3	6	june_20	2020	47	27
N-3-M20	5	nonirrigated	no	3	7	june_20	2020	42	22
N-3-M20	5	nonirrigated	no	3	8	june_20	2020	59	39
N-3-M20	5	nonirrigated	no	3	9	june_20	2020	58	38
N-3-M20	5	nonirrigated	no	3	10	june_20	2020	14	0
N-4-M20	5	nonirrigated	no	4	1	june_20	2020	80	60
N-4-M20	5	nonirrigated	no	4	2	june_20	2020	33	13
N-4-M20	5	nonirrigated	no	4	3	june_20	2020	64	44
N-4-M20	5	nonirrigated	no	4	4	june_20	2020	44	24
N-4-M20	5	nonirrigated	no	4	5	june_20	2020	38	18
N-4-M20	5	nonirrigated	no	4	6	june_20	2020	21	1
N-4-M20	5	nonirrigated	no	4	7	june_20	2020	33	13
N-4-M20	5	nonirrigated	no	4	8	june_20	2020	34	14
N-4-M20	5	nonirrigated	no	4	9	june_20	2020	53	33
N-4-M20	5	nonirrigated	no	4	10	june_20	2020	34	14
N-5-M20	5	nonirrigated	no	5	1	june_20	2020	74	54
N-5-M20	5	nonirrigated	no	5	2	june_20	2020	38	18
N-5-M20	5	nonirrigated	no	5	3	june_20	2020	39	19
N-5-M20	5	nonirrigated	no	5	4	june_20	2020	49	29
N-5-M20	5	nonirrigated	no	5	5	june_20	2020	44	24
N-5-M20	5	nonirrigated	no	5	6	june_20	2020	33	13
N-5-M20	5	nonirrigated	no	5	7	june_20	2020	54	34
N-5-M20	5	nonirrigated	no	5	8	june_20	2020	52	32
N-5-M20	5	nonirrigated	no	5	9	june_20	2020	58	38
N-5-M20	5	nonirrigated	no	6	10	june_20	2020	40	20
N-6-M20	5	nonirrigated	no	6	1	june_20	2020	80	60
N-6-M20	5	nonirrigated	no	6	2	june_20	2020	23	3
N-6-M20	5	nonirrigated	no	6	3	june_20	2020	29	9
N-6-M20	5	nonirrigated	no	6	4	june_20	2020	27	7
N-6-M20	5	nonirrigated	no	6	5	june_20	2020	30	10
N-6-M20	5	nonirrigated	no	6	6	june_20	2020	42	22
N-6-M20	5	nonirrigated	no	6	7	june_20	2020	41	21
N-6-M20	5	nonirrigated	no	6	8	june_20	2020	48	28
N-6-M20	5	nonirrigated	no	6	9	june_20	2020	65	45
N-6-M20	5	nonirrigated	no	6	10	june_20	2020	55	35
N-1-M25	6	nonirrigated	no	1	1	june_20	2020	53	28
N-1-M25	6	nonirrigated	no	1	2	june_20	2020	32	7
N-1-M25	6	nonirrigated	no	1	3	june_20	2020	16	0
N-1-M25	6	nonirrigated	no	1	4	june_20	2020	23	0
N-1-M25	6	nonirrigated	no	1	5	june_20	2020	14	0
N-1-M25	6	nonirrigated	no	1	6	june_20	2020	31	6
N-1-M25	6	nonirrigated	no	1	7	june_20	2020	27	2
N-1-M25	6	nonirrigated	no	1	8	june_20	2020	25	0
N-1-M25	6	nonirrigated	no	1	9	june_20	2020	18	0
N-1-M25	6	nonirrigated	no	1	10	june_20	2020	23	0
N-2-M25	6	nonirrigated	no	2	1	june_20	2020	51	26
N-2-M25	6	nonirrigated	no	2	2	june_20	2020	22	0
N-2-M25	6	nonirrigated	no	2	3	june_20	2020	19	0
N-2-M25	6	nonirrigated	no	2	4	june_20	2020	17	0
N-2-M25	6	nonirrigated	no	2	5	june_20	2020	31	6
N-2-M25	6	nonirrigated	no	2	6	june_20	2020	21	0
N-2-M25	6	nonirrigated	no	2	7	june_20	2020	46	21
N-2-M25	6	nonirrigated	no	2	8	june_20	2020	21	0
N-2-M25	6	nonirrigated	no	2	9	june_20	2020	29	4
N-2-M25	6	nonirrigated	no	2	10	june_20	2020	22	0
N-3-M25	6	nonirrigated	no	3	1	june_20	2020	57	32
N-3-M25	6	nonirrigated	no	3	2	june_20	2020	18	0
N-3-M25	6	nonirrigated	no	3	3	june_20	2020	19	0
N-3-M25	6	nonirrigated	no	3	4	june_20	2020	25	0
N-3-M25	6	nonirrigated	no	3	5	june_20	2020	26	1
N-3-M25	6	nonirrigated	no	3	6	june_20	2020	21	0
N-3-M25	6	nonirrigated	no	3	7	june_20	2020	23	0
N-3-M25	6	nonirrigated	no	3	8	june_20	2020	27	2
N-3-M25	6	nonirrigated	no	3	9	june_20	2020	18	0
N-3-M25	6	nonirrigated	no	3	10	june_20	2020	10	0
N-4-M25	6	nonirrigated	no	4	1	june_20	2020	60	35
N-4-M25	6	nonirrigated	no	4	2	june_20	2020	35	10
N-4-M25	6	nonirrigated	no	4	3	june_20	2020	26	1
N-4-M25	6	nonirrigated	no	4	4	june_20	2020	28	3
N-4-M25	6	nonirrigated	no	4	5	june_20	2020	33	8
N-4-M25	6	nonirrigated	no	4	6	june_20	2020	34	9
N-4-M25	6	nonirrigated	no	4	7	june_20	2020	30	5
N-4-M25	6	nonirrigated	no	4	8	june_20	2020	34	9
N-4-M25	6	nonirrigated	no	4	9	june_20	2020	22	0
N-4-M25	6	nonirrigated	no	4	10	june_20	2020	34	9
N-5-M25	6	nonirrigated	no	5	1	june_20	2020	65	40
N-5-M25	6	nonirrigated	no	5	2	june_20	2020	58	33
N-5-M25	6	nonirrigated	no	5	3	june_20	2020	44	19
N-5-M25	6	nonirrigated	no	5	4	june_20	2020	35	10
N-5-M25	6	nonirrigated	no	5	5	june_20	2020	46	21
N-5-M25	6	nonirrigated	no	5	6	june_20	2020	43	18
N-5-M25	6	nonirrigated	no	5	7	june_20	2020	36	11
N-5-M25	6	nonirrigated	no	5	8	june_20	2020	55	30
N-5-M25	6	nonirrigated	no	5	9	june_20	2020	20	0
N-5-M25	6	nonirrigated	no	6	10	june_20	2020	48	23
N-6-M25	6	nonirrigated	no	6	1	june_20	2020	72	47
N-6-M25	6	nonirrigated	no	6	2	june_20	2020	37	12
N-6-M25	6	nonirrigated	no	6	3	june_20	2020	33	8
N-6-M25	6	nonirrigated	no	6	4	june_20	2020	44	19
N-6-M25	6	nonirrigated	no	6	5	june_20	2020	24	0
N-6-M25	6	nonirrigated	no	6	6	june_20	2020	42	17
N-6-M25	6	nonirrigated	no	6	7	june_20	2020	26	1
N-6-M25	6	nonirrigated	no	6	8	june_20	2020	55	30
N-6-M25	6	nonirrigated	no	6	9	june_20	2020	33	8
N-6-M25	6	nonirrigated	no	6	10	june_20	2020	32	7
N-1-M30	7	nonirrigated	no	1	1	june_20	2020	46	16
N-1-M30	7	nonirrigated	no	1	2	june_20	2020	28	0
N-1-M30	7	nonirrigated	no	1	3	june_20	2020	23	0
N-1-M30	7	nonirrigated	no	1	4	june_20	2020	19	0
N-1-M30	7	nonirrigated	no	1	5	june_20	2020	27	0
N-1-M30	7	nonirrigated	no	1	6	june_20	2020	26	0
N-1-M30	7	nonirrigated	no	1	7	june_20	2020	35	5
N-1-M30	7	nonirrigated	no	1	8	june_20	2020	24	0
N-1-M30	7	nonirrigated	no	1	9	june_20	2020	25	0
N-1-M30	7	nonirrigated	no	1	10	june_20	2020	27	0
N-2-M30	7	nonirrigated	no	2	1	june_20	2020	51	21
N-2-M30	7	nonirrigated	no	2	2	june_20	2020	31	1
N-2-M30	7	nonirrigated	no	2	3	june_20	2020	29	0
N-2-M30	7	nonirrigated	no	2	4	june_20	2020	24	0
N-2-M30	7	nonirrigated	no	2	5	june_20	2020	17	0
N-2-M30	7	nonirrigated	no	2	6	june_20	2020	38	8
N-2-M30	7	nonirrigated	no	2	7	june_20	2020	35	5
N-2-M30	7	nonirrigated	no	2	8	june_20	2020	12	0
N-2-M30	7	nonirrigated	no	2	9	june_20	2020	43	13
N-2-M30	7	nonirrigated	no	2	10	june_20	2020	15	0
N-3-M30	7	nonirrigated	no	3	1	june_20	2020	78	48
N-3-M30	7	nonirrigated	no	3	2	june_20	2020	19	0
N-3-M30	7	nonirrigated	no	3	3	june_20	2020	21	0
N-3-M30	7	nonirrigated	no	3	4	june_20	2020	32	2
N-3-M30	7	nonirrigated	no	3	5	june_20	2020	25	0
N-3-M30	7	nonirrigated	no	3	6	june_20	2020	17	0
N-3-M30	7	nonirrigated	no	3	7	june_20	2020	17	0
N-3-M30	7	nonirrigated	no	3	8	june_20	2020	42	12
N-3-M30	7	nonirrigated	no	3	9	june_20	2020	57	27
N-3-M30	7	nonirrigated	no	3	10	june_20	2020	28	0
N-4-M30	7	nonirrigated	no	4	1	june_20	2020	56	26
N-4-M30	7	nonirrigated	no	4	2	june_20	2020	15	0
N-4-M30	7	nonirrigated	no	4	3	june_20	2020	38	8
N-4-M30	7	nonirrigated	no	4	4	june_20	2020	20	0
N-4-M30	7	nonirrigated	no	4	5	june_20	2020	24	0
N-4-M30	7	nonirrigated	no	4	6	june_20	2020	31	1
N-4-M30	7	nonirrigated	no	4	7	june_20	2020	26	0
N-4-M30	7	nonirrigated	no	4	8	june_20	2020	25	0
N-4-M30	7	nonirrigated	no	4	9	june_20	2020	27	0
N-4-M30	7	nonirrigated	no	4	10	june_20	2020	19	0
N-5-M30	7	nonirrigated	no	5	1	june_20	2020	56	26
N-5-M30	7	nonirrigated	no	5	2	june_20	2020	41	11
N-5-M30	7	nonirrigated	no	5	3	june_20	2020	30	0
N-5-M30	7	nonirrigated	no	5	4	june_20	2020	37	7
N-5-M30	7	nonirrigated	no	5	5	june_20	2020	47	17
N-5-M30	7	nonirrigated	no	5	6	june_20	2020	30	0
N-5-M30	7	nonirrigated	no	5	7	june_20	2020	51	21
N-5-M30	7	nonirrigated	no	5	8	june_20	2020	32	2
N-5-M30	7	nonirrigated	no	5	9	june_20	2020	45	15
N-5-M30	7	nonirrigated	no	6	10	june_20	2020	27	0
N-6-M30	7	nonirrigated	no	6	1	june_20	2020	70	40
N-6-M30	7	nonirrigated	no	6	2	june_20	2020	36	6
N-6-M30	7	nonirrigated	no	6	3	june_20	2020	53	23
N-6-M30	7	nonirrigated	no	6	4	june_20	2020	40	10
N-6-M30	7	nonirrigated	no	6	5	june_20	2020	42	12
N-6-M30	7	nonirrigated	no	6	6	june_20	2020	28	0
N-6-M30	7	nonirrigated	no	6	7	june_20	2020	29	0
N-6-M30	7	nonirrigated	no	6	8	june_20	2020	16	0
N-6-M30	7	nonirrigated	no	6	9	june_20	2020	20	0
N-6-M30	7	nonirrigated	no	6	10	june_20	2020	29	0
N-1-C	8	nonirrigated	no	1	1	june_20	2020	47	47
N-1-C	8	nonirrigated	no	1	2	june_20	2020	21	21
N-1-C	8	nonirrigated	no	1	3	june_20	2020	19	19
N-1-C	8	nonirrigated	no	1	4	june_20	2020	26	26
N-1-C	8	nonirrigated	no	1	5	june_20	2020	24	24
N-1-C	8	nonirrigated	no	1	6	june_20	2020	26	26
N-1-C	8	nonirrigated	no	1	7	june_20	2020	21	21
N-1-C	8	nonirrigated	no	1	8	june_20	2020	23	23
N-1-C	8	nonirrigated	no	1	9	june_20	2020	22	22
N-1-C	8	nonirrigated	no	1	10	june_20	2020	20	20
N-2-C	8	nonirrigated	no	2	1	june_20	2020	56	56
N-2-C	8	nonirrigated	no	2	2	june_20	2020	21	21
N-2-C	8	nonirrigated	no	2	3	june_20	2020	17	17
N-2-C	8	nonirrigated	no	2	4	june_20	2020	23	23
N-2-C	8	nonirrigated	no	2	5	june_20	2020	20	20
N-2-C	8	nonirrigated	no	2	6	june_20	2020	21	21
N-2-C	8	nonirrigated	no	2	7	june_20	2020	22	22
N-2-C	8	nonirrigated	no	2	8	june_20	2020	30	30
N-2-C	8	nonirrigated	no	2	9	june_20	2020	30	30
N-2-C	8	nonirrigated	no	2	10	june_20	2020	32	32
N-3-C	8	nonirrigated	no	3	1	june_20	2020	61	61
N-3-C	8	nonirrigated	no	3	2	june_20	2020	35	35
N-3-C	8	nonirrigated	no	3	3	june_20	2020	19	19
N-3-C	8	nonirrigated	no	3	4	june_20	2020	13	13
N-3-C	8	nonirrigated	no	3	5	june_20	2020	18	18
N-3-C	8	nonirrigated	no	3	6	june_20	2020	19	19
N-3-C	8	nonirrigated	no	3	7	june_20	2020	16	16
N-3-C	8	nonirrigated	no	3	8	june_20	2020	24	24
N-3-C	8	nonirrigated	no	3	9	june_20	2020	34	34
N-3-C	8	nonirrigated	no	3	10	june_20	2020	33	33
N-4-C	8	nonirrigated	no	4	1	june_20	2020	58	58
N-4-C	8	nonirrigated	no	4	2	june_20	2020	27	27
N-4-C	8	nonirrigated	no	4	3	june_20	2020	33	33
N-4-C	8	nonirrigated	no	4	4	june_20	2020	34	34
N-4-C	8	nonirrigated	no	4	5	june_20	2020	29	29
N-4-C	8	nonirrigated	no	4	6	june_20	2020	25	25
N-4-C	8	nonirrigated	no	4	7	june_20	2020	28	28
N-4-C	8	nonirrigated	no	4	8	june_20	2020	31	31
N-4-C	8	nonirrigated	no	4	9	june_20	2020	24	24
N-4-C	8	nonirrigated	no	4	10	june_20	2020	45	45
N-5-C	8	nonirrigated	no	5	1	june_20	2020	63	63
N-5-C	8	nonirrigated	no	5	2	june_20	2020	32	32
N-5-C	8	nonirrigated	no	5	3	june_20	2020	41	41
N-5-C	8	nonirrigated	no	5	4	june_20	2020	37	37
N-5-C	8	nonirrigated	no	5	5	june_20	2020	36	36
N-5-C	8	nonirrigated	no	5	6	june_20	2020	34	34
N-5-C	8	nonirrigated	no	5	7	june_20	2020	37	37
N-5-C	8	nonirrigated	no	5	8	june_20	2020	35	35
N-5-C	8	nonirrigated	no	5	9	june_20	2020	36	36
N-5-C	8	nonirrigated	no	6	10	june_20	2020	50	50
N-6-C	8	nonirrigated	no	6	1	june_20	2020	61	61
N-6-C	8	nonirrigated	no	6	2	june_20	2020	43	43
N-6-C	8	nonirrigated	no	6	3	june_20	2020	41	41
N-6-C	8	nonirrigated	no	6	4	june_20	2020	37	37
N-6-C	8	nonirrigated	no	6	5	june_20	2020	25	25
N-6-C	8	nonirrigated	no	6	6	june_20	2020	32	32
N-6-C	8	nonirrigated	no	6	7	june_20	2020	23	23
N-6-C	8	nonirrigated	no	6	8	june_20	2020	31	31
N-6-C	8	nonirrigated	no	6	9	june_20	2020	15	15
N-6-C	8	nonirrigated	no	6	10	june_20	2020	35	35
I-1-M0	1	irrigated	no	1	1	july_20	2020	57	57
I-1-M0	1	irrigated	no	1	2	july_20	2020	33	33
I-1-M0	1	irrigated	no	1	3	july_20	2020	38	38
I-1-M0	1	irrigated	no	1	4	july_20	2020	49	49
I-1-M0	1	irrigated	no	1	5	july_20	2020	32	32
I-1-M0	1	irrigated	no	1	6	july_20	2020	34	34
I-1-M0	1	irrigated	no	1	7	july_20	2020	47	47
I-1-M0	1	irrigated	no	1	8	july_20	2020	39	39
I-1-M0	1	irrigated	no	1	9	july_20	2020	43	43
I-1-M0	1	irrigated	no	1	10	july_20	2020	38	38
I-2-M0	1	irrigated	no	2	1	july_20	2020	56	56
I-2-M0	1	irrigated	no	2	2	july_20	2020	38	38
I-2-M0	1	irrigated	no	2	3	july_20	2020	41	41
I-2-M0	1	irrigated	no	2	4	july_20	2020	40	40
I-2-M0	1	irrigated	no	2	5	july_20	2020	37	37
I-2-M0	1	irrigated	no	2	6	july_20	2020	39	39
I-2-M0	1	irrigated	no	2	7	july_20	2020	38	38
I-2-M0	1	irrigated	no	2	8	july_20	2020	49	49
I-2-M0	1	irrigated	no	2	9	july_20	2020	40	40
I-2-M0	1	irrigated	no	2	10	july_20	2020	35	35
I-3-M0	1	irrigated	no	3	1	july_20	2020	54	54
I-3-M0	1	irrigated	no	3	2	july_20	2020	34	34
I-3-M0	1	irrigated	no	3	3	july_20	2020	32	32
I-3-M0	1	irrigated	no	3	4	july_20	2020	34	34
I-3-M0	1	irrigated	no	3	5	july_20	2020	24	24
I-3-M0	1	irrigated	no	3	6	july_20	2020	44	44
I-3-M0	1	irrigated	no	3	7	july_20	2020	33	33
I-3-M0	1	irrigated	no	3	8	july_20	2020	27	27
I-3-M0	1	irrigated	no	3	9	july_20	2020	35	35
I-3-M0	1	irrigated	no	3	10	july_20	2020	31	31
I-4-M0	1	irrigated	no	4	1	july_20	2020	56	56
I-4-M0	1	irrigated	no	4	2	july_20	2020	34	34
I-4-M0	1	irrigated	no	4	3	july_20	2020	33	33
I-4-M0	1	irrigated	no	4	4	july_20	2020	48	48
I-4-M0	1	irrigated	no	4	5	july_20	2020	38	38
I-4-M0	1	irrigated	no	4	6	july_20	2020	35	35
I-4-M0	1	irrigated	no	4	7	july_20	2020	38	38
I-4-M0	1	irrigated	no	4	8	july_20	2020	30	30
I-4-M0	1	irrigated	no	4	9	july_20	2020	30	30
I-4-M0	1	irrigated	no	4	10	july_20	2020	24	24
I-5-M0	1	irrigated	no	5	1	july_20	2020	53	53
I-5-M0	1	irrigated	no	5	2	july_20	2020	33	33
I-5-M0	1	irrigated	no	5	3	july_20	2020	45	45
I-5-M0	1	irrigated	no	5	4	july_20	2020	33	33
I-5-M0	1	irrigated	no	5	5	july_20	2020	39	39
I-5-M0	1	irrigated	no	5	6	july_20	2020	37	37
I-5-M0	1	irrigated	no	5	7	july_20	2020	39	39
I-5-M0	1	irrigated	no	5	8	july_20	2020	30	30
I-5-M0	1	irrigated	no	5	9	july_20	2020	33	33
I-5-M0	1	irrigated	no	6	10	july_20	2020	37	37
I-6-M0	1	irrigated	no	6	1	july_20	2020	75	75
I-6-M0	1	irrigated	no	6	2	july_20	2020	49	49
I-6-M0	1	irrigated	no	6	3	july_20	2020	47	47
I-6-M0	1	irrigated	no	6	4	july_20	2020	39	39
I-6-M0	1	irrigated	no	6	5	july_20	2020	42	42
I-6-M0	1	irrigated	no	6	6	july_20	2020	49	49
I-6-M0	1	irrigated	no	6	7	july_20	2020	52	52
I-6-M0	1	irrigated	no	6	8	july_20	2020	20	20
I-6-M0	1	irrigated	no	6	9	july_20	2020	38	38
I-6-M0	1	irrigated	no	6	10	july_20	2020	31	31
I-1-M5	2	irrigated	no	1	1	july_20	2020	56	51
I-1-M5	2	irrigated	no	1	2	july_20	2020	36	31
I-1-M5	2	irrigated	no	1	3	july_20	2020	27	22
I-1-M5	2	irrigated	no	1	4	july_20	2020	28	23
I-1-M5	2	irrigated	no	1	5	july_20	2020	39	34
I-1-M5	2	irrigated	no	1	6	july_20	2020	47	42
I-1-M5	2	irrigated	no	1	7	july_20	2020	43	38
I-1-M5	2	irrigated	no	1	8	july_20	2020	39	34
I-1-M5	2	irrigated	no	1	9	july_20	2020	40	35
I-1-M5	2	irrigated	no	1	10	july_20	2020	22	17
I-2-M5	2	irrigated	no	2	1	july_20	2020	60	55
I-2-M5	2	irrigated	no	2	2	july_20	2020	35	30
I-2-M5	2	irrigated	no	2	3	july_20	2020	45	40
I-2-M5	2	irrigated	no	2	4	july_20	2020	59	54
I-2-M5	2	irrigated	no	2	5	july_20	2020	44	39
I-2-M5	2	irrigated	no	2	6	july_20	2020	48	43
I-2-M5	2	irrigated	no	2	7	july_20	2020	40	35
I-2-M5	2	irrigated	no	2	8	july_20	2020	22	17
I-2-M5	2	irrigated	no	2	9	july_20	2020	28	23
I-2-M5	2	irrigated	no	2	10	july_20	2020	40	35
I-3-M5	2	irrigated	no	3	1	july_20	2020	65	60
I-3-M5	2	irrigated	no	3	2	july_20	2020	51	46
I-3-M5	2	irrigated	no	3	3	july_20	2020	52	47
I-3-M5	2	irrigated	no	3	4	july_20	2020	42	37
I-3-M5	2	irrigated	no	3	5	july_20	2020	56	51
I-3-M5	2	irrigated	no	3	6	july_20	2020	41	36
I-3-M5	2	irrigated	no	3	7	july_20	2020	45	40
I-3-M5	2	irrigated	no	3	8	july_20	2020	42	37
I-3-M5	2	irrigated	no	3	9	july_20	2020	54	49
I-3-M5	2	irrigated	no	3	10	july_20	2020	55	50
I-4-M5	2	irrigated	no	4	1	july_20	2020	63	58
I-4-M5	2	irrigated	no	4	2	july_20	2020	38	33
I-4-M5	2	irrigated	no	4	3	july_20	2020	46	41
I-4-M5	2	irrigated	no	4	4	july_20	2020	30	25
I-4-M5	2	irrigated	no	4	5	july_20	2020	30	25
I-4-M5	2	irrigated	no	4	6	july_20	2020	30	25
I-4-M5	2	irrigated	no	4	7	july_20	2020	41	36
I-4-M5	2	irrigated	no	4	8	july_20	2020	35	30
I-4-M5	2	irrigated	no	4	9	july_20	2020	26	21
I-4-M5	2	irrigated	no	4	10	july_20	2020	35	30
I-5-M5	2	irrigated	no	5	1	july_20	2020	57	52
I-5-M5	2	irrigated	no	5	2	july_20	2020	36	31
I-5-M5	2	irrigated	no	5	3	july_20	2020	40	35
I-5-M5	2	irrigated	no	5	4	july_20	2020	26	21
I-5-M5	2	irrigated	no	5	5	july_20	2020	37	32
I-5-M5	2	irrigated	no	5	6	july_20	2020	35	30
I-5-M5	2	irrigated	no	5	7	july_20	2020	31	26
I-5-M5	2	irrigated	no	5	8	july_20	2020	40	35
I-5-M5	2	irrigated	no	5	9	july_20	2020	40	35
I-5-M5	2	irrigated	no	6	10	july_20	2020	41	36
I-6-M5	2	irrigated	no	6	1	july_20	2020	66	61
I-6-M5	2	irrigated	no	6	2	july_20	2020	51	46
I-6-M5	2	irrigated	no	6	3	july_20	2020	50	45
I-6-M5	2	irrigated	no	6	4	july_20	2020	49	44
I-6-M5	2	irrigated	no	6	5	july_20	2020	58	53
I-6-M5	2	irrigated	no	6	6	july_20	2020	54	49
I-6-M5	2	irrigated	no	6	7	july_20	2020	59	54
I-6-M5	2	irrigated	no	6	8	july_20	2020	66	61
I-6-M5	2	irrigated	no	6	9	july_20	2020	62	57
I-6-M5	2	irrigated	no	6	10	july_20	2020	61	56
I-1-M10	3	irrigated	no	1	1	july_20	2020	55	45
I-1-M10	3	irrigated	no	1	2	july_20	2020	43	33
I-1-M10	3	irrigated	no	1	3	july_20	2020	34	24
I-1-M10	3	irrigated	no	1	4	july_20	2020	40	30
I-1-M10	3	irrigated	no	1	5	july_20	2020	33	23
I-1-M10	3	irrigated	no	1	6	july_20	2020	52	42
I-1-M10	3	irrigated	no	1	7	july_20	2020	49	39
I-1-M10	3	irrigated	no	1	8	july_20	2020	40	30
I-1-M10	3	irrigated	no	1	9	july_20	2020	42	32
I-1-M10	3	irrigated	no	1	10	july_20	2020	35	25
I-2-M10	3	irrigated	no	2	1	july_20	2020	53	43
I-2-M10	3	irrigated	no	2	2	july_20	2020	34	24
I-2-M10	3	irrigated	no	2	3	july_20	2020	46	36
I-2-M10	3	irrigated	no	2	4	july_20	2020	38	28
I-2-M10	3	irrigated	no	2	5	july_20	2020	49	39
I-2-M10	3	irrigated	no	2	6	july_20	2020	52	42
I-2-M10	3	irrigated	no	2	7	july_20	2020	47	37
I-2-M10	3	irrigated	no	2	8	july_20	2020	59	49
I-2-M10	3	irrigated	no	2	9	july_20	2020	52	42
I-2-M10	3	irrigated	no	2	10	july_20	2020	53	43
I-3-M10	3	irrigated	no	3	1	july_20	2020	66	56
I-3-M10	3	irrigated	no	3	2	july_20	2020	50	40
I-3-M10	3	irrigated	no	3	3	july_20	2020	59	49
I-3-M10	3	irrigated	no	3	4	july_20	2020	46	36
I-3-M10	3	irrigated	no	3	5	july_20	2020	47	37
I-3-M10	3	irrigated	no	3	6	july_20	2020	49	39
I-3-M10	3	irrigated	no	3	7	july_20	2020	43	33
I-3-M10	3	irrigated	no	3	8	july_20	2020	33	23
I-3-M10	3	irrigated	no	3	9	july_20	2020	45	35
I-3-M10	3	irrigated	no	3	10	july_20	2020	46	36
I-4-M10	3	irrigated	no	4	1	july_20	2020	63	53
I-4-M10	3	irrigated	no	4	2	july_20	2020	30	20
I-4-M10	3	irrigated	no	4	3	july_20	2020	32	22
I-4-M10	3	irrigated	no	4	4	july_20	2020	27	17
I-4-M10	3	irrigated	no	4	5	july_20	2020	29	19
I-4-M10	3	irrigated	no	4	6	july_20	2020	26	16
I-4-M10	3	irrigated	no	4	7	july_20	2020	21	11
I-4-M10	3	irrigated	no	4	8	july_20	2020	33	23
I-4-M10	3	irrigated	no	4	9	july_20	2020	39	29
I-4-M10	3	irrigated	no	4	10	july_20	2020	28	18
I-5-M10	3	irrigated	no	5	1	july_20	2020	59	49
I-5-M10	3	irrigated	no	5	2	july_20	2020	46	36
I-5-M10	3	irrigated	no	5	3	july_20	2020	37	27
I-5-M10	3	irrigated	no	5	4	july_20	2020	36	26
I-5-M10	3	irrigated	no	5	5	july_20	2020	48	38
I-5-M10	3	irrigated	no	5	6	july_20	2020	45	35
I-5-M10	3	irrigated	no	5	7	july_20	2020	42	32
I-5-M10	3	irrigated	no	5	8	july_20	2020	45	35
I-5-M10	3	irrigated	no	5	9	july_20	2020	38	28
I-5-M10	3	irrigated	no	6	10	july_20	2020	46	36
I-6-M10	3	irrigated	no	6	1	july_20	2020	71	61
I-6-M10	3	irrigated	no	6	2	july_20	2020	66	56
I-6-M10	3	irrigated	no	6	3	july_20	2020	60	50
I-6-M10	3	irrigated	no	6	4	july_20	2020	54	44
I-6-M10	3	irrigated	no	6	5	july_20	2020	70	60
I-6-M10	3	irrigated	no	6	6	july_20	2020	64	54
I-6-M10	3	irrigated	no	6	7	july_20	2020	57	47
I-6-M10	3	irrigated	no	6	8	july_20	2020	62	52
I-6-M10	3	irrigated	no	6	9	july_20	2020	56	46
I-6-M10	3	irrigated	no	6	10	july_20	2020	67	57
I-1-M15	4	irrigated	no	1	1	july_20	2020	57	42
I-1-M15	4	irrigated	no	1	2	july_20	2020	52	37
I-1-M15	4	irrigated	no	1	3	july_20	2020	42	27
I-1-M15	4	irrigated	no	1	4	july_20	2020	46	31
I-1-M15	4	irrigated	no	1	5	july_20	2020	48	33
I-1-M15	4	irrigated	no	1	6	july_20	2020	44	29
I-1-M15	4	irrigated	no	1	7	july_20	2020	34	19
I-1-M15	4	irrigated	no	1	8	july_20	2020	42	27
I-1-M15	4	irrigated	no	1	9	july_20	2020	58	43
I-1-M15	4	irrigated	no	1	10	july_20	2020	45	30
I-2-M15	4	irrigated	no	2	1	july_20	2020	75	60
I-2-M15	4	irrigated	no	2	2	july_20	2020	59	44
I-2-M15	4	irrigated	no	2	3	july_20	2020	66	51
I-2-M15	4	irrigated	no	2	4	july_20	2020	51	36
I-2-M15	4	irrigated	no	2	5	july_20	2020	48	33
I-2-M15	4	irrigated	no	2	6	july_20	2020	44	29
I-2-M15	4	irrigated	no	2	7	july_20	2020	44	29
I-2-M15	4	irrigated	no	2	8	july_20	2020	43	28
I-2-M15	4	irrigated	no	2	9	july_20	2020	52	37
I-2-M15	4	irrigated	no	2	10	july_20	2020	52	37
I-3-M15	4	irrigated	no	3	1	july_20	2020	61	46
I-3-M15	4	irrigated	no	3	2	july_20	2020	41	26
I-3-M15	4	irrigated	no	3	3	july_20	2020	55	40
I-3-M15	4	irrigated	no	3	4	july_20	2020	42	27
I-3-M15	4	irrigated	no	3	5	july_20	2020	36	21
I-3-M15	4	irrigated	no	3	6	july_20	2020	53	38
I-3-M15	4	irrigated	no	3	7	july_20	2020	42	27
I-3-M15	4	irrigated	no	3	8	july_20	2020	38	23
I-3-M15	4	irrigated	no	3	9	july_20	2020	40	25
I-3-M15	4	irrigated	no	3	10	july_20	2020	57	42
I-4-M15	4	irrigated	no	4	1	july_20	2020	59	44
I-4-M15	4	irrigated	no	4	2	july_20	2020	38	23
I-4-M15	4	irrigated	no	4	3	july_20	2020	40	25
I-4-M15	4	irrigated	no	4	4	july_20	2020	40	25
I-4-M15	4	irrigated	no	4	5	july_20	2020	46	31
I-4-M15	4	irrigated	no	4	6	july_20	2020	44	29
I-4-M15	4	irrigated	no	4	7	july_20	2020	36	21
I-4-M15	4	irrigated	no	4	8	july_20	2020	57	42
I-4-M15	4	irrigated	no	4	9	july_20	2020	38	23
I-4-M15	4	irrigated	no	4	10	july_20	2020	38	23
I-5-M15	4	irrigated	no	5	1	july_20	2020	74	59
I-5-M15	4	irrigated	no	5	2	july_20	2020	40	25
I-5-M15	4	irrigated	no	5	3	july_20	2020	39	24
I-5-M15	4	irrigated	no	5	4	july_20	2020	54	39
I-5-M15	4	irrigated	no	5	5	july_20	2020	42	27
I-5-M15	4	irrigated	no	5	6	july_20	2020	43	28
I-5-M15	4	irrigated	no	5	7	july_20	2020	40	25
I-5-M15	4	irrigated	no	5	8	july_20	2020	28	13
I-5-M15	4	irrigated	no	5	9	july_20	2020	52	37
I-5-M15	4	irrigated	no	6	10	july_20	2020	33	18
I-6-M15	4	irrigated	no	6	1	july_20	2020	60	45
I-6-M15	4	irrigated	no	6	2	july_20	2020	53	38
I-6-M15	4	irrigated	no	6	3	july_20	2020	45	30
I-6-M15	4	irrigated	no	6	4	july_20	2020	46	31
I-6-M15	4	irrigated	no	6	5	july_20	2020	61	46
I-6-M15	4	irrigated	no	6	6	july_20	2020	35	20
I-6-M15	4	irrigated	no	6	7	july_20	2020	45	30
I-6-M15	4	irrigated	no	6	8	july_20	2020	41	26
I-6-M15	4	irrigated	no	6	9	july_20	2020	48	33
I-6-M15	4	irrigated	no	6	10	july_20	2020	54	39
I-1-M20	5	irrigated	no	1	1	july_20	2020	77	57
I-1-M20	5	irrigated	no	1	2	july_20	2020	32	12
I-1-M20	5	irrigated	no	1	3	july_20	2020	37	17
I-1-M20	5	irrigated	no	1	4	july_20	2020	51	31
I-1-M20	5	irrigated	no	1	5	july_20	2020	44	24
I-1-M20	5	irrigated	no	1	6	july_20	2020	45	25
I-1-M20	5	irrigated	no	1	7	july_20	2020	46	26
I-1-M20	5	irrigated	no	1	8	july_20	2020	50	30
I-1-M20	5	irrigated	no	1	9	july_20	2020	38	18
I-1-M20	5	irrigated	no	1	10	july_20	2020	51	31
I-2-M20	5	irrigated	no	2	1	july_20	2020	79	59
I-2-M20	5	irrigated	no	2	2	july_20	2020	60	40
I-2-M20	5	irrigated	no	2	3	july_20	2020	44	24
I-2-M20	5	irrigated	no	2	4	july_20	2020	44	24
I-2-M20	5	irrigated	no	2	5	july_20	2020	45	25
I-2-M20	5	irrigated	no	2	6	july_20	2020	30	10
I-2-M20	5	irrigated	no	2	7	july_20	2020	22	2
I-2-M20	5	irrigated	no	2	8	july_20	2020	64	44
I-2-M20	5	irrigated	no	2	9	july_20	2020	72	52
I-2-M20	5	irrigated	no	2	10	july_20	2020	34	14
I-3-M20	5	irrigated	no	3	1	july_20	2020	97	77
I-3-M20	5	irrigated	no	3	2	july_20	2020	56	36
I-3-M20	5	irrigated	no	3	3	july_20	2020	58	38
I-3-M20	5	irrigated	no	3	4	july_20	2020	50	30
I-3-M20	5	irrigated	no	3	5	july_20	2020	37	17
I-3-M20	5	irrigated	no	3	6	july_20	2020	45	25
I-3-M20	5	irrigated	no	3	7	july_20	2020	57	37
I-3-M20	5	irrigated	no	3	8	july_20	2020	50	30
I-3-M20	5	irrigated	no	3	9	july_20	2020	46	26
I-3-M20	5	irrigated	no	3	10	july_20	2020	50	30
I-4-M20	5	irrigated	no	4	1	july_20	2020	72	52
I-4-M20	5	irrigated	no	4	2	july_20	2020	37	17
I-4-M20	5	irrigated	no	4	3	july_20	2020	37	17
I-4-M20	5	irrigated	no	4	4	july_20	2020	39	19
I-4-M20	5	irrigated	no	4	5	july_20	2020	43	23
I-4-M20	5	irrigated	no	4	6	july_20	2020	23	3
I-4-M20	5	irrigated	no	4	7	july_20	2020	41	21
I-4-M20	5	irrigated	no	4	8	july_20	2020	36	16
I-4-M20	5	irrigated	no	4	9	july_20	2020	35	15
I-4-M20	5	irrigated	no	4	10	july_20	2020	53	33
I-5-M20	5	irrigated	no	5	1	july_20	2020	77	57
I-5-M20	5	irrigated	no	5	2	july_20	2020	42	22
I-5-M20	5	irrigated	no	5	3	july_20	2020	45	25
I-5-M20	5	irrigated	no	5	4	july_20	2020	46	26
I-5-M20	5	irrigated	no	5	5	july_20	2020	52	32
I-5-M20	5	irrigated	no	5	6	july_20	2020	33	13
I-5-M20	5	irrigated	no	5	7	july_20	2020	36	16
I-5-M20	5	irrigated	no	5	8	july_20	2020	45	25
I-5-M20	5	irrigated	no	5	9	july_20	2020	52	32
I-5-M20	5	irrigated	no	6	10	july_20	2020	47	27
I-6-M20	5	irrigated	no	6	1	july_20	2020	75	55
I-6-M20	5	irrigated	no	6	2	july_20	2020	59	39
I-6-M20	5	irrigated	no	6	3	july_20	2020	52	32
I-6-M20	5	irrigated	no	6	4	july_20	2020	59	39
I-6-M20	5	irrigated	no	6	5	july_20	2020	58	38
I-6-M20	5	irrigated	no	6	6	july_20	2020	63	43
I-6-M20	5	irrigated	no	6	7	july_20	2020	55	35
I-6-M20	5	irrigated	no	6	8	july_20	2020	70	50
I-6-M20	5	irrigated	no	6	9	july_20	2020	63	43
I-6-M20	5	irrigated	no	6	10	july_20	2020	54	34
I-1-M25	6	irrigated	no	1	1	july_20	2020	73	48
I-1-M25	6	irrigated	no	1	2	july_20	2020	39	14
I-1-M25	6	irrigated	no	1	3	july_20	2020	36	11
I-1-M25	6	irrigated	no	1	4	july_20	2020	28	3
I-1-M25	6	irrigated	no	1	5	july_20	2020	61	36
I-1-M25	6	irrigated	no	1	6	july_20	2020	55	30
I-1-M25	6	irrigated	no	1	7	july_20	2020	51	26
I-1-M25	6	irrigated	no	1	8	july_20	2020	43	18
I-1-M25	6	irrigated	no	1	9	july_20	2020	43	18
I-1-M25	6	irrigated	no	1	10	july_20	2020	45	20
I-2-M25	6	irrigated	no	2	1	july_20	2020	92	67
I-2-M25	6	irrigated	no	2	2	july_20	2020	53	28
I-2-M25	6	irrigated	no	2	3	july_20	2020	53	28
I-2-M25	6	irrigated	no	2	4	july_20	2020	46	21
I-2-M25	6	irrigated	no	2	5	july_20	2020	41	16
I-2-M25	6	irrigated	no	2	6	july_20	2020	28	3
I-2-M25	6	irrigated	no	2	7	july_20	2020	46	21
I-2-M25	6	irrigated	no	2	8	july_20	2020	54	29
I-2-M25	6	irrigated	no	2	9	july_20	2020	51	26
I-2-M25	6	irrigated	no	2	10	july_20	2020	49	24
I-3-M25	6	irrigated	no	3	1	july_20	2020	97	72
I-3-M25	6	irrigated	no	3	2	july_20	2020	47	22
I-3-M25	6	irrigated	no	3	3	july_20	2020	50	25
I-3-M25	6	irrigated	no	3	4	july_20	2020	53	28
I-3-M25	6	irrigated	no	3	5	july_20	2020	49	24
I-3-M25	6	irrigated	no	3	6	july_20	2020	56	31
I-3-M25	6	irrigated	no	3	7	july_20	2020	46	21
I-3-M25	6	irrigated	no	3	8	july_20	2020	46	21
I-3-M25	6	irrigated	no	3	9	july_20	2020	44	19
I-3-M25	6	irrigated	no	3	10	july_20	2020	57	32
I-4-M25	6	irrigated	no	4	1	july_20	2020	72	47
I-4-M25	6	irrigated	no	4	2	july_20	2020	43	18
I-4-M25	6	irrigated	no	4	3	july_20	2020	47	22
I-4-M25	6	irrigated	no	4	4	july_20	2020	35	10
I-4-M25	6	irrigated	no	4	5	july_20	2020	34	9
I-4-M25	6	irrigated	no	4	6	july_20	2020	43	18
I-4-M25	6	irrigated	no	4	7	july_20	2020	40	15
I-4-M25	6	irrigated	no	4	8	july_20	2020	37	12
I-4-M25	6	irrigated	no	4	9	july_20	2020	39	14
I-4-M25	6	irrigated	no	4	10	july_20	2020	38	13
I-5-M25	6	irrigated	no	5	1	july_20	2020	77	52
I-5-M25	6	irrigated	no	5	2	july_20	2020	54	29
I-5-M25	6	irrigated	no	5	3	july_20	2020	46	21
I-5-M25	6	irrigated	no	5	4	july_20	2020	32	7
I-5-M25	6	irrigated	no	5	5	july_20	2020	45	20
I-5-M25	6	irrigated	no	5	6	july_20	2020	43	18
I-5-M25	6	irrigated	no	5	7	july_20	2020	42	17
I-5-M25	6	irrigated	no	5	8	july_20	2020	47	22
I-5-M25	6	irrigated	no	5	9	july_20	2020	59	34
I-5-M25	6	irrigated	no	6	10	july_20	2020	54	29
I-6-M25	6	irrigated	no	6	1	july_20	2020	77	52
I-6-M25	6	irrigated	no	6	2	july_20	2020	45	20
I-6-M25	6	irrigated	no	6	3	july_20	2020	47	22
I-6-M25	6	irrigated	no	6	4	july_20	2020	42	17
I-6-M25	6	irrigated	no	6	5	july_20	2020	57	32
I-6-M25	6	irrigated	no	6	6	july_20	2020	56	31
I-6-M25	6	irrigated	no	6	7	july_20	2020	40	15
I-6-M25	6	irrigated	no	6	8	july_20	2020	62	37
I-6-M25	6	irrigated	no	6	9	july_20	2020	55	30
I-6-M25	6	irrigated	no	6	10	july_20	2020	58	33
I-1-M30	7	irrigated	no	1	1	july_20	2020	86	56
I-1-M30	7	irrigated	no	1	2	july_20	2020	64	34
I-1-M30	7	irrigated	no	1	3	july_20	2020	49	19
I-1-M30	7	irrigated	no	1	4	july_20	2020	78	48
I-1-M30	7	irrigated	no	1	5	july_20	2020	48	18
I-1-M30	7	irrigated	no	1	6	july_20	2020	52	22
I-1-M30	7	irrigated	no	1	7	july_20	2020	50	20
I-1-M30	7	irrigated	no	1	8	july_20	2020	38	8
I-1-M30	7	irrigated	no	1	9	july_20	2020	64	34
I-1-M30	7	irrigated	no	1	10	july_20	2020	50	20
I-2-M30	7	irrigated	no	2	1	july_20	2020	85	55
I-2-M30	7	irrigated	no	2	2	july_20	2020	56	26
I-2-M30	7	irrigated	no	2	3	july_20	2020	66	36
I-2-M30	7	irrigated	no	2	4	july_20	2020	69	39
I-2-M30	7	irrigated	no	2	5	july_20	2020	58	28
I-2-M30	7	irrigated	no	2	6	july_20	2020	60	30
I-2-M30	7	irrigated	no	2	7	july_20	2020	53	23
I-2-M30	7	irrigated	no	2	8	july_20	2020	72	42
I-2-M30	7	irrigated	no	2	9	july_20	2020	55	25
I-2-M30	7	irrigated	no	2	10	july_20	2020	69	39
I-3-M30	7	irrigated	no	3	1	july_20	2020	104	74
I-3-M30	7	irrigated	no	3	2	july_20	2020	69	39
I-3-M30	7	irrigated	no	3	3	july_20	2020	53	23
I-3-M30	7	irrigated	no	3	4	july_20	2020	74	44
I-3-M30	7	irrigated	no	3	5	july_20	2020	67	37
I-3-M30	7	irrigated	no	3	6	july_20	2020	52	22
I-3-M30	7	irrigated	no	3	7	july_20	2020	52	22
I-3-M30	7	irrigated	no	3	8	july_20	2020	42	12
I-3-M30	7	irrigated	no	3	9	july_20	2020	48	18
I-3-M30	7	irrigated	no	3	10	july_20	2020	47	17
I-4-M30	7	irrigated	no	4	1	july_20	2020	79	49
I-4-M30	7	irrigated	no	4	2	july_20	2020	48	18
I-4-M30	7	irrigated	no	4	3	july_20	2020	57	27
I-4-M30	7	irrigated	no	4	4	july_20	2020	45	15
I-4-M30	7	irrigated	no	4	5	july_20	2020	61	31
I-4-M30	7	irrigated	no	4	6	july_20	2020	38	8
I-4-M30	7	irrigated	no	4	7	july_20	2020	69	39
I-4-M30	7	irrigated	no	4	8	july_20	2020	51	21
I-4-M30	7	irrigated	no	4	9	july_20	2020	45	15
I-4-M30	7	irrigated	no	4	10	july_20	2020	63	33
I-5-M30	7	irrigated	no	5	1	july_20	2020	72	42
I-5-M30	7	irrigated	no	5	2	july_20	2020	55	25
I-5-M30	7	irrigated	no	5	3	july_20	2020	48	18
I-5-M30	7	irrigated	no	5	4	july_20	2020	49	19
I-5-M30	7	irrigated	no	5	5	july_20	2020	56	26
I-5-M30	7	irrigated	no	5	6	july_20	2020	50	20
I-5-M30	7	irrigated	no	5	7	july_20	2020	45	15
I-5-M30	7	irrigated	no	5	8	july_20	2020	57	27
I-5-M30	7	irrigated	no	5	9	july_20	2020	47	17
I-5-M30	7	irrigated	no	6	10	july_20	2020	54	24
I-6-M30	7	irrigated	no	6	1	july_20	2020	98	68
I-6-M30	7	irrigated	no	6	2	july_20	2020	68	38
I-6-M30	7	irrigated	no	6	3	july_20	2020	64	34
I-6-M30	7	irrigated	no	6	4	july_20	2020	34	4
I-6-M30	7	irrigated	no	6	5	july_20	2020	64	34
I-6-M30	7	irrigated	no	6	6	july_20	2020	48	18
I-6-M30	7	irrigated	no	6	7	july_20	2020	51	21
I-6-M30	7	irrigated	no	6	8	july_20	2020	68	38
I-6-M30	7	irrigated	no	6	9	july_20	2020	59	29
I-6-M30	7	irrigated	no	6	10	july_20	2020	55	25
I-2-XM0	1	irrigated	yes	2	1	july_20	2020	67	67
I-2-XM0	1	irrigated	yes	2	2	july_20	2020	45	45
I-2-XM0	1	irrigated	yes	2	3	july_20	2020	36	36
I-2-XM0	1	irrigated	yes	2	4	july_20	2020	52	52
I-2-XM0	1	irrigated	yes	2	5	july_20	2020	37	37
I-2-XM0	1	irrigated	yes	2	6	july_20	2020	52	52
I-2-XM0	1	irrigated	yes	2	7	july_20	2020	40	40
I-2-XM0	1	irrigated	yes	2	8	july_20	2020	49	49
I-2-XM0	1	irrigated	yes	2	9	july_20	2020	35	35
I-2-XM0	1	irrigated	yes	2	10	july_20	2020	35	35
I-4-XM0	1	irrigated	yes	4	1	july_20	2020	50	50
I-4-XM0	1	irrigated	yes	4	2	july_20	2020	39	39
I-4-XM0	1	irrigated	yes	4	3	july_20	2020	46	46
I-4-XM0	1	irrigated	yes	4	4	july_20	2020	50	50
I-4-XM0	1	irrigated	yes	4	5	july_20	2020	39	39
I-4-XM0	1	irrigated	yes	4	6	july_20	2020	47	47
I-4-XM0	1	irrigated	yes	4	7	july_20	2020	28	28
I-4-XM0	1	irrigated	yes	4	8	july_20	2020	37	37
I-4-XM0	1	irrigated	yes	4	9	july_20	2020	44	44
I-4-XM0	1	irrigated	yes	4	10	july_20	2020	29	29
I-6-XM0	1	irrigated	yes	6	1	july_20	2020	70	70
I-6-XM0	1	irrigated	yes	6	2	july_20	2020	38	38
I-6-XM0	1	irrigated	yes	6	3	july_20	2020	48	48
I-6-XM0	1	irrigated	yes	6	4	july_20	2020	42	42
I-6-XM0	1	irrigated	yes	6	5	july_20	2020	36	36
I-6-XM0	1	irrigated	yes	6	6	july_20	2020	42	42
I-6-XM0	1	irrigated	yes	6	7	july_20	2020	44	44
I-6-XM0	1	irrigated	yes	6	8	july_20	2020	57	57
I-6-XM0	1	irrigated	yes	6	9	july_20	2020	33	33
I-6-XM0	1	irrigated	yes	6	10	july_20	2020	55	55
I-2-XM10	3	irrigated	yes	2	1	july_20	2020	66	56
I-2-XM10	3	irrigated	yes	2	2	july_20	2020	58	48
I-2-XM10	3	irrigated	yes	2	3	july_20	2020	58	48
I-2-XM10	3	irrigated	yes	2	4	july_20	2020	48	38
I-2-XM10	3	irrigated	yes	2	5	july_20	2020	47	37
I-2-XM10	3	irrigated	yes	2	6	july_20	2020	57	47
I-2-XM10	3	irrigated	yes	2	7	july_20	2020	58	48
I-2-XM10	3	irrigated	yes	2	8	july_20	2020	53	43
I-2-XM10	3	irrigated	yes	2	9	july_20	2020	61	51
I-2-XM10	3	irrigated	yes	2	10	july_20	2020	48	38
I-4-XM10	3	irrigated	yes	4	1	july_20	2020	68	58
I-4-XM10	3	irrigated	yes	4	2	july_20	2020	44	34
I-4-XM10	3	irrigated	yes	4	3	july_20	2020	52	42
I-4-XM10	3	irrigated	yes	4	4	july_20	2020	40	30
I-4-XM10	3	irrigated	yes	4	5	july_20	2020	41	31
I-4-XM10	3	irrigated	yes	4	6	july_20	2020	49	39
I-4-XM10	3	irrigated	yes	4	7	july_20	2020	45	35
I-4-XM10	3	irrigated	yes	4	8	july_20	2020	47	37
I-4-XM10	3	irrigated	yes	4	9	july_20	2020	44	34
I-4-XM10	3	irrigated	yes	4	10	july_20	2020	46	36
I-6-XM10	3	irrigated	yes	6	1	july_20	2020	71	61
I-6-XM10	3	irrigated	yes	6	2	july_20	2020	54	44
I-6-XM10	3	irrigated	yes	6	3	july_20	2020	46	36
I-6-XM10	3	irrigated	yes	6	4	july_20	2020	41	31
I-6-XM10	3	irrigated	yes	6	5	july_20	2020	51	41
I-6-XM10	3	irrigated	yes	6	6	july_20	2020	57	47
I-6-XM10	3	irrigated	yes	6	7	july_20	2020	61	51
I-6-XM10	3	irrigated	yes	6	8	july_20	2020	54	44
I-6-XM10	3	irrigated	yes	6	9	july_20	2020	42	32
I-6-XM10	3	irrigated	yes	6	10	july_20	2020	28	18
I-2-XM20	5	irrigated	yes	2	1	july_20	2020	64	44
I-2-XM20	5	irrigated	yes	2	2	july_20	2020	41	21
I-2-XM20	5	irrigated	yes	2	3	july_20	2020	65	45
I-2-XM20	5	irrigated	yes	2	4	july_20	2020	49	29
I-2-XM20	5	irrigated	yes	2	5	july_20	2020	46	26
I-2-XM20	5	irrigated	yes	2	6	july_20	2020	47	27
I-2-XM20	5	irrigated	yes	2	7	july_20	2020	53	33
I-2-XM20	5	irrigated	yes	2	8	july_20	2020	38	18
I-2-XM20	5	irrigated	yes	2	9	july_20	2020	48	28
I-2-XM20	5	irrigated	yes	2	10	july_20	2020	56	36
I-4-XM20	5	irrigated	yes	4	1	july_20	2020	68	48
I-4-XM20	5	irrigated	yes	4	2	july_20	2020	49	29
I-4-XM20	5	irrigated	yes	4	3	july_20	2020	50	30
I-4-XM20	5	irrigated	yes	4	4	july_20	2020	35	15
I-4-XM20	5	irrigated	yes	4	5	july_20	2020	40	20
I-4-XM20	5	irrigated	yes	4	6	july_20	2020	56	36
I-4-XM20	5	irrigated	yes	4	7	july_20	2020	34	14
I-4-XM20	5	irrigated	yes	4	8	july_20	2020	56	36
I-4-XM20	5	irrigated	yes	4	9	july_20	2020	53	33
I-4-XM20	5	irrigated	yes	4	10	july_20	2020	53	33
I-6-XM20	5	irrigated	yes	6	1	july_20	2020	70	50
I-6-XM20	5	irrigated	yes	6	2	july_20	2020	50	30
I-6-XM20	5	irrigated	yes	6	3	july_20	2020	62	42
I-6-XM20	5	irrigated	yes	6	4	july_20	2020	52	32
I-6-XM20	5	irrigated	yes	6	5	july_20	2020	51	31
I-6-XM20	5	irrigated	yes	6	6	july_20	2020	54	34
I-6-XM20	5	irrigated	yes	6	7	july_20	2020	52	32
I-6-XM20	5	irrigated	yes	6	8	july_20	2020	57	37
I-6-XM20	5	irrigated	yes	6	9	july_20	2020	66	46
I-6-XM20	5	irrigated	yes	6	10	july_20	2020	54	34
I-2-XM30	7	irrigated	yes	2	1	july_20	2020	80	50
I-2-XM30	7	irrigated	yes	2	2	july_20	2020	56	26
I-2-XM30	7	irrigated	yes	2	3	july_20	2020	40	10
I-2-XM30	7	irrigated	yes	2	4	july_20	2020	45	15
I-2-XM30	7	irrigated	yes	2	5	july_20	2020	75	45
I-2-XM30	7	irrigated	yes	2	6	july_20	2020	58	28
I-2-XM30	7	irrigated	yes	2	7	july_20	2020	60	30
I-2-XM30	7	irrigated	yes	2	8	july_20	2020	51	21
I-2-XM30	7	irrigated	yes	2	9	july_20	2020	61	31
I-2-XM30	7	irrigated	yes	2	10	july_20	2020	40	10
I-4-XM30	7	irrigated	yes	4	1	july_20	2020	54	24
I-4-XM30	7	irrigated	yes	4	2	july_20	2020	44	14
I-4-XM30	7	irrigated	yes	4	3	july_20	2020	55	25
I-4-XM30	7	irrigated	yes	4	4	july_20	2020	48	18
I-4-XM30	7	irrigated	yes	4	5	july_20	2020	48	18
I-4-XM30	7	irrigated	yes	4	6	july_20	2020	48	18
I-4-XM30	7	irrigated	yes	4	7	july_20	2020	44	14
I-4-XM30	7	irrigated	yes	4	8	july_20	2020	41	11
I-4-XM30	7	irrigated	yes	4	9	july_20	2020	40	10
I-4-XM30	7	irrigated	yes	4	10	july_20	2020	42	12
I-6-XM30	7	irrigated	yes	6	1	july_20	2020	73	43
I-6-XM30	7	irrigated	yes	6	2	july_20	2020	62	32
I-6-XM30	7	irrigated	yes	6	3	july_20	2020	53	23
I-6-XM30	7	irrigated	yes	6	4	july_20	2020	55	25
I-6-XM30	7	irrigated	yes	6	5	july_20	2020	51	21
I-6-XM30	7	irrigated	yes	6	6	july_20	2020	71	41
I-6-XM30	7	irrigated	yes	6	7	july_20	2020	35	5
I-6-XM30	7	irrigated	yes	6	8	july_20	2020	37	7
I-6-XM30	7	irrigated	yes	6	9	july_20	2020	59	29
I-6-XM30	7	irrigated	yes	6	10	july_20	2020	46	16
I-1-C	8	irrigated	no	1	1	july_20	2020	98	28
I-1-C	8	irrigated	no	1	2	july_20	2020	71	24
I-1-C	8	irrigated	no	1	3	july_20	2020	78	13
I-1-C	8	irrigated	no	1	4	july_20	2020	69	7
I-1-C	8	irrigated	no	1	5	july_20	2020	69	11
I-1-C	8	irrigated	no	1	6	july_20	2020	77	24
I-1-C	8	irrigated	no	1	7	july_20	2020	61	11
I-1-C	8	irrigated	no	1	8	july_20	2020	65	3
I-1-C	8	irrigated	no	1	9	july_20	2020	86	42
I-1-C	8	irrigated	no	1	10	july_20	2020	75	15
I-2-C	8	irrigated	no	2	1	july_20	2020	113	41
I-2-C	8	irrigated	no	2	2	july_20	2020	82	27
I-2-C	8	irrigated	no	2	3	july_20	2020	74	25
I-2-C	8	irrigated	no	2	4	july_20	2020	61	0
I-2-C	8	irrigated	no	2	5	july_20	2020	64	26
I-2-C	8	irrigated	no	2	6	july_20	2020	59	11
I-2-C	8	irrigated	no	2	7	july_20	2020	60	0
I-2-C	8	irrigated	no	2	8	july_20	2020	71	29
I-2-C	8	irrigated	no	2	9	july_20	2020	70	11
I-2-C	8	irrigated	no	2	10	july_20	2020	69	35
I-3-C	8	irrigated	no	3	1	july_20	2020	103	29
I-3-C	8	irrigated	no	3	2	july_20	2020	65	26
I-3-C	8	irrigated	no	3	3	july_20	2020	75	28
I-3-C	8	irrigated	no	3	4	july_20	2020	77	41
I-3-C	8	irrigated	no	3	5	july_20	2020	77	33
I-3-C	8	irrigated	no	3	6	july_20	2020	76	20
I-3-C	8	irrigated	no	3	7	july_20	2020	59	0
I-3-C	8	irrigated	no	3	8	july_20	2020	78	21
I-3-C	8	irrigated	no	3	9	july_20	2020	89	49
I-3-C	8	irrigated	no	3	10	july_20	2020	77	25
I-4-C	8	irrigated	no	4	1	july_20	2020	107	25
I-4-C	8	irrigated	no	4	2	july_20	2020	57	0
I-4-C	8	irrigated	no	4	3	july_20	2020	81	31
I-4-C	8	irrigated	no	4	4	july_20	2020	93	21
I-4-C	8	irrigated	no	4	5	july_20	2020	55	0
I-4-C	8	irrigated	no	4	6	july_20	2020	71	27
I-4-C	8	irrigated	no	4	7	july_20	2020	71	11
I-4-C	8	irrigated	no	4	8	july_20	2020	72	13
I-4-C	8	irrigated	no	4	9	july_20	2020	76	15
I-4-C	8	irrigated	no	4	10	july_20	2020	66	23
I-5-C	8	irrigated	no	5	1	july_20	2020	104	32
I-5-C	8	irrigated	no	5	2	july_20	2020	74	17
I-5-C	8	irrigated	no	5	3	july_20	2020	86	40
I-5-C	8	irrigated	no	5	4	july_20	2020	84	32
I-5-C	8	irrigated	no	5	5	july_20	2020	79	30
I-5-C	8	irrigated	no	5	6	july_20	2020	54	0
I-5-C	8	irrigated	no	5	7	july_20	2020	86	46
I-5-C	8	irrigated	no	5	8	july_20	2020	92	48
I-5-C	8	irrigated	no	5	9	july_20	2020	73	20
I-5-C	8	irrigated	no	6	10	july_20	2020	53	0
I-6-C	8	irrigated	no	6	1	july_20	2020	117	29
I-6-C	8	irrigated	no	6	2	july_20	2020	65	3
I-6-C	8	irrigated	no	6	3	july_20	2020	45	0
I-6-C	8	irrigated	no	6	4	july_20	2020	65	0
I-6-C	8	irrigated	no	6	5	july_20	2020	65	0
I-6-C	8	irrigated	no	6	6	july_20	2020	58	0
I-6-C	8	irrigated	no	6	7	july_20	2020	75	15
I-6-C	8	irrigated	no	6	8	july_20	2020	68	13
I-6-C	8	irrigated	no	6	9	july_20	2020	45	0
I-6-C	8	irrigated	no	6	10	july_20	2020	95	33
N-1-M0	1	nonirrigated	no	1	1	july_20	2020	39	39
N-1-M0	1	nonirrigated	no	1	2	july_20	2020	15	15
N-1-M0	1	nonirrigated	no	1	3	july_20	2020	16	16
N-1-M0	1	nonirrigated	no	1	4	july_20	2020	10	10
N-1-M0	1	nonirrigated	no	1	5	july_20	2020	15	15
N-1-M0	1	nonirrigated	no	1	6	july_20	2020	10	10
N-1-M0	1	nonirrigated	no	1	7	july_20	2020	12	12
N-1-M0	1	nonirrigated	no	1	8	july_20	2020	17	17
N-1-M0	1	nonirrigated	no	1	9	july_20	2020	23	23
N-1-M0	1	nonirrigated	no	1	10	july_20	2020	16	16
N-2-M0	1	nonirrigated	no	2	1	july_20	2020	45	45
N-2-M0	1	nonirrigated	no	2	2	july_20	2020	19	19
N-2-M0	1	nonirrigated	no	2	3	july_20	2020	16	16
N-2-M0	1	nonirrigated	no	2	4	july_20	2020	20	20
N-2-M0	1	nonirrigated	no	2	5	july_20	2020	28	28
N-2-M0	1	nonirrigated	no	2	6	july_20	2020	19	19
N-2-M0	1	nonirrigated	no	2	7	july_20	2020	13	13
N-2-M0	1	nonirrigated	no	2	8	july_20	2020	13	13
N-2-M0	1	nonirrigated	no	2	9	july_20	2020	15	15
N-2-M0	1	nonirrigated	no	2	10	july_20	2020	21	21
N-3-M0	1	nonirrigated	no	3	1	july_20	2020	30	30
N-3-M0	1	nonirrigated	no	3	2	july_20	2020	17	17
N-3-M0	1	nonirrigated	no	3	3	july_20	2020	14	14
N-3-M0	1	nonirrigated	no	3	4	july_20	2020	18	18
N-3-M0	1	nonirrigated	no	3	5	july_20	2020	16	16
N-3-M0	1	nonirrigated	no	3	6	july_20	2020	14	14
N-3-M0	1	nonirrigated	no	3	7	july_20	2020	10	10
N-3-M0	1	nonirrigated	no	3	8	july_20	2020	18	18
N-3-M0	1	nonirrigated	no	3	9	july_20	2020	20	20
N-3-M0	1	nonirrigated	no	3	10	july_20	2020	14	14
N-4-M0	1	nonirrigated	no	4	1	july_20	2020	37	37
N-4-M0	1	nonirrigated	no	4	2	july_20	2020	17	17
N-4-M0	1	nonirrigated	no	4	3	july_20	2020	22	22
N-4-M0	1	nonirrigated	no	4	4	july_20	2020	15	15
N-4-M0	1	nonirrigated	no	4	5	july_20	2020	12	12
N-4-M0	1	nonirrigated	no	4	6	july_20	2020	16	16
N-4-M0	1	nonirrigated	no	4	7	july_20	2020	17	17
N-4-M0	1	nonirrigated	no	4	8	july_20	2020	21	21
N-4-M0	1	nonirrigated	no	4	9	july_20	2020	18	18
N-4-M0	1	nonirrigated	no	4	10	july_20	2020	12	12
N-5-M0	1	nonirrigated	no	5	1	july_20	2020	23	23
N-5-M0	1	nonirrigated	no	5	2	july_20	2020	23	23
N-5-M0	1	nonirrigated	no	5	3	july_20	2020	26	26
N-5-M0	1	nonirrigated	no	5	4	july_20	2020	20	20
N-5-M0	1	nonirrigated	no	5	5	july_20	2020	16	16
N-5-M0	1	nonirrigated	no	5	6	july_20	2020	14	14
N-5-M0	1	nonirrigated	no	5	7	july_20	2020	23	23
N-5-M0	1	nonirrigated	no	5	8	july_20	2020	19	19
N-5-M0	1	nonirrigated	no	5	9	july_20	2020	20	20
N-5-M0	1	nonirrigated	no	6	10	july_20	2020	16	16
N-6-M0	1	nonirrigated	no	6	1	july_20	2020	57	57
N-6-M0	1	nonirrigated	no	6	2	july_20	2020	23	23
N-6-M0	1	nonirrigated	no	6	3	july_20	2020	16	16
N-6-M0	1	nonirrigated	no	6	4	july_20	2020	19	19
N-6-M0	1	nonirrigated	no	6	5	july_20	2020	20	20
N-6-M0	1	nonirrigated	no	6	6	july_20	2020	19	19
N-6-M0	1	nonirrigated	no	6	7	july_20	2020	20	20
N-6-M0	1	nonirrigated	no	6	8	july_20	2020	22	22
N-6-M0	1	nonirrigated	no	6	9	july_20	2020	21	21
N-6-M0	1	nonirrigated	no	6	10	july_20	2020	18	18
N-1-M5	2	nonirrigated	no	1	1	july_20	2020	37	32
N-1-M5	2	nonirrigated	no	1	2	july_20	2020	21	16
N-1-M5	2	nonirrigated	no	1	3	july_20	2020	21	16
N-1-M5	2	nonirrigated	no	1	4	july_20	2020	16	11
N-1-M5	2	nonirrigated	no	1	5	july_20	2020	16	11
N-1-M5	2	nonirrigated	no	1	6	july_20	2020	12	7
N-1-M5	2	nonirrigated	no	1	7	july_20	2020	19	14
N-1-M5	2	nonirrigated	no	1	8	july_20	2020	17	12
N-1-M5	2	nonirrigated	no	1	9	july_20	2020	18	13
N-1-M5	2	nonirrigated	no	1	10	july_20	2020	17	12
N-2-M5	2	nonirrigated	no	2	1	july_20	2020	47	42
N-2-M5	2	nonirrigated	no	2	2	july_20	2020	21	16
N-2-M5	2	nonirrigated	no	2	3	july_20	2020	22	17
N-2-M5	2	nonirrigated	no	2	4	july_20	2020	25	20
N-2-M5	2	nonirrigated	no	2	5	july_20	2020	19	14
N-2-M5	2	nonirrigated	no	2	6	july_20	2020	17	12
N-2-M5	2	nonirrigated	no	2	7	july_20	2020	34	29
N-2-M5	2	nonirrigated	no	2	8	july_20	2020	26	21
N-2-M5	2	nonirrigated	no	2	9	july_20	2020	16	11
N-2-M5	2	nonirrigated	no	2	10	july_20	2020	34	29
N-3-M5	2	nonirrigated	no	3	1	july_20	2020	24	19
N-3-M5	2	nonirrigated	no	3	2	july_20	2020	13	8
N-3-M5	2	nonirrigated	no	3	3	july_20	2020	19	14
N-3-M5	2	nonirrigated	no	3	4	july_20	2020	12	7
N-3-M5	2	nonirrigated	no	3	5	july_20	2020	16	11
N-3-M5	2	nonirrigated	no	3	6	july_20	2020	19	14
N-3-M5	2	nonirrigated	no	3	7	july_20	2020	16	11
N-3-M5	2	nonirrigated	no	3	8	july_20	2020	18	13
N-3-M5	2	nonirrigated	no	3	9	july_20	2020	14	9
N-3-M5	2	nonirrigated	no	3	10	july_20	2020	21	16
N-4-M5	2	nonirrigated	no	4	1	july_20	2020	23	18
N-4-M5	2	nonirrigated	no	4	2	july_20	2020	11	6
N-4-M5	2	nonirrigated	no	4	3	july_20	2020	15	10
N-4-M5	2	nonirrigated	no	4	4	july_20	2020	16	11
N-4-M5	2	nonirrigated	no	4	5	july_20	2020	18	13
N-4-M5	2	nonirrigated	no	4	6	july_20	2020	19	14
N-4-M5	2	nonirrigated	no	4	7	july_20	2020	13	8
N-4-M5	2	nonirrigated	no	4	8	july_20	2020	15	10
N-4-M5	2	nonirrigated	no	4	9	july_20	2020	14	9
N-4-M5	2	nonirrigated	no	4	10	july_20	2020	14	9
N-5-M5	2	nonirrigated	no	5	1	july_20	2020	53	48
N-5-M5	2	nonirrigated	no	5	2	july_20	2020	17	12
N-5-M5	2	nonirrigated	no	5	3	july_20	2020	15	10
N-5-M5	2	nonirrigated	no	5	4	july_20	2020	19	14
N-5-M5	2	nonirrigated	no	5	5	july_20	2020	20	15
N-5-M5	2	nonirrigated	no	5	6	july_20	2020	18	13
N-5-M5	2	nonirrigated	no	5	7	july_20	2020	19	14
N-5-M5	2	nonirrigated	no	5	8	july_20	2020	19	14
N-5-M5	2	nonirrigated	no	5	9	july_20	2020	17	12
N-5-M5	2	nonirrigated	no	6	10	july_20	2020	19	14
N-6-M5	2	nonirrigated	no	6	1	july_20	2020	22	17
N-6-M5	2	nonirrigated	no	6	2	july_20	2020	17	12
N-6-M5	2	nonirrigated	no	6	3	july_20	2020	24	19
N-6-M5	2	nonirrigated	no	6	4	july_20	2020	21	16
N-6-M5	2	nonirrigated	no	6	5	july_20	2020	18	13
N-6-M5	2	nonirrigated	no	6	6	july_20	2020	20	15
N-6-M5	2	nonirrigated	no	6	7	july_20	2020	27	22
N-6-M5	2	nonirrigated	no	6	8	july_20	2020	29	24
N-6-M5	2	nonirrigated	no	6	9	july_20	2020	21	16
N-6-M5	2	nonirrigated	no	6	10	july_20	2020	19	14
N-1-M10	3	nonirrigated	no	1	1	july_20	2020	37	27
N-1-M10	3	nonirrigated	no	1	2	july_20	2020	24	14
N-1-M10	3	nonirrigated	no	1	3	july_20	2020	31	21
N-1-M10	3	nonirrigated	no	1	4	july_20	2020	22	12
N-1-M10	3	nonirrigated	no	1	5	july_20	2020	29	19
N-1-M10	3	nonirrigated	no	1	6	july_20	2020	24	14
N-1-M10	3	nonirrigated	no	1	7	july_20	2020	25	15
N-1-M10	3	nonirrigated	no	1	8	july_20	2020	26	16
N-1-M10	3	nonirrigated	no	1	9	july_20	2020	18	8
N-1-M10	3	nonirrigated	no	1	10	july_20	2020	32	22
N-2-M10	3	nonirrigated	no	2	1	july_20	2020	32	22
N-2-M10	3	nonirrigated	no	2	2	july_20	2020	25	15
N-2-M10	3	nonirrigated	no	2	3	july_20	2020	17	7
N-2-M10	3	nonirrigated	no	2	4	july_20	2020	18	8
N-2-M10	3	nonirrigated	no	2	5	july_20	2020	25	15
N-2-M10	3	nonirrigated	no	2	6	july_20	2020	14	4
N-2-M10	3	nonirrigated	no	2	7	july_20	2020	24	14
N-2-M10	3	nonirrigated	no	2	8	july_20	2020	22	12
N-2-M10	3	nonirrigated	no	2	9	july_20	2020	14	4
N-2-M10	3	nonirrigated	no	2	10	july_20	2020	20	10
N-3-M10	3	nonirrigated	no	3	1	july_20	2020	29	19
N-3-M10	3	nonirrigated	no	3	2	july_20	2020	27	17
N-3-M10	3	nonirrigated	no	3	3	july_20	2020	26	16
N-3-M10	3	nonirrigated	no	3	4	july_20	2020	18	8
N-3-M10	3	nonirrigated	no	3	5	july_20	2020	16	6
N-3-M10	3	nonirrigated	no	3	6	july_20	2020	25	15
N-3-M10	3	nonirrigated	no	3	7	july_20	2020	16	6
N-3-M10	3	nonirrigated	no	3	8	july_20	2020	14	4
N-3-M10	3	nonirrigated	no	3	9	july_20	2020	16	6
N-3-M10	3	nonirrigated	no	3	10	july_20	2020	18	8
N-4-M10	3	nonirrigated	no	4	1	july_20	2020	40	30
N-4-M10	3	nonirrigated	no	4	2	july_20	2020	27	17
N-4-M10	3	nonirrigated	no	4	3	july_20	2020	16	6
N-4-M10	3	nonirrigated	no	4	4	july_20	2020	18	8
N-4-M10	3	nonirrigated	no	4	5	july_20	2020	25	15
N-4-M10	3	nonirrigated	no	4	6	july_20	2020	30	20
N-4-M10	3	nonirrigated	no	4	7	july_20	2020	35	25
N-4-M10	3	nonirrigated	no	4	8	july_20	2020	31	21
N-4-M10	3	nonirrigated	no	4	9	july_20	2020	28	18
N-4-M10	3	nonirrigated	no	4	10	july_20	2020	17	7
N-5-M10	3	nonirrigated	no	5	1	july_20	2020	42	32
N-5-M10	3	nonirrigated	no	5	2	july_20	2020	24	14
N-5-M10	3	nonirrigated	no	5	3	july_20	2020	25	15
N-5-M10	3	nonirrigated	no	5	4	july_20	2020	25	15
N-5-M10	3	nonirrigated	no	5	5	july_20	2020	27	17
N-5-M10	3	nonirrigated	no	5	6	july_20	2020	28	18
N-5-M10	3	nonirrigated	no	5	7	july_20	2020	23	13
N-5-M10	3	nonirrigated	no	5	8	july_20	2020	34	24
N-5-M10	3	nonirrigated	no	5	9	july_20	2020	21	11
N-5-M10	3	nonirrigated	no	6	10	july_20	2020	31	21
N-6-M10	3	nonirrigated	no	6	1	july_20	2020	54	44
N-6-M10	3	nonirrigated	no	6	2	july_20	2020	25	15
N-6-M10	3	nonirrigated	no	6	3	july_20	2020	25	15
N-6-M10	3	nonirrigated	no	6	4	july_20	2020	33	23
N-6-M10	3	nonirrigated	no	6	5	july_20	2020	32	22
N-6-M10	3	nonirrigated	no	6	6	july_20	2020	50	40
N-6-M10	3	nonirrigated	no	6	7	july_20	2020	35	25
N-6-M10	3	nonirrigated	no	6	8	july_20	2020	27	17
N-6-M10	3	nonirrigated	no	6	9	july_20	2020	34	24
N-6-M10	3	nonirrigated	no	6	10	july_20	2020	33	23
N-1-M15	4	nonirrigated	no	1	1	july_20	2020	41	26
N-1-M15	4	nonirrigated	no	1	2	july_20	2020	17	2
N-1-M15	4	nonirrigated	no	1	3	july_20	2020	29	14
N-1-M15	4	nonirrigated	no	1	4	july_20	2020	29	14
N-1-M15	4	nonirrigated	no	1	5	july_20	2020	13	0
N-1-M15	4	nonirrigated	no	1	6	july_20	2020	25	10
N-1-M15	4	nonirrigated	no	1	7	july_20	2020	20	5
N-1-M15	4	nonirrigated	no	1	8	july_20	2020	28	13
N-1-M15	4	nonirrigated	no	1	9	july_20	2020	16	1
N-1-M15	4	nonirrigated	no	1	10	july_20	2020	23	8
N-2-M15	4	nonirrigated	no	2	1	july_20	2020	49	34
N-2-M15	4	nonirrigated	no	2	2	july_20	2020	28	13
N-2-M15	4	nonirrigated	no	2	3	july_20	2020	30	15
N-2-M15	4	nonirrigated	no	2	4	july_20	2020	27	12
N-2-M15	4	nonirrigated	no	2	5	july_20	2020	28	13
N-2-M15	4	nonirrigated	no	2	6	july_20	2020	21	6
N-2-M15	4	nonirrigated	no	2	7	july_20	2020	24	9
N-2-M15	4	nonirrigated	no	2	8	july_20	2020	42	27
N-2-M15	4	nonirrigated	no	2	9	july_20	2020	30	15
N-2-M15	4	nonirrigated	no	2	10	july_20	2020	31	16
N-3-M15	4	nonirrigated	no	3	1	july_20	2020	45	30
N-3-M15	4	nonirrigated	no	3	2	july_20	2020	26	11
N-3-M15	4	nonirrigated	no	3	3	july_20	2020	17	2
N-3-M15	4	nonirrigated	no	3	4	july_20	2020	15	0
N-3-M15	4	nonirrigated	no	3	5	july_20	2020	23	8
N-3-M15	4	nonirrigated	no	3	6	july_20	2020	24	9
N-3-M15	4	nonirrigated	no	3	7	july_20	2020	16	1
N-3-M15	4	nonirrigated	no	3	8	july_20	2020	29	14
N-3-M15	4	nonirrigated	no	3	9	july_20	2020	20	5
N-3-M15	4	nonirrigated	no	3	10	july_20	2020	22	7
N-4-M15	4	nonirrigated	no	4	1	july_20	2020	58	43
N-4-M15	4	nonirrigated	no	4	2	july_20	2020	19	4
N-4-M15	4	nonirrigated	no	4	3	july_20	2020	26	11
N-4-M15	4	nonirrigated	no	4	4	july_20	2020	24	9
N-4-M15	4	nonirrigated	no	4	5	july_20	2020	30	15
N-4-M15	4	nonirrigated	no	4	6	july_20	2020	29	14
N-4-M15	4	nonirrigated	no	4	7	july_20	2020	22	7
N-4-M15	4	nonirrigated	no	4	8	july_20	2020	25	10
N-4-M15	4	nonirrigated	no	4	9	july_20	2020	19	4
N-4-M15	4	nonirrigated	no	4	10	july_20	2020	29	14
N-5-M15	4	nonirrigated	no	5	1	july_20	2020	49	34
N-5-M15	4	nonirrigated	no	5	2	july_20	2020	27	12
N-5-M15	4	nonirrigated	no	5	3	july_20	2020	29	14
N-5-M15	4	nonirrigated	no	5	4	july_20	2020	26	11
N-5-M15	4	nonirrigated	no	5	5	july_20	2020	30	15
N-5-M15	4	nonirrigated	no	5	6	july_20	2020	33	18
N-5-M15	4	nonirrigated	no	5	7	july_20	2020	26	11
N-5-M15	4	nonirrigated	no	5	8	july_20	2020	25	10
N-5-M15	4	nonirrigated	no	5	9	july_20	2020	33	18
N-5-M15	4	nonirrigated	no	6	10	july_20	2020	22	7
N-6-M15	4	nonirrigated	no	6	1	july_20	2020	44	29
N-6-M15	4	nonirrigated	no	6	2	july_20	2020	35	20
N-6-M15	4	nonirrigated	no	6	3	july_20	2020	29	14
N-6-M15	4	nonirrigated	no	6	4	july_20	2020	28	13
N-6-M15	4	nonirrigated	no	6	5	july_20	2020	23	8
N-6-M15	4	nonirrigated	no	6	6	july_20	2020	38	23
N-6-M15	4	nonirrigated	no	6	7	july_20	2020	34	19
N-6-M15	4	nonirrigated	no	6	8	july_20	2020	34	19
N-6-M15	4	nonirrigated	no	6	9	july_20	2020	36	21
N-6-M15	4	nonirrigated	no	6	10	july_20	2020	25	10
N-1-M20	5	nonirrigated	no	1	1	july_20	2020	56	36
N-1-M20	5	nonirrigated	no	1	2	july_20	2020	32	12
N-1-M20	5	nonirrigated	no	1	3	july_20	2020	26	6
N-1-M20	5	nonirrigated	no	1	4	july_20	2020	31	11
N-1-M20	5	nonirrigated	no	1	5	july_20	2020	29	9
N-1-M20	5	nonirrigated	no	1	6	july_20	2020	37	17
N-1-M20	5	nonirrigated	no	1	7	july_20	2020	30	10
N-1-M20	5	nonirrigated	no	1	8	july_20	2020	30	10
N-1-M20	5	nonirrigated	no	1	9	july_20	2020	25	5
N-1-M20	5	nonirrigated	no	1	10	july_20	2020	29	9
N-2-M20	5	nonirrigated	no	2	1	july_20	2020	56	36
N-2-M20	5	nonirrigated	no	2	2	july_20	2020	31	11
N-2-M20	5	nonirrigated	no	2	3	july_20	2020	31	11
N-2-M20	5	nonirrigated	no	2	4	july_20	2020	56	36
N-2-M20	5	nonirrigated	no	2	5	july_20	2020	19	0
N-2-M20	5	nonirrigated	no	2	6	july_20	2020	27	7
N-2-M20	5	nonirrigated	no	2	7	july_20	2020	35	15
N-2-M20	5	nonirrigated	no	2	8	july_20	2020	25	5
N-2-M20	5	nonirrigated	no	2	9	july_20	2020	30	10
N-2-M20	5	nonirrigated	no	2	10	july_20	2020	24	4
N-3-M20	5	nonirrigated	no	3	1	july_20	2020	65	45
N-3-M20	5	nonirrigated	no	3	2	july_20	2020	31	11
N-3-M20	5	nonirrigated	no	3	3	july_20	2020	35	15
N-3-M20	5	nonirrigated	no	3	4	july_20	2020	23	3
N-3-M20	5	nonirrigated	no	3	5	july_20	2020	34	14
N-3-M20	5	nonirrigated	no	3	6	july_20	2020	24	4
N-3-M20	5	nonirrigated	no	3	7	july_20	2020	25	5
N-3-M20	5	nonirrigated	no	3	8	july_20	2020	30	10
N-3-M20	5	nonirrigated	no	3	9	july_20	2020	41	21
N-3-M20	5	nonirrigated	no	3	10	july_20	2020	38	18
N-4-M20	5	nonirrigated	no	4	1	july_20	2020	53	33
N-4-M20	5	nonirrigated	no	4	2	july_20	2020	34	14
N-4-M20	5	nonirrigated	no	4	3	july_20	2020	32	12
N-4-M20	5	nonirrigated	no	4	4	july_20	2020	30	10
N-4-M20	5	nonirrigated	no	4	5	july_20	2020	30	10
N-4-M20	5	nonirrigated	no	4	6	july_20	2020	22	2
N-4-M20	5	nonirrigated	no	4	7	july_20	2020	25	5
N-4-M20	5	nonirrigated	no	4	8	july_20	2020	32	12
N-4-M20	5	nonirrigated	no	4	9	july_20	2020	39	19
N-4-M20	5	nonirrigated	no	4	10	july_20	2020	32	12
N-5-M20	5	nonirrigated	no	5	1	july_20	2020	48	28
N-5-M20	5	nonirrigated	no	5	2	july_20	2020	25	5
N-5-M20	5	nonirrigated	no	5	3	july_20	2020	26	6
N-5-M20	5	nonirrigated	no	5	4	july_20	2020	32	12
N-5-M20	5	nonirrigated	no	5	5	july_20	2020	25	5
N-5-M20	5	nonirrigated	no	5	6	july_20	2020	25	5
N-5-M20	5	nonirrigated	no	5	7	july_20	2020	31	11
N-5-M20	5	nonirrigated	no	5	8	july_20	2020	43	23
N-5-M20	5	nonirrigated	no	5	9	july_20	2020	37	17
N-5-M20	5	nonirrigated	no	6	10	july_20	2020	32	12
N-6-M20	5	nonirrigated	no	6	1	july_20	2020	43	23
N-6-M20	5	nonirrigated	no	6	2	july_20	2020	30	10
N-6-M20	5	nonirrigated	no	6	3	july_20	2020	34	14
N-6-M20	5	nonirrigated	no	6	4	july_20	2020	29	9
N-6-M20	5	nonirrigated	no	6	5	july_20	2020	30	10
N-6-M20	5	nonirrigated	no	6	6	july_20	2020	31	11
N-6-M20	5	nonirrigated	no	6	7	july_20	2020	28	8
N-6-M20	5	nonirrigated	no	6	8	july_20	2020	34	14
N-6-M20	5	nonirrigated	no	6	9	july_20	2020	33	13
N-6-M20	5	nonirrigated	no	6	10	july_20	2020	32	12
N-1-M25	6	nonirrigated	no	1	1	july_20	2020	65	40
N-1-M25	6	nonirrigated	no	1	2	july_20	2020	33	8
N-1-M25	6	nonirrigated	no	1	3	july_20	2020	22	0
N-1-M25	6	nonirrigated	no	1	4	july_20	2020	47	22
N-1-M25	6	nonirrigated	no	1	5	july_20	2020	30	5
N-1-M25	6	nonirrigated	no	1	6	july_20	2020	35	10
N-1-M25	6	nonirrigated	no	1	7	july_20	2020	26	1
N-1-M25	6	nonirrigated	no	1	8	july_20	2020	57	32
N-1-M25	6	nonirrigated	no	1	9	july_20	2020	31	6
N-1-M25	6	nonirrigated	no	1	10	july_20	2020	43	18
N-2-M25	6	nonirrigated	no	2	1	july_20	2020	68	43
N-2-M25	6	nonirrigated	no	2	2	july_20	2020	28	3
N-2-M25	6	nonirrigated	no	2	3	july_20	2020	58	33
N-2-M25	6	nonirrigated	no	2	4	july_20	2020	22	0
N-2-M25	6	nonirrigated	no	2	5	july_20	2020	36	11
N-2-M25	6	nonirrigated	no	2	6	july_20	2020	29	4
N-2-M25	6	nonirrigated	no	2	7	july_20	2020	33	8
N-2-M25	6	nonirrigated	no	2	8	july_20	2020	29	4
N-2-M25	6	nonirrigated	no	2	9	july_20	2020	33	8
[truncated: 5,561 more rows]

## Sheet: Diversity
name	treatment	enclosure	pesticide	replicate	timing	year	shan_div	simp_div	invsimp_div	richness
I-1-M0-A	1	irrigated	no	1	june_20	2020	1.2734	0.694215	3.27027	4
I-1-M0-B	1	irrigated	no	1	june_20	2020	0.988495	0.54873	2.21597	4
I-2-M0-A	1	irrigated	no	2	june_20	2020	1.05879	0.567901	2.31429	4
I-2-M0-B	1	irrigated	no	2	june_20	2020	0.851898	0.6462	9.63391	5
I-3-M0-A	1	irrigated	no	3	june_20	2020	1.58052	0.781367	4.57388	6
I-3-M0-B	1	irrigated	no	3	june_20	2020	1.40014	0.71	3.44828	5
I-4-M0-A	1	irrigated	no	4	june_20	2020	1.32864	0.651275	2.86759	6
I-4-M0-B	1	irrigated	no	4	june_20	2020	0.841685	0.499055	1.99623	3
I-5-M0-A	1	irrigated	no	5	june_20	2020	1.18952	0.6592	2.93427	4
I-5-M0-B	1	irrigated	no	5	june_20	2020	1.53446	0.771111	4.36893	5
I-6-M0-A	1	irrigated	no	6	june_20	2020	0.76139	0.403703	1.67702	5
I-6-M0-B	1	irrigated	no	6	june_20	2020	0.759547	0.429752	1.75362	3
I-1-M5-A	2	irrigated	no	1	june_20	2020	1.4818	0.760355	4.17284	5
I-1-M5-B	2	irrigated	no	1	june_20	2020	1.32791	0.704112	3.37965	5
I-2-M5-A	2	irrigated	no	2	june_20	2020	1.17383	0.659763	2.93913	4
I-2-M5-B	2	irrigated	no	2	june_20	2020	1.61767	0.775047	4.44538	6
I-3-M5-A	2	irrigated	no	3	june_20	2020	0.919174	0.538194	2.16541	3
I-3-M5-B	2	irrigated	no	3	june_20	2020	1.14866	0.642012	2.79339	4
I-4-M5-A	2	irrigated	no	4	june_20	2020	1.3008	0.669201	3.02298	5
I-4-M5-B	2	irrigated	no	4	june_20	2020	1.42827	0.715815	3.51883	5
I-5-M5-A	2	irrigated	no	5	june_20	2020	1.36539	0.739669	3.84127	4
I-5-M5-B	2	irrigated	no	5	june_20	2020	1.51154	0.768253	4.31505	5
I-6-M5-A	2	irrigated	no	6	june_20	2020	1.01041	0.615	2.5974	3
I-6-M5-B	2	irrigated	no	6	june_20	2020	0.995737	0.607438	2.54737	3
I-1-M10-A	3	irrigated	no	1	june_20	2020	1.33617	0.690311	3.22905	5
I-1-M10-B	3	irrigated	no	1	june_20	2020	1.12567	0.645648	2.82205	4
I-2-M10-A	3	irrigated	no	2	june_20	2020	0.956938	0.472588	1.89605	5
I-2-M10-B	3	irrigated	no	2	june_20	2020	1.16681	0.622488	2.64892	5
I-3-M10-A	3	irrigated	no	3	june_20	2020	1.25286	0.663496	2.97173	5
I-3-M10-B	3	irrigated	no	3	june_20	2020	1.263	0.680272	3.12766	4
I-4-M10-A	3	irrigated	no	4	june_20	2020	0.821812	0.411608	1.69955	4
I-4-M10-B	3	irrigated	no	4	june_20	2020	1.44815	0.739229	3.83478	5
I-5-M10-A	3	irrigated	no	5	june_20	2020	1.03186	0.560354	2.27456	5
I-5-M10-B	3	irrigated	no	5	june_20	2020	1.22799	0.656105	2.90787	6
I-6-M10-A	3	irrigated	no	6	june_20	2020	0	0	1	1
I-6-M10-B	3	irrigated	no	6	june_20	2020	0	0	1	1
I-1-M15-A	4	irrigated	no	1	june_20	2020	0.900205	0.538265	2.16575	3
I-1-M15-B	4	irrigated	no	1	june_20	2020	1.15196	0.587106	2.42193	5
I-2-M15-A	4	irrigated	no	2	june_20	2020	1.19326	0.655007	2.89861	5
I-2-M15-B	4	irrigated	no	2	june_20	2020	1.09337	0.663265	2.9697	3
I-3-M15-A	4	irrigated	no	3	june_20	2020	1.10588	0.604263	2.52693	5
I-3-M15-B	4	irrigated	no	3	june_20	2020	1.17577	0.6362	2.74876	5
I-4-M15-A	4	irrigated	no	4	june_20	2020	1.55138	0.778356	4.51174	5
I-4-M15-B	4	irrigated	no	4	june_20	2020	1.32219	0.718193	3.54852	4
I-5-M15-A	4	irrigated	no	5	june_20	2020	1.59434	0.769176	4.3323	6
I-5-M15-B	4	irrigated	no	5	june_20	2020	1.10727	0.640944	2.78508	4
I-6-M15-A	4	irrigated	no	6	june_20	2020	1.42616	0.729767	3.70051	5
I-6-M15-B	4	irrigated	no	6	june_20	2020	1.23574	0.664444	2.98013	4
I-1-M20-A	5	irrigated	no	1	june_20	2020	1.18165	0.657596	2.92053	4
I-1-M20-B	5	irrigated	no	1	june_20	2020	0.684264	0.352122	1.5435	4
I-2-M20-A	5	irrigated	no	2	june_20	2020	1.24786	0.680384	3.12876	4
I-2-M20-B	5	irrigated	no	2	june_20	2020	1.45639	0.746228	3.94054	5
I-3-M20-A	5	irrigated	no	3	june_20	2020	1.50953	0.7616	4.19463	5
I-3-M20-B	5	irrigated	no	3	june_20	2020	1.42764	0.739796	3.84314	5
I-4-M20-A	5	irrigated	no	4	june_20	2020	0.769204	0.441483	1.79045	3
I-4-M20-B	5	irrigated	no	4	june_20	2020	1.11202	0.553719	2.24074	5
I-5-M20-A	5	irrigated	no	5	june_20	2020	1.15226	0.662151	2.9599	4
I-5-M20-B	5	irrigated	no	5	june_20	2020	1.42706	0.737997	3.81675	5
I-6-M20-A	5	irrigated	no	6	june_20	2020	0.206192	0.099723	1.11077	2
I-6-M20-B	5	irrigated	no	6	june_20	2020	0.610864	0.42	1.72414	2
I-1-M25-A	6	irrigated	no	1	june_20	2020	1.43786	0.746194	3.94001	5
I-1-M25-B	6	irrigated	no	1	june_20	2020	1.19355	0.66	2.94118	4
I-2-M25-A	6	irrigated	no	2	june_20	2020	1.35382	0.733459	3.75177	4
I-2-M25-B	6	irrigated	no	2	june_20	2020	1.05938	0.559028	2.26772	4
I-3-M25-A	6	irrigated	no	3	june_20	2020	1.13308	0.618343	2.62016	4
I-3-M25-B	6	irrigated	no	3	june_20	2020	1.53054	0.7648	4.2517	5
I-4-M25-A	6	irrigated	no	4	june_20	2020	0.918528	0.510808	2.04419	4
I-4-M25-B	6	irrigated	no	4	june_20	2020	0.995066	0.593079	2.45748	4
I-5-M25-A	6	irrigated	no	5	june_20	2020	1.59333	0.7936	4.84496	5
I-5-M25-B	6	irrigated	no	5	june_20	2020	1.40092	0.709938	3.44753	6
I-6-M25-A	6	irrigated	no	6	june_20	2020	0.94519	0.49524	1.98114	5
I-6-M25-B	6	irrigated	no	6	june_20	2020	1.43482	0.674295	3.07026	7
I-1-M30-A	7	irrigated	no	1	june_20	2020	1.27583	0.664412	2.97984	6
I-1-M30-B	7	irrigated	no	1	june_20	2020	1.07704	0.6073	2.54647	4
I-2-M30-A	7	irrigated	no	2	june_20	2020	1.2811	0.686914	3.19401	6
I-2-M30-B	7	irrigated	no	2	june_20	2020	0.849426	0.470542	1.88872	4
I-3-M30-A	7	irrigated	no	3	june_20	2020	1.43819	0.742604	3.88506	5
I-3-M30-B	7	irrigated	no	3	june_20	2020	1.41568	0.723115	3.6116	5
I-4-M30-A	7	irrigated	no	4	june_20	2020	0.867293	0.524781	2.10429	3
I-4-M30-B	7	irrigated	no	4	june_20	2020	1.14393	0.617284	2.6129	4
I-5-M30-A	7	irrigated	no	5	june_20	2020	1.29312	0.647827	2.83951	5
I-5-M30-B	7	irrigated	no	5	june_20	2020	1.23668	0.680556	3.13043	4
I-6-M30-A	7	irrigated	no	6	june_20	2020	1.18752	0.636095	2.74797	4
I-6-M30-B	7	irrigated	no	6	june_20	2020	1.36457	0.739596	3.84018	4
I-1-C-A	8	irrigated	no	1	june_20	2020	1.14108	0.584453	2.40646	6
I-1-C-B	8	irrigated	no	1	june_20	2020	1.27076	0.640496	2.78161	5
I-2-C-A	8	irrigated	no	2	june_20	2020	1.23153	0.632231	2.7191	5
I-2-C-B	8	irrigated	no	2	june_20	2020	0.990698	0.5344	2.14777	4
I-3-C-A	8	irrigated	no	3	june_20	2020	1.18162	0.518652	1.97918	4
I-3-C-B	8	irrigated	no	3	june_20	2020	0.67824	0.298354	1.42522	5
I-4-C-A	8	irrigated	no	4	june_20	2020	1.35753	0.734651	3.76863	4
I-4-C-B	8	irrigated	no	4	june_20	2020	1.15374	0.612245	2.57895	4
I-5-C-A	8	irrigated	no	5	june_20	2020	1.61673	0.781065	4.56757	6
I-5-C-B	8	irrigated	no	5	june_20	2020	1.00372	0.529301	2.1245	4
I-6-C-A	8	irrigated	no	6	june_20	2020	0.422709	0.255	1.34228	2
I-6-C-B	8	irrigated	no	6	june_20	2020	1.32908	0.720083	3.57249	4
I-2-XM0-A	1	irrigated	yes	1	june_20	2020	1.01164	0.553254	2.23841	4
I-2-XM0-B	1	irrigated	yes	1	june_20	2020	1.17533	0.595375	2.47142	5
I-4-XM0-A	1	irrigated	yes	2	june_20	2020	1.2856	0.706939	3.41226	4
I-4-XM0-B	1	irrigated	yes	2	june_20	2020	1.55571	0.78	4.54545	5
I-6-XM0-A	1	irrigated	yes	3	june_20	2020	1.50024	0.758745	4.14499	5
I-6-XM0-B	1	irrigated	yes	3	june_20	2020	1.58322	0.7904	4.77099	5
I-2-XM10-A	3	irrigated	yes	1	june_20	2020	1.36088	0.704128	3.37984	5
I-2-XM10-B	3	irrigated	yes	1	june_20	2020	1.14281	0.571429	2.33333	5
I-4-XM10-A	3	irrigated	yes	2	june_20	2020	1.50045	0.765177	4.25854	5
I-4-XM10-B	3	irrigated	yes	2	june_20	2020	1.53819	0.773356	4.41221	5
I-6-XM10-A	3	irrigated	yes	3	june_20	2020	1.09663	0.624934	2.66619	4
I-6-XM10-B	3	irrigated	yes	3	june_20	2020	1.15428	0.606027	2.53824	6
I-2-XM20-A	5	irrigated	yes	1	june_20	2020	1.04459	0.601377	2.50863	4
I-2-XM20-B	5	irrigated	yes	1	june_20	2020	1.49827	0.758691	4.14406	6
I-4-XM20-A	5	irrigated	yes	2	june_20	2020	1.34434	0.7296	3.69822	4
I-4-XM20-B	5	irrigated	yes	2	june_20	2020	1.40205	0.706693	3.4094	6
I-6-XM20-A	5	irrigated	yes	3	june_20	2020	0.131692	0.0565558	1.05995	2
I-6-XM20-B	5	irrigated	yes	3	june_20	2020	0	0	1	1
I-2-XM30-A	7	irrigated	yes	1	june_20	2020	1.07788	0.607974	2.55085	4
I-2-XM30-B	7	irrigated	yes	1	june_20	2020	0.856841	0.505	2.0202	3
I-4-XM30-A	7	irrigated	yes	2	june_20	2020	1.28969	0.703074	3.36784	5
I-4-XM30-B	7	irrigated	yes	2	june_20	2020	1.56869	0.784636	4.64331	5
I-6-XM30-A	7	irrigated	yes	3	june_20	2020	0.759547	0.429752	1.75362	3
I-6-XM30-B	7	irrigated	yes	3	june_20	2020	1.05948	0.640496	2.78161	3
N-1-M0-A	1	nonirrigated	no	1	june_20	2020	0.562335	0.375	1.6	2
N-1-M0-B	1	nonirrigated	no	1	june_20	2020	1.04335	0.632812	2.7234	3
N-2-M0-A	1	nonirrigated	no	2	june_20	2020	0.923841	0.553633	2.24031	3
N-2-M0-B	1	nonirrigated	no	2	june_20	2020	0.807307	0.524916	2.10489	3
N-3-M0-A	1	nonirrigated	no	3	june_20	2020	1.13138	0.612245	2.57895	4
N-3-M0-B	1	nonirrigated	no	3	june_20	2020	0.853236	0.524444	2.1028	3
N-4-M0-A	1	nonirrigated	no	4	june_20	2020	1.20228	0.66436	2.97938	4
N-4-M0-B	1	nonirrigated	no	4	june_20	2020	0.978603	0.565201	2.29991	4
N-5-M0-A	1	nonirrigated	no	5	june_20	2020	0.0665216	0.0243865	1.025	2
N-5-M0-B	1	nonirrigated	no	5	june_20	2020	0.114665	0.0475907	1.04997	2
N-6-M0-A	1	nonirrigated	no	6	june_20	2020	0	0	1	1
N-6-M0-B	1	nonirrigated	no	6	june_20	2020	0	0	1	1
N-1-M5-A	2	nonirrigated	no	1	june_20	2020	0.690186	0.497041	1.98824	2
N-1-M5-B	2	nonirrigated	no	1	june_20	2020	0.517174	0.262138	1.35527	3
N-2-M5-A	2	nonirrigated	no	2	june_20	2020	0.62055	0.342656	1.52127	3
N-2-M5-B	2	nonirrigated	no	2	june_20	2020	0.627705	0.337778	1.51007	3
N-3-M5-A	2	nonirrigated	no	3	june_20	2020	0.816532	0.530733	2.13099	3
N-3-M5-B	2	nonirrigated	no	3	june_20	2020	0.812228	0.495377	1.98168	4
N-4-M5-A	2	nonirrigated	no	4	june_20	2020	0.793143	0.505153	2.02083	3
N-4-M5-B	2	nonirrigated	no	4	june_20	2020	0.803806	0.52573	2.1085	3
N-5-M5-A	2	nonirrigated	no	5	june_20	2020	0.790987	0.485	1.94175	3
N-5-M5-B	2	nonirrigated	no	5	june_20	2020	0.96726	0.545	2.1978	4
N-6-M5-A	2	nonirrigated	no	6	june_20	2020	0	0	1	1
N-6-M5-B	2	nonirrigated	no	6	june_20	2020	0	0	1	1
N-1-M10-A	3	nonirrigated	no	1	june_20	2020	1.05492	0.64	2.77778	3
N-1-M10-B	3	nonirrigated	no	1	june_20	2020	1.05791	0.639053	2.77049	3
N-2-M10-A	3	nonirrigated	no	2	june_20	2020	0.692929	0.427598	1.74702	3
N-2-M10-B	3	nonirrigated	no	2	june_20	2020	0.9557	0.571429	2.33333	3
N-3-M10-A	3	nonirrigated	no	3	june_20	2020	0.80806	0.503401	2.0137	3
N-3-M10-B	3	nonirrigated	no	3	june_20	2020	0.876006	0.540816	2.17778	3
N-4-M10-A	3	nonirrigated	no	4	june_20	2020	1.2057	0.67128	3.04211	4
N-4-M10-B	3	nonirrigated	no	4	june_20	2020	1.16113	0.65757	2.92031	4
N-5-M10-A	3	nonirrigated	no	5	june_20	2020	0.481667	0.220988	1.28368	4
N-5-M10-B	3	nonirrigated	no	5	june_20	2020	0	0	1	1
N-6-M10-A	3	nonirrigated	no	6	june_20	2020	0	0	1	1
N-6-M10-B	3	nonirrigated	no	6	june_20	2020	0	0	1	1
N-1-M15-A	4	nonirrigated	no	1	june_20	2020	0.882311	0.551111	2.22772	3
N-1-M15-B	4	nonirrigated	no	1	june_20	2020	1.0822	0.65625	2.90909	3
N-2-M15-A	4	nonirrigated	no	2	june_20	2020	0.976167	0.53162	2.13502	4
N-2-M15-B	4	nonirrigated	no	2	june_20	2020	0.803742	0.456747	1.84076	3
N-3-M15-A	4	nonirrigated	no	3	june_20	2020	1.21769	0.682792	3.1525	4
N-3-M15-B	4	nonirrigated	no	3	june_20	2020	1.16664	0.657462	2.91939	4
N-4-M15-A	4	nonirrigated	no	4	june_20	2020	0.974697	0.57555	2.35599	4
N-4-M15-B	4	nonirrigated	no	4	june_20	2020	0.988976	0.570475	2.32815	4
N-5-M15-A	4	nonirrigated	no	5	june_20	2020	0.559674	0.309246	1.44769	3
N-5-M15-B	4	nonirrigated	no	5	june_20	2020	0.394398	0.185	1.22699	3
N-6-M15-A	4	nonirrigated	no	6	june_20	2020	0.163039	0.0628974	1.06712	3
N-6-M15-B	4	nonirrigated	no	6	june_20	2020	0.104732	0.0425331	1.04442	2
N-1-M20-A	5	nonirrigated	no	1	june_20	2020	1.07756	0.652778	2.88	3
N-1-M20-B	5	nonirrigated	no	1	june_20	2020	0.916465	0.561983	2.28302	3
N-2-M20-A	5	nonirrigated	no	2	june_20	2020	1.25463	0.683391	3.15847	4
N-2-M20-B	5	nonirrigated	no	2	june_20	2020	1.19857	0.679344	3.11861	4
N-3-M20-A	5	nonirrigated	no	3	june_20	2020	0.816035	0.526927	2.11384	3
N-3-M20-B	5	nonirrigated	no	3	june_20	2020	0.668018	0.380952	1.61538	3
N-4-M20-A	5	nonirrigated	no	4	june_20	2020	0.693147	0.5	2	2
N-4-M20-B	5	nonirrigated	no	4	june_20	2020	1.00539	0.560554	2.27559	4
N-5-M20-A	5	nonirrigated	no	5	june_20	2020	1.13718	0.633464	2.72824	4
N-5-M20-B	5	nonirrigated	no	5	june_20	2020	1.16113	0.65757	2.92031	4
N-6-M20-A	5	nonirrigated	no	6	june_20	2020	0.0665216	0.0243865	1.025	2
N-6-M20-B	5	nonirrigated	no	6	june_20	2020	0.142506	0.062435	1.06659	2
N-1-M25-A	6	nonirrigated	no	1	june_20	2020	0.992282	0.602041	2.51282	3
N-1-M25-B	6	nonirrigated	no	1	june_20	2020	1.09283	0.662722	2.96491	3
N-2-M25-A	6	nonirrigated	no	2	june_20	2020	0.43864	0.237769	1.31194	3
N-2-M25-B	6	nonirrigated	no	2	june_20	2020	0.846366	0.525952	2.10949	3
N-3-M25-A	6	nonirrigated	no	3	june_20	2020	1.03567	0.637188	2.75625	5
N-3-M25-B	6	nonirrigated	no	3	june_20	2020	0.830524	0.507812	2.03175	3
N-4-M25-A	6	nonirrigated	no	4	june_20	2020	0.701323	0.441274	1.78978	3
N-4-M25-B	6	nonirrigated	no	4	june_20	2020	0.827738	0.512346	2.05063	3
N-5-M25-A	6	nonirrigated	no	5	june_20	2020	0.142506	0.062435	1.06659	2
N-5-M25-B	6	nonirrigated	no	5	june_20	2020	0.0633548	0.0229854	1.02353	2
N-6-M25-A	6	nonirrigated	no	6	june_20	2020	0.880064	0.473287	1.89857	4
N-6-M25-B	6	nonirrigated	no	6	june_20	2020	0.465999	0.290657	1.40976	2
N-1-M30-A	7	nonirrigated	no	1	june_20	2020	1.02393	0.617188	2.61224	3
N-1-M30-B	7	nonirrigated	no	1	june_20	2020	1.33982	0.688712	3.21246	5
N-2-M30-A	7	nonirrigated	no	2	june_20	2020	0.796312	0.44898	1.81481	3
N-2-M30-B	7	nonirrigated	no	2	june_20	2020	1.35801	0.734694	3.76923	4
N-3-M30-A	7	nonirrigated	no	3	june_20	2020	0.853236	0.524444	2.1028	3
N-3-M30-B	7	nonirrigated	no	3	june_20	2020	0.803315	0.48	1.92308	3
N-4-M30-A	7	nonirrigated	no	4	june_20	2020	0.971888	0.564974	2.29871	4
N-4-M30-B	7	nonirrigated	no	4	june_20	2020	0.924078	0.543265	2.18945	4
N-5-M30-A	7	nonirrigated	no	5	june_20	2020	0.86872	0.546713	2.20611	3
N-5-M30-B	7	nonirrigated	no	5	june_20	2020	0.719148	0.400046	1.6668	3
N-6-M30-A	7	nonirrigated	no	6	june_20	2020	0.712636	0.399276	1.66466	4
N-6-M30-B	7	nonirrigated	no	6	june_20	2020	0.163039	0.0628974	1.06712	3
N-1-C-A	8	nonirrigated	no	1	june_20	2020	0.796312	0.44898	1.81481	3
N-1-C-B	8	nonirrigated	no	1	june_20	2020	1.09861	0.666667	3	3
N-2-C-A	8	nonirrigated	no	2	june_20	2020	0.464621	0.229277	1.29748	3
N-2-C-B	8	nonirrigated	no	2	june_20	2020	1.02965	0.62	2.63158	3
N-3-C-A	8	nonirrigated	no	3	june_20	2020	0.708019	0.409972	1.69484	3
N-3-C-B	8	nonirrigated	no	3	june_20	2020	0.882311	0.551111	2.22772	3
N-4-C-A	8	nonirrigated	no	4	june_20	2020	0.790869	0.516975	2.07029	3
N-4-C-B	8	nonirrigated	no	4	june_20	2020	0.852413	0.529931	2.12735	4
N-5-C-A	8	nonirrigated	no	5	june_20	2020	0.807307	0.524916	2.10489	3
N-5-C-B	8	nonirrigated	no	5	june_20	2020	1.00522	0.550812	2.22624	4
N-6-C-A	8	nonirrigated	no	6	june_20	2020	0	0	1	1
N-6-C-B	8	nonirrigated	no	6	june_20	2020	0	0	1	1
I-1-M0-A	1	irrigated	no	1	august_20	2020	0.766284	0.513393	2.05505	3
I-1-M0-B	1	irrigated	no	1	august_20	2020	0.989535	0.518467	2.0767	5
I-2-M0-A	1	irrigated	no	2	august_20	2020	0.576382	0.309917	1.4491	3
I-2-M0-B	1	irrigated	no	2	august_20	2020	1.0617	0.555766	2.25106	5
I-3-M0-A	1	irrigated	no	3	august_20	2020	1.74092	0.816327	5.44444	6
I-3-M0-B	1	irrigated	no	3	august_20	2020	1.26374	0.703125	3.36842	4
I-4-M0-A	1	irrigated	no	4	august_20	2020	1.22707	0.690083	3.22667	4
I-4-M0-B	1	irrigated	no	4	august_20	2020	1.53511	0.7424	3.88199	6
I-5-M0-A	1	irrigated	no	5	august_20	2020	1.30891	0.703103	3.36817	5
I-5-M0-B	1	irrigated	no	5	august_20	2020	1.58867	0.761707	4.19651	6
I-6-M0-A	1	irrigated	no	6	august_20	2020	1.31386	0.714876	3.50725	4
I-6-M0-B	1	irrigated	no	6	august_20	2020	1.19613	0.671202	3.04138	4
I-1-M5-A	2	irrigated	no	1	august_20	2020	1.43786	0.746194	3.94001	5
I-1-M5-B	2	irrigated	no	1	august_20	2020	1.48514	0.728937	3.68918	8
I-2-M5-A	2	irrigated	no	2	august_20	2020	1.10735	0.595093	2.4697	5
I-2-M5-B	2	irrigated	no	2	august_20	2020	1.68841	0.794783	4.87289	7
I-3-M5-A	2	irrigated	no	3	august_20	2020	0.922981	0.516529	2.06838	4
I-3-M5-B	2	irrigated	no	3	august_20	2020	1.16608	0.6528	2.88018	4
I-4-M5-A	2	irrigated	no	4	august_20	2020	1.55541	0.742347	3.88119	6
I-4-M5-B	2	irrigated	no	4	august_20	2020	1.64846	0.779807	4.54147	6
I-5-M5-A	2	irrigated	no	5	august_20	2020	1.38997	0.710562	3.45498	5
I-5-M5-B	2	irrigated	no	5	august_20	2020	1.41508	0.732422	3.73723	5
I-6-M5-A	2	irrigated	no	6	august_20	2020	0.576382	0.309917	1.4491	3
I-6-M5-B	2	irrigated	no	6	august_20	2020	0.898205	0.561224	2.27907	3
I-1-M10-A	3	irrigated	no	1	august_20	2020	1.48035	0.757396	4.0315	6
I-1-M10-B	3	irrigated	no	1	august_20	2020	1.24027	0.751953	2.86534	5
I-2-M10-A	3	irrigated	no	2	august_20	2020	0.717336	0.451738	1.82395	3
I-2-M10-B	3	irrigated	no	2	august_20	2020	1.05347	0.590909	2.44444	4
I-3-M10-A	3	irrigated	no	3	august_20	2020	1.14793	0.569901	2.32504	6
I-3-M10-B	3	irrigated	no	3	august_20	2020	1.43602	0.731405	3.72308	5
I-4-M10-A	3	irrigated	no	4	august_20	2020	1.03594	0.563327	2.29004	4
I-4-M10-B	3	irrigated	no	4	august_20	2020	0.924965	0.558472	2.26486	4
I-5-M10-A	3	irrigated	no	5	august_20	2020	1.52273	0.745562	3.93023	6
I-5-M10-B	3	irrigated	no	5	august_20	2020	1.16999	0.657845	2.92265	4
I-6-M10-A	3	irrigated	no	6	august_20	2020	0	0	1	1
I-6-M10-B	3	irrigated	no	6	august_20	2020	0.256753	0.108402	1.12158	3
I-1-M15-A	4	irrigated	no	1	august_20	2020	1.24027	0.651001	2.86534	5
I-1-M15-B	4	irrigated	no	1	august_20	2020	1.27252	0.613944	2.5903	6
I-2-M15-A	4	irrigated	no	2	august_20	2020	1.35769	0.695266	3.28155	5
I-2-M15-B	4	irrigated	no	2	august_20	2020	1.27877	0.703214	3.36943	4
I-3-M15-A	4	irrigated	no	3	august_20	2020	1.39018	0.725682	3.64541	5
I-3-M15-B	4	irrigated	no	3	august_20	2020	1.51712	0.726203	3.65235	7
I-4-M15-A	4	irrigated	no	4	august_20	2020	1.65806	0.795139	4.88136	6
I-4-M15-B	4	irrigated	no	4	august_20	2020	1.38251	0.707819	3.42254	5
I-5-M15-A	4	irrigated	no	5	august_20	2020	1.5313	0.738422	3.82296	6
I-5-M15-B	4	irrigated	no	5	august_20	2020	1.17713	0.663923	2.97551	4
I-6-M15-A	4	irrigated	no	6	august_20	2020	1.64832	0.791552	4.79736	6
I-6-M15-B	4	irrigated	no	6	august_20	2020	1.43129	0.715921	3.52015	5
I-1-M20-A	5	irrigated	no	1	august_20	2020	1.35756	0.714876	3.50725	5
I-1-M20-B	5	irrigated	no	1	august_20	2020	1.39913	0.730512	3.71074	5
I-2-M20-A	5	irrigated	no	2	august_20	2020	1.29078	0.663265	2.9697	5
I-2-M20-B	5	irrigated	no	2	august_20	2020	1.44465	0.735	3.77358	5
I-3-M20-A	5	irrigated	no	3	august_20	2020	1.56473	0.762222	4.20561	6
I-3-M20-B	5	irrigated	no	3	august_20	2020	1.65477	0.791914	4.80571	6
I-4-M20-A	5	irrigated	no	4	august_20	2020	0.949571	0.478395	1.91716	5
I-4-M20-B	5	irrigated	no	4	august_20	2020	1.09658	0.549587	2.22018	5
I-5-M20-A	5	irrigated	no	5	august_20	2020	1.10367	0.593132	2.4578	4
I-5-M20-B	5	irrigated	no	5	august_20	2020	1.7469	0.818878	5.52113	6
I-6-M20-A	5	irrigated	no	6	august_20	2020	0	0	1	1
I-6-M20-B	5	irrigated	no	6	august_20	2020	0.610864	0.42	1.72414	2
I-1-M25-A	6	irrigated	no	1	august_20	2020	0.997988	0.566189	2.30515	4
I-1-M25-B	6	irrigated	no	1	august_20	2020	0.944765	0.530612	2.13043	4
I-2-M25-A	6	irrigated	no	2	august_20	2020	1.67441	0.798186	4.95506	6
I-2-M25-B	6	irrigated	no	2	august_20	2020	1.4878	0.745	3.92157	5
I-3-M25-A	6	irrigated	no	3	august_20	2020	1.45351	0.743802	3.90323	5
I-3-M25-B	6	irrigated	no	3	august_20	2020	1.71408	0.807692	5.2	6
I-4-M25-A	6	irrigated	no	4	august_20	2020	1.35364	0.71801	3.54623	5
I-4-M25-B	6	irrigated	no	4	august_20	2020	1.12095	0.61157	2.57447	4
I-5-M25-A	6	irrigated	no	5	august_20	2020	1.53425	0.737245	3.80583	6
I-5-M25-B	6	irrigated	no	5	august_20	2020	1.34228	0.689453	3.22013	5
I-6-M25-A	6	irrigated	no	6	august_20	2020	1.19673	0.583138	2.39888	6
I-6-M25-B	6	irrigated	no	6	august_20	2020	1.06274	0.575	2.35294	4
I-1-M30-A	7	irrigated	no	1	august_20	2020	1.49814	0.682949	3.15407	7
I-1-M30-B	7	irrigated	no	1	august_20	2020	1.64042	0.778828	4.52137	6
I-2-M30-A	7	irrigated	no	2	august_20	2020	0.9409	0.517076	2.07072	4
I-2-M30-B	7	irrigated	no	2	august_20	2020	0.974315	0.59375	2.46154	3
I-3-M30-A	7	irrigated	no	3	august_20	2020	1.42338	0.732639	3.74026	5
I-3-M30-B	7	irrigated	no	3	august_20	2020	1.56916	0.741021	3.86131	6
I-4-M30-A	7	irrigated	no	4	august_20	2020	0.970353	0.503447	2.01388	4
I-4-M30-B	7	irrigated	no	4	august_20	2020	1.14804	0.611638	2.57491	5
I-5-M30-A	7	irrigated	no	5	august_20	2020	1.41098	0.705204	3.39218	6
I-5-M30-B	7	irrigated	no	5	august_20	2020	1.11202	0.553719	2.24074	5
I-6-M30-A	7	irrigated	no	6	august_20	2020	1.43431	0.7392	3.83436	5
I-6-M30-B	7	irrigated	no	6	august_20	2020	1.46003	0.751715	4.02762	5
I-1-C-A	8	irrigated	no	1	august_20	2020	1.26533	0.677624	3.10197	5
I-1-C-B	8	irrigated	no	1	august_20	2020	0.831979	0.442172	1.79267	4
I-2-C-A	8	irrigated	no	2	august_20	2020	1.29589	0.632935	2.72431	6
I-2-C-B	8	irrigated	no	2	august_20	2020	1.37447	0.709909	3.44719	5
I-3-C-A	8	irrigated	no	3	august_20	2020	0.958139	0.54145	2.18079	4
I-3-C-B	8	irrigated	no	3	august_20	2020	0.835562	0.449617	1.81692	4
I-4-C-A	8	irrigated	no	4	august_20	2020	1.44861	0.725898	3.64828	5
I-4-C-B	8	irrigated	no	4	august_20	2020	1.39232	0.715	3.50877	5
I-5-C-A	8	irrigated	no	5	august_20	2020	1.27453	0.648445	2.84451	5
I-5-C-B	8	irrigated	no	5	august_20	2020	1.2244	0.657467	2.91943	5
I-6-C-A	8	irrigated	no	6	august_20	2020	1.31386	0.714876	3.50725	4
I-6-C-B	8	irrigated	no	6	august_20	2020	1.17865	0.579882	2.38028	5
I-2-XM0-A	1	irrigated	yes	1	august_20	2020	0.988667	0.533163	2.14208	4
I-2-XM0-B	1	irrigated	yes	1	august_20	2020	1.00307	0.598714	2.49199	3
I-4-XM0-A	1	irrigated	yes	2	august_20	2020	1.02753	0.583177	2.3991	4
I-4-XM0-B	1	irrigated	yes	2	august_20	2020	1.39785	0.716837	3.53153	5
I-6-XM0-A	1	irrigated	yes	3	august_20	2020	1.51181	0.735556	3.78151	6
I-6-XM0-B	1	irrigated	yes	3	august_20	2020	1.41448	0.713306	3.48804	5
I-2-XM10-A	3	irrigated	yes	1	august_20	2020	0.945457	0.545139	2.19847	4
I-2-XM10-B	3	irrigated	yes	1	august_20	2020	1.19671	0.569444	2.32258	6
I-4-XM10-A	3	irrigated	yes	2	august_20	2020	1.13895	0.565972	2.304	5
I-4-XM10-B	3	irrigated	yes	2	august_20	2020	1.25276	0.622449	2.64865	5
I-6-XM10-A	3	irrigated	yes	3	august_20	2020	0.93546	0.527954	2.11844	4
I-6-XM10-B	3	irrigated	yes	3	august_20	2020	1.30942	0.672449	3.05296	6
I-2-XM20-A	5	irrigated	yes	1	august_20	2020	0.727388	0.411523	1.6993	3
I-2-XM20-B	5	irrigated	yes	1	august_20	2020	0.594024	0.321995	1.47492	3
I-4-XM20-A	5	irrigated	yes	2	august_20	2020	1.1902	0.670139	3.03158	4
I-4-XM20-B	5	irrigated	yes	2	august_20	2020	1.37214	0.670139	3.03158	6
I-6-XM20-A	5	irrigated	yes	3	august_20	2020	0.367649	0.169421	1.20398	3
I-6-XM20-B	5	irrigated	yes	3	august_20	2020	0.191444	0.0907029	1.09975	2
I-2-XM30-A	7	irrigated	yes	1	august_20	2020	1.26644	0.671296	3.04225	5
I-2-XM30-B	7	irrigated	yes	1	august_20	2020	0.967627	0.569554	2.32317	4
I-4-XM30-A	7	irrigated	yes	2	august_20	2020	1.62669	0.784	4.62963	6
I-4-XM30-B	7	irrigated	yes	2	august_20	2020	1.70146	0.8096	5.2521	6
I-6-XM30-A	7	irrigated	yes	3	august_20	2020	1.41232	0.727811	3.67391	5
I-6-XM30-B	7	irrigated	yes	3	august_20	2020	1.20776	0.651618	2.87041	4
N-1-M0-A	1	nonirrigated	no	1	august_20	2020	0.941403	0.57398	2.34731	3
N-1-M0-B	1	nonirrigated	no	1	august_20	2020	0	0	1	1
N-2-M0-A	1	nonirrigated	no	2	august_20	2020	0.830524	0.507812	2.03175	3
N-2-M0-B	1	nonirrigated	no	2	august_20	2020	1.16223	0.644628	2.81395	4
N-3-M0-A	1	nonirrigated	no	3	august_20	2020	0.942233	0.56463	2.29689	4
N-3-M0-B	1	nonirrigated	no	3	august_20	2020	0.64418	0.369822	1.58685	3
N-4-M0-A	1	nonirrigated	no	4	august_20	2020	0.387212	0.226843	1.2934	2
N-4-M0-B	1	nonirrigated	no	4	august_20	2020	1.13273	0.60355	2.52239	4
N-5-M0-A	1	nonirrigated	no	5	august_20	2020	0	0	1	1
N-5-M0-B	1	nonirrigated	no	5	august_20	2020	0	0	1	1
N-6-M0-A	1	nonirrigated	no	6	august_20	2020	0	0	1	1
N-6-M0-B	1	nonirrigated	no	6	august_20	2020	0	0	1	1
N-1-M5-A	2	nonirrigated	no	1	august_20	2020	0	0	1	1
N-1-M5-B	2	nonirrigated	no	1	august_20	2020	0.142506	0.062435	1.06659	2
N-2-M5-A	2	nonirrigated	no	2	august_20	2020	0	0	1	1
N-2-M5-B	2	nonirrigated	no	2	august_20	2020	1.06086	0.641975	2.7931	3
N-3-M5-A	2	nonirrigated	no	3	august_20	2020	0	0	1	1
N-3-M5-B	2	nonirrigated	no	3	august_20	2020	0	0	1	1
N-4-M5-A	2	nonirrigated	no	4	august_20	2020	0	0	1	1
N-4-M5-B	2	nonirrigated	no	4	august_20	2020	0	0	1	1
N-5-M5-A	2	nonirrigated	no	5	august_20	2020	0	0	1	1
N-5-M5-B	2	nonirrigated	no	5	august_20	2020	0	0	1	1
N-6-M5-A	2	nonirrigated	no	6	august_20	2020	0	0	1	1
N-6-M5-B	2	nonirrigated	no	6	august_20	2020	0	0	1	1
N-1-M10-A	3	nonirrigated	no	1	august_20	2020	0.693147	0.5	2	2
N-1-M10-B	3	nonirrigated	no	1	august_20	2020	0.562335	0.375	1.6	2
N-2-M10-A	3	nonirrigated	no	2	august_20	2020	0	0	1	1
N-2-M10-B	3	nonirrigated	no	2	august_20	2020	0	0	1	1
N-3-M10-A	3	nonirrigated	no	3	august_20	2020	0.304636	0.165289	1.19802	2
N-3-M10-B	3	nonirrigated	no	3	august_20	2020	0	0	1	1
N-4-M10-A	3	nonirrigated	no	4	august_20	2020	0.480439	0.302866	1.43445	2
N-4-M10-B	3	nonirrigated	no	4	august_20	2020	0	0	1	1
N-5-M10-A	3	nonirrigated	no	5	august_20	2020	0	0	1	1
N-5-M10-B	3	nonirrigated	no	5	august_20	2020	0	0	1	1
N-6-M10-A	3	nonirrigated	no	6	august_20	2020	0	0	1	1
N-6-M10-B	3	nonirrigated	no	6	august_20	2020	0.661563	0.46875	1.88235	2
N-1-M15-A	4	nonirrigated	no	1	august_20	2020	0	0	1	1
N-1-M15-B	4	nonirrigated	no	1	august_20	2020	0.673012	0.48	1.92308	2
N-2-M15-A	4	nonirrigated	no	2	august_20	2020	0	0	1	1
N-2-M15-B	4	nonirrigated	no	2	august_20	2020	0.764536	0.429688	1.75342	3
N-3-M15-A	4	nonirrigated	no	3	august_20	2020	0.562335	0.375	1.6	2
N-3-M15-B	4	nonirrigated	no	3	august_20	2020	0.410116	0.244898	1.32432	2
N-4-M15-A	4	nonirrigated	no	4	august_20	2020	0.568104	0.380263	1.61359	2
N-4-M15-B	4	nonirrigated	no	4	august_20	2020	0.500402	0.32	1.47059	2
N-5-M15-A	4	nonirrigated	no	5	august_20	2020	0	0	1	1
N-5-M15-B	4	nonirrigated	no	5	august_20	2020	0	0	1	1
N-6-M15-A	4	nonirrigated	no	6	august_20	2020	0	0	1	1
N-6-M15-B	4	nonirrigated	no	6	august_20	2020	0	0	1	1
N-1-M20-A	5	nonirrigated	no	1	august_20	2020	0.562335	0.375	1.6	2
N-1-M20-B	5	nonirrigated	no	1	august_20	2020	0	0	1	1
N-2-M20-A	5	nonirrigated	no	2	august_20	2020	0.636514	0.444444	1.8	2
N-2-M20-B	5	nonirrigated	no	2	august_20	2020	0.636514	0.444444	1.8	2
N-3-M20-A	5	nonirrigated	no	3	august_20	2020	0	0	1	1
N-3-M20-B	5	nonirrigated	no	3	august_20	2020	0.610864	0.42	1.72414	2
N-4-M20-A	5	nonirrigated	no	4	august_20	2020	0.666278	0.473373	1.89888	2
N-4-M20-B	5	nonirrigated	no	4	august_20	2020	0	0	1	1
N-5-M20-A	5	nonirrigated	no	5	august_20	2020	0	0	1	1
N-5-M20-B	5	nonirrigated	no	5	august_20	2020	0	0	1	1
N-6-M20-A	5	nonirrigated	no	6	august_20	2020	0	0	1	1
N-6-M20-B	5	nonirrigated	no	6	august_20	2020	0	0	1	1
N-1-M25-A	6	nonirrigated	no	1	august_20	2020	0.661563	0.46875	1.88235	2
N-1-M25-B	6	nonirrigated	no	1	august_20	2020	0	0	1	1
N-2-M25-A	6	nonirrigated	no	2	august_20	2020	0	0	1	1
N-2-M25-B	6	nonirrigated	no	2	august_20	2020	0	0	1	1
N-3-M25-A	6	nonirrigated	no	3	august_20	2020	0.673012	0.48	1.92308	2
N-3-M25-B	6	nonirrigated	no	3	august_20	2020	0	0	1	1
N-4-M25-A	6	nonirrigated	no	4	august_20	2020	0	0	1	1
N-4-M25-B	6	nonirrigated	no	4	august_20	2020	0	0	1	1
N-5-M25-A	6	nonirrigated	no	5	august_20	2020	0	0	1	1
N-5-M25-B	6	nonirrigated	no	5	august_20	2020	0	0	1	1
N-6-M25-A	6	nonirrigated	no	6	august_20	2020	0	0	1	1
N-6-M25-B	6	nonirrigated	no	6	august_20	2020	0	0	1	1
N-1-M30-A	7	nonirrigated	no	1	august_20	2020	0.450561	0.277778	1.38462	2
N-1-M30-B	7	nonirrigated	no	1	august_20	2020	0.636514	0.444444	1.8	2
N-2-M30-A	7	nonirrigated	no	2	august_20	2020	0.995027	0.592593	2.45455	3
N-2-M30-B	7	nonirrigated	no	2	august_20	2020	0.9557	0.571429	2.33333	3
N-3-M30-A	7	nonirrigated	no	3	august_20	2020	0	0	1	1
N-3-M30-B	7	nonirrigated	no	3	august_20	2020	0	0	1	1
N-4-M30-A	7	nonirrigated	no	4	august_20	2020	0	0	1	1
N-4-M30-B	7	nonirrigated	no	4	august_20	2020	0	0	1	1
N-5-M30-A	7	nonirrigated	no	5	august_20	2020	0	0	1	1
N-5-M30-B	7	nonirrigated	no	5	august_20	2020	0	0	1	1
N-6-M30-A	7	nonirrigated	no	6	august_20	2020	0	0	1	1
N-6-M30-B	7	nonirrigated	no	6	august_20	2020	0	0	1	1
N-1-C-A	8	nonirrigated	no	1	august_20	2020	0.693147	0.5	2	2
N-1-C-B	8	nonirrigated	no	1	august_20	2020	0.693147	0.5	2	2
N-2-C-A	8	nonirrigated	no	2	august_20	2020	0.348832	0.197531	1.24615	2
N-2-C-B	8	nonirrigated	no	2	august_20	2020	0.529706	0.345679	1.5283	2
N-3-C-A	8	nonirrigated	no	3	august_20	2020	0.686962	0.493827	1.97561	2
N-3-C-B	8	nonirrigated	no	3	august_20	2020	0	0	1	1
N-4-C-A	8	nonirrigated	no	4	august_20	2020	0	0	1	1
N-4-C-B	8	nonirrigated	no	4	august_20	2020	0	0	1	1
N-5-C-A	8	nonirrigated	no	5	august_20	2020	0	0	1	1
N-5-C-B	8	nonirrigated	no	5	august_20	2020	0	0	1	1
N-6-C-A	8	nonirrigated	no	6	august_20	2020	0	0	1	1
N-6-C-B	8	nonirrigated	no	6	august_20	2020	0	0	1	1
I-1-M0-A	1	irrigated	no	1	june_21	2021	0.969959	0.594675	2.46715	3
I-1-M0-B	1	irrigated	no	1	june_21	2021	1.19445	0.64	2.77778	4
I-2-M0-A	1	irrigated	no	2	june_21	2021	0.897946	0.54	2.17391	3
I-2-M0-B	1	irrigated	no	2	june_21	2021	1.13051	0.627599	2.68528	4
I-3-M0-A	1	irrigated	no	3	june_21	2021	1.33525	0.683128	3.15584	5
I-3-M0-B	1	irrigated	no	3	june_21	2021	1.51548	0.731111	3.71901	6
I-4-M0-A	1	irrigated	no	4	june_21	2021	1.53064	0.762384	4.20848	6
I-4-M0-B	1	irrigated	no	4	june_21	2021	1.55524	0.778107	4.50667	5
I-5-M0-A	1	irrigated	no	5	june_21	2021	1.69957	0.803805	5.09697	6
I-5-M0-B	1	irrigated	no	5	june_21	2021	1.81917	0.825208	5.72109	7
I-6-M0-A	1	irrigated	no	6	june_21	2021	1.37726	0.7456	3.93082	4
I-6-M0-B	1	irrigated	no	6	june_21	2021	1.3537	0.735254	3.7772	4
I-1-M5-A	2	irrigated	no	1	june_21	2021	1.12	0.592593	2.45455	4
I-1-M5-B	2	irrigated	no	1	june_21	2021	1.56099	0.764117	4.23939	6
I-2-M5-A	2	irrigated	no	2	june_21	2021	1.56488	0.740379	3.85176	7
I-2-M5-B	2	irrigated	no	2	june_21	2021	1.03533	0.544	2.19298	4
I-3-M5-A	2	irrigated	no	3	june_21	2021	1.04111	0.55648	2.25469	4
I-3-M5-B	2	irrigated	no	3	june_21	2021	1.20631	0.615556	2.60116	5
I-4-M5-A	2	irrigated	no	4	june_21	2021	1.42388	0.685547	3.18012	6
I-4-M5-B	2	irrigated	no	4	june_21	2021	1.75968	0.8224	5.63063	6
I-5-M5-A	2	irrigated	no	5	june_21	2021	1.54452	0.750913	4.01466	6
I-5-M5-B	2	irrigated	no	5	june_21	2021	1.25386	0.675386	3.08059	4
I-6-M5-A	2	irrigated	no	6	june_21	2021	1.03533	0.544	2.19298	4
I-6-M5-B	2	irrigated	no	6	june_21	2021	0.822345	0.468809	1.88256	3
I-1-M10-A	3	irrigated	no	1	june_21	2021	1.54798	0.7744	4.43262	5
I-1-M10-B	3	irrigated	no	1	june_21	2021	1.23958	0.630202	2.70418	5
I-2-M10-A	3	irrigated	no	2	june_21	2021	0.876604	0.529301	2.1245	3
I-2-M10-B	3	irrigated	no	2	june_21	2021	1.40924	0.70941	3.44127	6
I-3-M10-A	3	irrigated	no	3	june_21	2021	1.2402	0.680143	3.12639	4
I-3-M10-B	3	irrigated	no	3	june_21	2021	1.53977	0.770919	4.36527	5
I-4-M10-A	3	irrigated	no	4	june_21	2021	0.709115	0.390023	1.63941	3
I-4-M10-B	3	irrigated	no	4	june_21	2021	1.52313	0.752	4.03226	6
I-5-M10-A	3	irrigated	no	5	june_21	2021	1.29589	0.645142	2.81803	5
I-5-M10-B	3	irrigated	no	5	june_21	2021	1.61122	0.778107	4.50667	6
I-6-M10-A	3	irrigated	no	6	june_21	2021	0	0	1	1
I-6-M10-B	3	irrigated	no	6	june_21	2021	0.304636	0.165289	1.19802	2
I-1-M15-A	4	irrigated	no	1	june_21	2021	1.47913	0.745562	3.93023	5
I-1-M15-B	4	irrigated	no	1	june_21	2021	1.03533	0.544	2.19298	4
I-2-M15-A	4	irrigated	no	2	june_21	2021	1.41807	0.710059	3.44898	5
I-2-M15-B	4	irrigated	no	2	june_21	2021	1.52032	0.768176	4.31361	5
I-3-M15-A	4	irrigated	no	3	june_21	2021	1.04692	0.567108	2.31004	4
I-3-M15-B	4	irrigated	no	3	june_21	2021	1.16608	0.6528	2.88018	4
I-4-M15-A	4	irrigated	no	4	june_21	2021	1.62328	0.7712	4.37063	6
I-4-M15-B	4	irrigated	no	4	june_21	2021	1.60835	0.767578	4.30252	6
I-5-M15-A	4	irrigated	no	5	june_21	2021	1.28282	0.606866	2.54366	6
I-5-M15-B	4	irrigated	no	5	june_21	2021	1.39417	0.685439	3.17903	6
I-6-M15-A	4	irrigated	no	6	june_21	2021	1.50768	0.714533	3.50303	6
I-6-M15-B	4	irrigated	no	6	june_21	2021	1.16835	0.608799	2.55623	5
I-1-M20-A	5	irrigated	no	1	june_21	2021	1.00773	0.529301	2.1245	4
I-1-M20-B	5	irrigated	no	1	june_21	2021	1.22915	0.640285	2.77998	5
I-2-M20-A	5	irrigated	no	2	june_21	2021	1.23241	0.685121	3.17582	4
I-2-M20-B	5	irrigated	no	2	june_21	2021	1.25116	0.695312	3.28205	4
I-3-M20-A	5	irrigated	no	3	june_21	2021	1.33479	0.724913	3.63522	4
I-3-M20-B	5	irrigated	no	3	june_21	2021	1.26251	0.682222	3.14685	4
I-4-M20-A	5	irrigated	no	4	june_21	2021	1.16999	0.657845	2.92265	4
I-4-M20-B	5	irrigated	no	4	june_21	2021	0.775129	0.394558	1.65169	4
I-5-M20-A	5	irrigated	no	5	june_21	2021	1.38047	0.703924	3.37751	5
I-5-M20-B	5	irrigated	no	5	june_21	2021	1.39964	0.722222	3.6	5
I-6-M20-A	5	irrigated	no	6	june_21	2021	0.822345	0.468809	1.88256	3
I-6-M20-B	5	irrigated	no	6	june_21	2021	0.610864	0.42	1.72414	2
I-1-M25-A	6	irrigated	no	1	june_21	2021	0.951674	0.478817	1.91871	5
I-1-M25-B	6	irrigated	no	1	june_21	2021	1.09417	0.594388	2.46541	4
I-2-M25-A	6	irrigated	no	2	june_21	2021	1.51953	0.767361	4.29851	5
I-2-M25-B	6	irrigated	no	2	june_21	2021	1.51835	0.764463	4.24561	5
I-3-M25-A	6	irrigated	no	3	june_21	2021	1.5935	0.793333	4.83871	5
I-3-M25-B	6	irrigated	no	3	june_21	2021	1.32119	0.695353	3.28249	5
I-4-M25-A	6	irrigated	no	4	june_21	2021	1.30005	0.629049	2.69578	6
I-4-M25-B	6	irrigated	no	4	june_21	2021	0.776392	0.414095	1.70676	4
I-5-M25-A	6	irrigated	no	5	june_21	2021	1.61473	0.768176	4.31361	6
I-5-M25-B	6	irrigated	no	5	june_21	2021	1.74717	0.8191	5.52792	6
I-6-M25-A	6	irrigated	no	6	june_21	2021	1.1996	0.663194	2.96907	4
I-6-M25-B	6	irrigated	no	6	june_21	2021	1.32094	0.693921	3.26714	5
I-1-M30-A	7	irrigated	no	1	june_21	2021	1.31795	0.683673	3.16129	5
I-1-M30-B	7	irrigated	no	1	june_21	2021	1.64293	0.778061	4.50575	6
I-2-M30-A	7	irrigated	no	2	june_21	2021	0.97732	0.580499	2.38378	3
I-2-M30-B	7	irrigated	no	2	june_21	2021	0.93463	0.477278	1.91306	5
I-3-M30-A	7	irrigated	no	3	june_21	2021	1.20928	0.650206	2.85882	4
I-3-M30-B	7	irrigated	no	3	june_21	2021	1.42394	0.735537	3.78125	5
I-4-M30-A	7	irrigated	no	4	june_21	2021	0.93477	0.578512	2.37255	3
I-4-M30-B	7	irrigated	no	4	june_21	2021	0.746033	0.445	1.8018	3
I-5-M30-A	7	irrigated	no	5	june_21	2021	1.61066	0.723773	3.6202	7
I-5-M30-B	7	irrigated	no	5	june_21	2021	1.68907	0.788762	4.73399	7
I-6-M30-A	7	irrigated	no	6	june_21	2021	1.42056	0.6752	3.07882	6
I-6-M30-B	7	irrigated	no	6	june_21	2021	1.2023	0.663923	2.97551	4
I-1-C-A	8	irrigated	no	1	june_21	2021	0.362211	0.207612	1.26201	2
I-1-C-B	8	irrigated	no	1	june_21	2021	0.753442	0.421053	1.72727	3
I-2-C-A	8	irrigated	no	2	june_21	2021	0.862685	0.504848	2.01958	3
I-2-C-B	8	irrigated	no	2	june_21	2021	1.27985	0.7	3.33333	4
I-3-C-A	8	irrigated	no	3	june_21	2021	0.81585	0.475207	1.90551	3
I-3-C-B	8	irrigated	no	3	june_21	2021	0.829296	0.53125	2.13333	3
I-4-C-A	8	irrigated	no	4	june_21	2021	1.23149	0.639715	2.77558	5
I-4-C-B	8	irrigated	no	4	june_21	2021	1.50341	0.710681	3.45639	7
I-5-C-A	8	irrigated	no	5	june_21	2021	1.4735	0.75	4	5
I-5-C-B	8	irrigated	no	5	june_21	2021	1.47912	0.756198	4.10169	5
I-6-C-A	8	irrigated	no	6	june_21	2021	1.33981	0.725694	3.64557	4
I-6-C-B	8	irrigated	no	6	june_21	2021	1.05938	0.559028	2.26772	4
I-2-XM0-A	1	irrigated	yes	1	june_21	2021	1.09617	0.608799	2.55623	4
I-2-XM0-B	1	irrigated	yes	1	june_21	2021	1.34013	0.684899	3.17358	5
I-4-XM0-A	1	irrigated	yes	2	june_21	2021	1.29121	0.707483	3.4186	4
I-4-XM0-B	1	irrigated	yes	2	june_21	2021	1.2594	0.693906	3.26697	4
I-6-XM0-A	1	irrigated	yes	3	june_21	2021	1.11204	0.513715	2.05641	6
I-6-XM0-B	1	irrigated	yes	3	june_21	2021	1.38468	0.711735	3.46903	5
I-2-XM10-A	3	irrigated	yes	1	june_21	2021	1.29043	0.663602	2.97267	5
I-2-XM10-B	3	irrigated	yes	1	june_21	2021	1.25085	0.633021	2.72495	5
I-4-XM10-A	3	irrigated	yes	2	june_21	2021	1.23739	0.637778	2.76074	5
I-4-XM10-B	3	irrigated	yes	2	june_21	2021	1.50417	0.759945	4.16571	5
I-6-XM10-A	3	irrigated	yes	3	june_21	2021	0.905369	0.476371	1.90975	4
I-6-XM10-B	3	irrigated	yes	3	june_21	2021	1.73416	0.788985	4.739	8
I-2-XM20-A	5	irrigated	yes	1	june_21	2021	1.23193	0.663194	2.96907	4
I-2-XM20-B	5	irrigated	yes	1	june_21	2021	1.14328	0.612476	2.58049	4
I-4-XM20-A	5	irrigated	yes	2	june_21	2021	1.22407	0.685	3.1746	4
I-4-XM20-B	5	irrigated	yes	2	june_21	2021	1.05938	0.642361	2.79612	3
I-6-XM20-A	5	irrigated	yes	3	june_21	2021	0.802819	0.454861	1.83439	3
I-6-XM20-B	5	irrigated	yes	3	june_21	2021	0.501047	0.253968	1.34043	3
I-2-XM30-A	7	irrigated	yes	1	june_21	2021	0.829598	0.47674	1.91109	3
I-2-XM30-B	7	irrigated	yes	1	june_21	2021	0.630752	0.334821	1.50336	3
I-4-XM30-A	7	irrigated	yes	2	june_21	2021	1.06804	0.582726	2.39651	4
I-4-XM30-B	7	irrigated	yes	2	june_21	2021	1.30195	0.66118	2.95142	5
I-6-XM30-A	7	irrigated	yes	3	june_21	2021	1.12865	0.568564	2.31784	5
I-6-XM30-B	7	irrigated	yes	3	june_21	2021	1.11874	0.597222	2.48276	4
N-1-M0-A	1	nonirrigated	no	1	june_21	2021	1.07262	0.603448	2.52174	4
N-1-M0-B	1	nonirrigated	no	1	june_21	2021	0.37677	0.21875	1.28	2
N-2-M0-A	1	nonirrigated	no	2	june_21	2021	0.671894	0.362897	1.56961	3
N-2-M0-B	1	nonirrigated	no	2	june_21	2021	0.114665	0.0475907	1.04997	2
N-3-M0-A	1	nonirrigated	no	3	june_21	2021	0.478363	0.26582	1.36206	3
N-3-M0-B	1	nonirrigated	no	3	june_21	2021	0.233792	0.117188	1.13274	2
N-4-M0-A	1	nonirrigated	no	4	june_21	2021	0.578325	0.304498	1.43781	3
N-4-M0-B	1	nonirrigated	no	4	june_21	2021	0.587125	0.30775	1.44456	3
N-5-M0-A	1	nonirrigated	no	5	june_21	2021	0	0	1	1
N-5-M0-B	1	nonirrigated	no	5	june_21	2021	0	0	1	1
N-6-M0-A	1	nonirrigated	no	6	june_21	2021	0	0	1	1
N-6-M0-B	1	nonirrigated	no	6	june_21	2021	0	0	1	1
N-1-M5-A	2	nonirrigated	no	1	june_21	2021	0.758487	0.478668	1.91816	3
N-1-M5-B	2	nonirrigated	no	1	june_21	2021	0.682908	0.489796	1.96	2
N-2-M5-A	2	nonirrigated	no	2	june_21	2021	1.03687	0.582011	2.39241	4
N-2-M5-B	2	nonirrigated	no	2	june_21	2021	1.19388	0.636252	2.74916	5
N-3-M5-A	2	nonirrigated	no	3	june_21	2021	0.214559	0.104938	1.11724	2
N-3-M5-B	2	nonirrigated	no	3	june_21	2021	0.465999	0.290657	1.40976	2
N-4-M5-A	2	nonirrigated	no	4	june_21	2021	0.142506	0.062435	1.06659	2
N-4-M5-B	2	nonirrigated	no	4	june_21	2021	0	0	1	1
N-5-M5-A	2	nonirrigated	no	5	june_21	2021	0.0665216	0.0243865	1.025	2
N-5-M5-B	2	nonirrigated	no	5	june_21	2021	0	0	1	1
N-6-M5-A	2	nonirrigated	no	6	june_21	2021	0	0	1	1
N-6-M5-B	2	nonirrigated	no	6	june_21	2021	0	0	1	1
N-1-M10-A	3	nonirrigated	no	1	june_21	2021	0.693147	0.5	2	2
N-1-M10-B	3	nonirrigated	no	1	june_21	2021	0.682908	0.489796	1.96	2
N-2-M10-A	3	nonirrigated	no	2	june_21	2021	0.482246	0.2558	1.34373	3
N-2-M10-B	3	nonirrigated	no	2	june_21	2021	0.223718	0.110727	1.12451	2
N-3-M10-A	3	nonirrigated	no	3	june_21	2021	0.304636	0.165289	1.19802	2
N-3-M10-B	3	nonirrigated	no	3	june_21	2021	0.0665216	0.0243865	1.025	2
N-4-M10-A	3	nonirrigated	no	4	june_21	2021	0	0	1	1
N-4-M10-B	3	nonirrigated	no	4	june_21	2021	0.480085	0.247427	1.32878	3
N-5-M10-A	3	nonirrigated	no	5	june_21	2021	0	0	1	1
N-5-M10-B	3	nonirrigated	no	5	june_21	2021	0	0	1	1
N-6-M10-A	3	nonirrigated	no	6	june_21	2021	0	0	1	1
N-6-M10-B	3	nonirrigated	no	6	june_21	2021	0	0	1	1
N-1-M15-A	4	nonirrigated	no	1	june_21	2021	0.840553	0.538495	2.16682	2
N-1-M15-B	4	nonirrigated	no	1	june_21	2021	0.769239	0.435477	1.77141	3
N-2-M15-A	4	nonirrigated	no	2	june_21	2021	0.858741	0.52071	2.08642	3
N-2-M15-B	4	nonirrigated	no	2	june_21	2021	1.20479	0.662722	2.96491	3
N-3-M15-A	4	nonirrigated	no	3	june_21	2021	0.562335	0.375	1.6	2
N-3-M15-B	4	nonirrigated	no	3	june_21	2021	0.578325	0.304498	1.43781	3
N-4-M15-A	4	nonirrigated	no	4	june_21	2021	0.576334	0.387812	1.63348	2
N-4-M15-B	4	nonirrigated	no	4	june_21	2021	0.708019	0.409972	1.69484	3
N-5-M15-A	4	nonirrigated	no	5	june_21	2021	0	0	1	1
N-5-M15-B	4	nonirrigated	no	5	june_21	2021	0	0	1	1
N-6-M15-A	4	nonirrigated	no	6	june_21	2021	0	0	1	1
N-6-M15-B	4	nonirrigated	no	6	june_21	2021	0	0	1	1
N-1-M20-A	5	nonirrigated	no	1	june_21	2021	0.693147	0.5	2	2
N-1-M20-B	5	nonirrigated	no	1	june_21	2021	0.690018	0.456467	1.83981	3
N-2-M20-A	5	nonirrigated	no	2	june_21	2021	0.529706	0.345679	1.5283	2
N-2-M20-B	5	nonirrigated	no	2	june_21	2021	0.564674	0.303997	1.43678	3
N-3-M20-A	5	nonirrigated	no	3	june_21	2021	0.206192	0.099723	1.11077	2
N-3-M20-B	5	nonirrigated	no	3	june_21	2021	0.374255	0.216814	1.27684	2
N-4-M20-A	5	nonirrigated	no	4	june_21	2021	0.610864	0.42	1.72414	2
N-4-M20-B	5	nonirrigated	no	4	june_21	2021	0	0	1	1
N-5-M20-A	5	nonirrigated	no	5	june_21	2021	0	0	1	1
N-5-M20-B	5	nonirrigated	no	5	june_21	2021	0	0	1	1
N-6-M20-A	5	nonirrigated	no	6	june_21	2021	0	0	1	1
N-6-M20-B	5	nonirrigated	no	6	june_21	2021	0	0	1	1
N-1-M25-A	6	nonirrigated	no	1	june_21	2021	0.636514	0.444444	1.8	2
N-1-M25-B	6	nonirrigated	no	1	june_21	2021	1.05492	0.64	2.77778	3
N-2-M25-A	6	nonirrigated	no	2	june_21	2021	0.813293	0.530697	2.13082	3
N-2-M25-B	6	nonirrigated	no	2	june_21	2021	0.747312	0.503868	2.01559	3
N-3-M25-A	6	nonirrigated	no	3	june_21	2021	0.445981	0.231569	1.30135	3
N-3-M25-B	6	nonirrigated	no	3	june_21	2021	0	0	1	1
N-4-M25-A	6	nonirrigated	no	4	june_21	2021	0	0	1	1
N-4-M25-B	6	nonirrigated	no	4	june_21	2021	0.142506	0.062435	1.06659	2
N-5-M25-A	6	nonirrigated	no	5	june_21	2021	0	0	1	1
N-5-M25-B	6	nonirrigated	no	5	june_21	2021	0	0	1	1
N-6-M25-A	6	nonirrigated	no	6	june_21	2021	0	0	1	1
N-6-M25-B	6	nonirrigated	no	6	june_21	2021	0	0	1	1
N-1-M30-A	7	nonirrigated	no	1	june_21	2021	0.682908	0.489796	1.96	2
N-1-M30-B	7	nonirrigated	no	1	june_21	2021	0.679193	0.486111	1.94595	2
N-2-M30-A	7	nonirrigated	no	2	june_21	2021	0.63304	0.34903	1.53617	3
N-2-M30-B	7	nonirrigated	no	2	june_21	2021	0.284471	0.131152	1.15095	3
N-3-M30-A	7	nonirrigated	no	3	june_21	2021	0	0	1	1
N-3-M30-B	7	nonirrigated	no	3	june_21	2021	0	0	1	1
N-4-M30-A	7	nonirrigated	no	4	june_21	2021	0	0	1	1
N-4-M30-B	7	nonirrigated	no	4	june_21	2021	0.171411	0.078814	1.08556	2
N-5-M30-A	7	nonirrigated	no	5	june_21	2021	0	0	1	1
N-5-M30-B	7	nonirrigated	no	5	june_21	2021	0	0	1	1
N-6-M30-A	7	nonirrigated	no	6	june_21	2021	0	0	1	1
N-6-M30-B	7	nonirrigated	no	6	june_21	2021	0	0	1	1
N-1-C-A	8	nonirrigated	no	1	june_21	2021	0.59827	0.408163	1.68966	2
N-1-C-B	8	nonirrigated	no	1	june_21	2021	0.348832	0.197531	1.24615	2
N-2-C-A	8	nonirrigated	no	2	june_21	2021	1.155	0.6528	2.88018	4
N-2-C-B	8	nonirrigated	no	2	june_21	2021	0.797648	0.493827	1.97561	3
N-3-C-A	8	nonirrigated	no	3	june_21	2021	0.529706	0.345679	1.5283	2
N-3-C-B	8	nonirrigated	no	3	june_21	2021	0.199904	0.0821639	1.08952	3
N-4-C-A	8	nonirrigated	no	4	june_21	2021	0.682908	0.489796	1.96	2
N-4-C-B	8	nonirrigated	no	4	june_21	2021	0	0	1	1
N-5-C-A	8	nonirrigated	no	5	june_21	2021	0	0	1	1
N-5-C-B	8	nonirrigated	no	5	june_21	2021	0	0	1	1
N-6-C-A	8	nonirrigated	no	6	june_21	2021	0	0	1	1
N-6-C-B	8	nonirrigated	no	6	june_21	2021	0	0	1	1
I-1-M0-A	1	irrigated	no	1	august_21	2021	0.758937	0.438776	1.78182	3
I-1-M0-B	1	irrigated	no	1	august_21	2021	0.927617	0.551111	2.22772	3
I-2-M0-A	1	irrigated	no	2	august_21	2021	0.693147	0.5	2	2
I-2-M0-B	1	irrigated	no	2	august_21	2021	1.10589	0.625	2.66667	4
I-3-M0-A	1	irrigated	no	3	august_21	2021	1.67271	0.792388	4.81667	6
I-3-M0-B	1	irrigated	no	3	august_21	2021	1.2382	0.67063	3.0361	4
I-4-M0-A	1	irrigated	no	4	august_21	2021	1.22861	0.657959	2.92363	5
I-4-M0-B	1	irrigated	no	4	august_21	2021	1.38845	0.707612	3.42012	5
I-5-M0-A	1	irrigated	no	5	august_21	2021	1.34691	0.703924	3.37751	5
I-5-M0-B	1	irrigated	no	5	august_21	2021	1.35592	0.734694	3.76923	4
I-6-M0-A	1	irrigated	no	6	august_21	2021	1.19178	0.675386	3.08059	4
I-6-M0-B	1	irrigated	no	6	august_21	2021	0.956608	0.565158	2.29968	3
I-1-M5-A	2	irrigated	no	1	august_21	2021	1.49273	0.755093	4.08318	5
I-1-M5-B	2	irrigated	no	1	august_21	2021	1.32646	0.697314	3.30375	5
I-2-M5-A	2	irrigated	no	2	august_21	2021	1.39256	0.7211	3.58551	6
I-2-M5-B	2	irrigated	no	2	august_21	2021	1.54811	0.758519	4.1411	6
I-3-M5-A	2	irrigated	no	3	august_21	2021	1.14992	0.629758	2.70093	4
I-3-M5-B	2	irrigated	no	3	august_21	2021	1.39892	0.721607	3.59204	5
I-4-M5-A	2	irrigated	no	4	august_21	2021	1.81609	0.824458	5.69663	7
I-4-M5-B	2	irrigated	no	4	august_21	2021	1.48293	0.753382	4.05485	5
I-5-M5-A	2	irrigated	no	5	august_21	2021	1.33874	0.70216	3.35751	5
I-5-M5-B	2	irrigated	no	5	august_21	2021	1.23299	0.654297	2.89266	5
I-6-M5-A	2	irrigated	no	6	august_21	2021	0.93812	0.517857	2.07407	4
I-6-M5-B	2	irrigated	no	6	august_21	2021	0.990835	0.604444	2.52809	3
I-1-M10-A	3	irrigated	no	1	august_21	2021	1.5741	0.785	4.65116	5
I-1-M10-B	3	irrigated	no	1	august_21	2021	1.45057	0.733369	3.75051	6
I-2-M10-A	3	irrigated	no	2	august_21	2021	1.14072	0.636678	2.75238	4
I-2-M10-B	3	irrigated	no	2	august_21	2021	1.12	0.592593	2.45455	4
I-3-M10-A	3	irrigated	no	3	august_21	2021	1.30965	0.696676	3.2968	5
I-3-M10-B	3	irrigated	no	3	august_21	2021	1.49255	0.761905	4.2	5
I-4-M10-A	3	irrigated	no	4	august_21	2021	1.0114	0.611111	2.57143	3
I-4-M10-B	3	irrigated	no	4	august_21	2021	1.53891	0.746528	3.94521	6
I-5-M10-A	3	irrigated	no	5	august_21	2021	1.20602	0.650391	2.86034	5
I-5-M10-B	3	irrigated	no	5	august_21	2021	1.35202	0.703398	3.37152	5
I-6-M10-A	3	irrigated	no	6	august_21	2021	0.450561	0.277778	1.38462	2
I-6-M10-B	3	irrigated	no	6	august_21	2021	0.635005	0.3392	1.51332	3
I-1-M15-A	4	irrigated	no	1	august_21	2021	1.1423	0.618827	2.62348	5
I-1-M15-B	4	irrigated	no	1	august_21	2021	1.44116	0.721695	3.59318	6
I-2-M15-A	4	irrigated	no	2	august_21	2021	1.46522	0.73625	3.79147	6
I-2-M15-B	4	irrigated	no	2	august_21	2021	1.32838	0.705247	3.39267	5
I-3-M15-A	4	irrigated	no	3	august_21	2021	1.28027	0.652042	2.87391	6
I-3-M15-B	4	irrigated	no	3	august_21	2021	1.52631	0.737024	3.80263	7
I-4-M15-A	4	irrigated	no	4	august_21	2021	1.65736	0.785494	4.66187	6
I-4-M15-B	4	irrigated	no	4	august_21	2021	1.28457	0.651111	2.86624	5
I-5-M15-A	4	irrigated	no	5	august_21	2021	1.12677	0.634039	2.73253	4
I-5-M15-B	4	irrigated	no	5	august_21	2021	1.47284	0.71384	3.49455	6
I-6-M15-A	4	irrigated	no	6	august_21	2021	1.54875	0.76114	4.18654	6
I-6-M15-B	4	irrigated	no	6	august_21	2021	1.37988	0.71862	3.55391	5
I-1-M20-A	5	irrigated	no	1	august_21	2021	1.17563	0.648148	2.84211	4
I-1-M20-B	5	irrigated	no	1	august_21	2021	1.02694	0.616025	2.60434	3
I-2-M20-A	5	irrigated	no	2	august_21	2021	1.52472	0.749307	3.98895	6
I-2-M20-B	5	irrigated	no	2	august_21	2021	1.39753	0.707596	3.41993	5
I-3-M20-A	5	irrigated	no	3	august_21	2021	1.60944	0.777778	4.5	6
I-3-M20-B	5	irrigated	no	3	august_21	2021	1.70397	0.803265	5.08299	6
I-4-M20-A	5	irrigated	no	4	august_21	2021	1.35145	0.674094	3.06837	6
I-4-M20-B	5	irrigated	no	4	august_21	2021	1.4773	0.67846	3.11003	7
I-5-M20-A	5	irrigated	no	5	august_21	2021	1.48565	0.724377	3.62814	6
I-5-M20-B	5	irrigated	no	5	august_21	2021	1.5403	0.754286	4.06977	6
I-6-M20-A	5	irrigated	no	6	august_21	2021	0	0	1	1
I-6-M20-B	5	irrigated	no	6	august_21	2021	0.585953	0.396694	1.65753	2
I-1-M25-A	6	irrigated	no	1	august_21	2021	1.20688	0.641869	2.79227	5
I-1-M25-B	6	irrigated	no	1	august_21	2021	1.1025	0.604043	2.52553	4
I-2-M25-A	6	irrigated	no	2	august_21	2021	1.72263	0.808673	5.22667	6
I-2-M25-B	6	irrigated	no	2	august_21	2021	1.39785	0.716837	3.53153	5
I-3-M25-A	6	irrigated	no	3	august_21	2021	1.20818	0.674945	3.0764	4
I-3-M25-B	6	irrigated	no	3	august_21	2021	1.60348	0.775729	4.45889	6
I-4-M25-A	6	irrigated	no	4	august_21	2021	1.26943	0.646667	2.83019	5
I-4-M25-B	6	irrigated	no	4	august_21	2021	1.13325	0.641975	2.7931	4
I-5-M25-A	6	irrigated	no	5	august_21	2021	1.4578	0.739198	3.83432	5
I-5-M25-B	6	irrigated	no	5	august_21	2021	1.5728	0.756757	4.11111	6
I-6-M25-A	6	irrigated	no	6	august_21	2021	1.11574	0.601134	2.50711	5
I-6-M25-B	6	irrigated	no	6	august_21	2021	1.31694	0.653846	2.88889	5
I-1-M30-A	7	irrigated	no	1	august_21	2021	1.58469	0.764004	4.23735	6
I-1-M30-B	7	irrigated	no	1	august_21	2021	1.5526	0.757618	4.12571	6
I-2-M30-A	7	irrigated	no	2	august_21	2021	1.29257	0.663194	2.96907	5
I-2-M30-B	7	irrigated	no	2	august_21	2021	1.1803	0.648438	2.84444	4
I-3-M30-A	7	irrigated	no	3	august_21	2021	1.59613	0.771366	4.3738	6
I-3-M30-B	7	irrigated	no	3	august_21	2021	1.47558	0.730653	3.71268	6
I-4-M30-A	7	irrigated	no	4	august_21	2021	1.02013	0.576	2.35849	4
I-4-M30-B	7	irrigated	no	4	august_21	2021	1.21727	0.651111	2.86624	5
I-5-M30-A	7	irrigated	no	5	august_21	2021	1.38251	0.707819	3.42254	5
I-5-M30-B	7	irrigated	no	5	august_21	2021	1.11171	0.5504	2.2242	5
I-6-M30-A	7	irrigated	no	6	august_21	2021	1.50243	0.747227	3.95612	6
I-6-M30-B	7	irrigated	no	6	august_21	2021	1.18331	0.653061	2.88235	4
I-1-C-A	8	irrigated	no	1	august_21	2021	1.30953	0.711111	3.46154	4
I-1-C-B	8	irrigated	no	1	august_21	2021	1.2054	0.66483	2.98356	4
I-2-C-A	8	irrigated	no	2	august_21	2021	1.52402	0.770511	4.35751	5
I-2-C-B	8	irrigated	no	2	august_21	2021	1.63327	0.788265	4.72289	6
I-3-C-A	8	irrigated	no	3	august_21	2021	1.39964	0.722222	3.6	5
I-3-C-B	8	irrigated	no	3	august_21	2021	1.26363	0.639053	2.77049	5
I-4-C-A	8	irrigated	no	4	august_21	2021	1.36305	0.708984	3.43624	5
I-4-C-B	8	irrigated	no	4	august_21	2021	1.31718	0.715921	3.52015	4
I-5-C-A	8	irrigated	no	5	august_21	2021	1.50399	0.714228	3.4993	7
I-5-C-B	8	irrigated	no	5	august_21	2021	1.15853	0.576923	2.36364	5
I-6-C-A	8	irrigated	no	6	august_21	2021	1.18331	0.653061	2.88235	4
I-6-C-B	8	irrigated	no	6	august_21	2021	1.06254	0.595556	2.47253	4
I-2-XM0-A	1	irrigated	yes	1	august_21	2021	1.1079	0.631488	2.71362	4
I-2-XM0-B	1	irrigated	yes	1	august_21	2021	1.2576	0.69375	3.26531	4
I-4-XM0-A	1	irrigated	yes	2	august_21	2021	1.04438	0.597551	2.48479	4
I-4-XM0-B	1	irrigated	yes	2	august_21	2021	1.45485	0.739233	3.83484	6
I-6-XM0-A	1	irrigated	yes	3	august_21	2021	1.21489	0.666667	3	4
I-6-XM0-B	1	irrigated	yes	3	august_21	2021	1.30636	0.70321	3.36938	5
I-2-XM10-A	3	irrigated	yes	1	august_21	2021	1.2023	0.663923	2.97551	4
I-2-XM10-B	3	irrigated	yes	1	august_21	2021	0.897903	0.480534	1.92505	4
I-4-XM10-A	3	irrigated	yes	2	august_21	2021	1.53724	0.756944	4.11429	6
I-4-XM10-B	3	irrigated	yes	2	august_21	2021	1.3665	0.682825	3.15284	6
I-6-XM10-A	3	irrigated	yes	3	august_21	2021	1.244	0.690918	3.23539	4
I-6-XM10-B	3	irrigated	yes	3	august_21	2021	1.33408	0.692901	3.25628	5
I-2-XM20-A	5	irrigated	yes	1	august_21	2021	1.3954	0.702222	3.35821	5
I-2-XM20-B	5	irrigated	yes	1	august_21	2021	1.27589	0.672176	3.05042	5
I-4-XM20-A	5	irrigated	yes	2	august_21	2021	1.52459	0.767857	4.30769	5
I-4-XM20-B	5	irrigated	yes	2	august_21	2021	1.31821	0.685076	3.17537	5
I-6-XM20-A	5	irrigated	yes	3	august_21	2021	0.682908	0.489796	1.96	2
I-6-XM20-B	5	irrigated	yes	3	august_21	2021	0.304636	0.165289	1.19802	2
I-2-XM30-A	7	irrigated	yes	1	august_21	2021	1.17915	0.6112	2.57202	5
I-2-XM30-B	7	irrigated	yes	1	august_21	2021	0.859967	0.512397	2.05085	3
I-4-XM30-A	7	irrigated	yes	2	august_21	2021	1.52226	0.765625	4.26667	5
I-4-XM30-B	7	irrigated	yes	2	august_21	2021	1.54216	0.75102	4.01639	6
I-6-XM30-A	7	irrigated	yes	3	august_21	2021	1.53142	0.739592	3.84013	6
I-6-XM30-B	7	irrigated	yes	3	august_21	2021	1.07202	0.568047	2.31507	4
N-1-M0-A	1	nonirrigated	no	1	august_21	2021	0	0	1	1
N-1-M0-B	1	nonirrigated	no	1	august_21	2021	0	0	1	1
N-2-M0-A	1	nonirrigated	no	2	august_21	2021	0	0	1	1
N-2-M0-B	1	nonirrigated	no	2	august_21	2021	0	0	1	1
N-3-M0-A	1	nonirrigated	no	3	august_21	2021	0	0	1	1
N-3-M0-B	1	nonirrigated	no	3	august_21	2021	0	0	1	1
N-4-M0-A	1	nonirrigated	no	4	august_21	2021	0.562335	0.375	1.6	2
N-4-M0-B	1	nonirrigated	no	4	august_21	2021	0.387212	0.226843	1.2934	2
N-5-M0-A	1	nonirrigated	no	5	august_21	2021	0	0	1	1
N-5-M0-B	1	nonirrigated	no	5	august_21	2021	0	0	1	1
N-6-M0-A	1	nonirrigated	no	6	august_21	2021	0	0	1	1
N-6-M0-B	1	nonirrigated	no	6	august_21	2021	0	0	1	1
N-1-M5-A	2	nonirrigated	no	1	august_21	2021	0	0	1	1
N-1-M5-B	2	nonirrigated	no	1	august_21	2021	0	0	1	1
N-2-M5-A	2	nonirrigated	no	2	august_21	2021	0	0	1	1
N-2-M5-B	2	nonirrigated	no	2	august_21	2021	0	0	1	1
N-3-M5-A	2	nonirrigated	no	3	august_21	2021	0	0	1	1
N-3-M5-B	2	nonirrigated	no	3	august_21	2021	0	0	1	1
N-4-M5-A	2	nonirrigated	no	4	august_21	2021	0	0	1	1
N-4-M5-B	2	nonirrigated	no	4	august_21	2021	0	0	1	1
N-5-M5-A	2	nonirrigated	no	5	august_21	2021	0	0	1	1
N-5-M5-B	2	nonirrigated	no	5	august_21	2021	0.410116	0.244898	1.32432	2
N-6-M5-A	2	nonirrigated	no	6	august_21	2021	0	0	1	1
N-6-M5-B	2	nonirrigated	no	6	august_21	2021	0	0	1	1
N-1-M10-A	3	nonirrigated	no	1	august_21	2021	0	0	1	1
N-1-M10-B	3	nonirrigated	no	1	august_21	2021	0	0	1	1
N-2-M10-A	3	nonirrigated	no	2	august_21	2021	0	0	1	1
N-2-M10-B	3	nonirrigated	no	2	august_21	2021	0	0	1	1
N-3-M10-A	3	nonirrigated	no	3	august_21	2021	0	0	1	1
N-3-M10-B	3	nonirrigated	no	3	august_21	2021	0	0	1	1
N-4-M10-A	3	nonirrigated	no	4	august_21	2021	0	0	1	1
N-4-M10-B	3	nonirrigated	no	4	august_21	2021	0	0	1	1
N-5-M10-A	3	nonirrigated	no	5	august_21	2021	0	0	1	1
N-5-M10-B	3	nonirrigated	no	5	august_21	2021	0	0	1	1
N-6-M10-A	3	nonirrigated	no	6	august_21	2021	0	0	1	1
N-6-M10-B	3	nonirrigated	no	6	august_21	2021	0	0	1	1
N-1-M15-A	4	nonirrigated	no	1	august_21	2021	0	0	1	1
N-1-M15-B	4	nonirrigated	no	1	august_21	2021	0	0	1	1
N-2-M15-A	4	nonirrigated	no	2	august_21	2021	0	0	1	1
N-2-M15-B	4	nonirrigated	no	2	august_21	2021	0	0	1	1
N-3-M15-A	4	nonirrigated	no	3	august_21	2021	0.636514	0.444444	1.8	2
N-3-M15-B	4	nonirrigated	no	3	august_21	2021	0.59827	0.408163	1.68966	2
N-4-M15-A	4	nonirrigated	no	4	august_21	2021	0.830524	0.507812	2.03175	3
N-4-M15-B	4	nonirrigated	no	4	august_21	2021	0.271189	0.142012	1.16552	2
N-5-M15-A	4	nonirrigated	no	5	august_21	2021	0	0	1	1
N-5-M15-B	4	nonirrigated	no	5	august_21	2021	0	0	1	1
N-6-M15-A	4	nonirrigated	no	6	august_21	2021	0	0	1	1
N-6-M15-B	4	nonirrigated	no	6	august_21	2021	0	0	1	1
N-1-M20-A	5	nonirrigated	no	1	august_21	2021	0	0	1	1
N-1-M20-B	5	nonirrigated	no	1	august_21	2021	0.37677	0.21875	1.28	2
N-2-M20-A	5	nonirrigated	no	2	august_21	2021	0.682908	0.489796	1.96	2
N-2-M20-B	5	nonirrigated	no	2	august_21	2021	0.636514	0.444444	1.8	2
N-3-M20-A	5	nonirrigated	no	3	august_21	2021	0	0	1	1
N-3-M20-B	5	nonirrigated	no	3	august_21	2021	0	0	1	1
N-4-M20-A	5	nonirrigated	no	4	august_21	2021	0.233792	0.117188	1.13274	2
N-4-M20-B	5	nonirrigated	no	4	august_21	2021	0.500402	0.32	1.47059	2
N-5-M20-A	5	nonirrigated	no	5	august_21	2021	0	0	1	1
N-5-M20-B	5	nonirrigated	no	5	august_21	2021	0	0	1	1
N-6-M20-A	5	nonirrigated	no	6	august_21	2021	0.693147	0.5	2	2
N-6-M20-B	5	nonirrigated	no	6	august_21	2021	0	0	1	1
N-1-M25-A	6	nonirrigated	no	1	august_21	2021	0.803742	0.456747	1.84076	3
N-1-M25-B	6	nonirrigated	no	1	august_21	2021	0.410116	0.244898	1.32432	2
N-2-M25-A	6	nonirrigated	no	2	august_21	2021	0	0	1	1
N-2-M25-B	6	nonirrigated	no	2	august_21	2021	0	0	1	1
N-3-M25-A	6	nonirrigated	no	3	august_21	2021	0	0	1	1
N-3-M25-B	6	nonirrigated	no	3	august_21	2021	0	0	1	1
N-4-M25-A	6	nonirrigated	no	4	august_21	2021	0	0	1	1
N-4-M25-B	6	nonirrigated	no	4	august_21	2021	0	0	1	1
N-5-M25-A	6	nonirrigated	no	5	august_21	2021	0	0	1	1
N-5-M25-B	6	nonirrigated	no	5	august_21	2021	0	0	1	1
N-6-M25-A	6	nonirrigated	no	6	august_21	2021	0	0	1	1
N-6-M25-B	6	nonirrigated	no	6	august_21	2021	0	0	1	1
N-1-M30-A	7	nonirrigated	no	1	august_21	2021	0.636514	0.444444	1.8	2
N-1-M30-B	7	nonirrigated	no	1	august_21	2021	0.562335	0.375	1.6	2
N-2-M30-A	7	nonirrigated	no	2	august_21	2021	1.0114	0.611111	2.57143	3
N-2-M30-B	7	nonirrigated	no	2	august_21	2021	0	0	1	1
N-3-M30-A	7	nonirrigated	no	3	august_21	2021	0	0	1	1
N-3-M30-B	7	nonirrigated	no	3	august_21	2021	0	0	1	1
N-4-M30-A	7	nonirrigated	no	4	august_21	2021	0.465999	0.290657	1.40976	2
N-4-M30-B	7	nonirrigated	no	4	august_21	2021	0.304636	0.165289	1.19802	2
N-5-M30-A	7	nonirrigated	no	5	august_21	2021	0	0	1	1
N-5-M30-B	7	nonirrigated	no	5	august_21	2021	0	0	1	1
N-6-M30-A	7	nonirrigated	no	6	august_21	2021	0	0	1	1
N-6-M30-B	7	nonirrigated	no	6	august_21	2021	0	0	1	1
N-1-C-A	8	nonirrigated	no	1	august_21	2021	0	0	1	1
N-1-C-B	8	nonirrigated	no	1	august_21	2021	0	0	1	1
N-2-C-A	8	nonirrigated	no	2	august_21	2021	0	0	1	1
N-2-C-B	8	nonirrigated	no	2	august_21	2021	0.59827	0.408163	1.68966	2
N-3-C-A	8	nonirrigated	no	3	august_21	2021	0	0	1	1
N-3-C-B	8	nonirrigated	no	3	august_21	2021	0	0	1	1
N-4-C-A	8	nonirrigated	no	4	august_21	2021	0.163024	0.0739645	1.07987	2
N-4-C-B	8	nonirrigated	no	4	august_21	2021	0	0	1	1
N-5-C-A	8	nonirrigated	no	5	august_21	2021	0	0	1	1
N-5-C-B	8	nonirrigated	no	5	august_21	2021	0	0	1	1
N-6-C-A	8	nonirrigated	no	6	august_21	2021	0	0	1	1
N-6-C-B	8	nonirrigated	no	6	august_21	2021	0	0	1	1

## Sheet: Root biomass
name	treatment	enclosure	pesticide	replicate	year	root_biom
I-1-M0-A	1	irrigated	no	1	2020	7.47
I-1-M0-B	1	irrigated	no	1	2020	5.62
I-2-M0-A	1	irrigated	no	2	2020	8.79
I-2-M0-B	1	irrigated	no	2	2020	6.81
I-3-M0-A	1	irrigated	no	3	2020	11.75
I-3-M0-B	1	irrigated	no	3	2020	12.97
I-4-M0-A	1	irrigated	no	4	2020	21.85
I-4-M0-B	1	irrigated	no	4	2020	19.61
I-5-M0-A	1	irrigated	no	5	2020	8.53
I-5-M0-B	1	irrigated	no	5	2020	12.26
I-6-M0-A	1	irrigated	no	6	2020	11.22
I-6-M0-B	1	irrigated	no	6	2020	12.52
I-1-M5-A	2	irrigated	no	1	2020	6.41
I-1-M5-B	2	irrigated	no	1	2020	5.27
I-2-M5-A	2	irrigated	no	2	2020	9.36
I-2-M5-B	2	irrigated	no	2	2020	13.84
I-3-M5-A	2	irrigated	no	3	2020	33.5
I-3-M5-B	2	irrigated	no	3	2020	4.12
I-4-M5-A	2	irrigated	no	4	2020	8
I-4-M5-B	2	irrigated	no	4	2020	26.76
I-5-M5-A	2	irrigated	no	5	2020	7.6
I-5-M5-B	2	irrigated	no	5	2020	5.35
I-6-M5-A	2	irrigated	no	6	2020	9.85
I-6-M5-B	2	irrigated	no	6	2020	12.47
I-1-M10-A	3	irrigated	no	1	2020	5.95
I-1-M10-B	3	irrigated	no	1	2020	4.56
I-2-M10-A	3	irrigated	no	2	2020	10.8
I-2-M10-B	3	irrigated	no	2	2020	5.53
I-3-M10-A	3	irrigated	no	3	2020	29.53
I-3-M10-B	3	irrigated	no	3	2020	4.9
I-4-M10-A	3	irrigated	no	4	2020	7.84
I-4-M10-B	3	irrigated	no	4	2020	10.27
I-5-M10-A	3	irrigated	no	5	2020	9.91
I-5-M10-B	3	irrigated	no	5	2020	19.16
I-6-M10-A	3	irrigated	no	6	2020	11.78
I-6-M10-B	3	irrigated	no	6	2020	14.39
I-1-M15-A	4	irrigated	no	1	2020	8.85
I-1-M15-B	4	irrigated	no	1	2020	6.79
I-2-M15-A	4	irrigated	no	2	2020	11.85
I-2-M15-B	4	irrigated	no	2	2020	13.78
I-3-M15-A	4	irrigated	no	3	2020	9.14
I-3-M15-B	4	irrigated	no	3	2020	9.14
I-4-M15-A	4	irrigated	no	4	2020	14.08
I-4-M15-B	4	irrigated	no	4	2020	8.65
I-5-M15-A	4	irrigated	no	5	2020	10.55
I-5-M15-B	4	irrigated	no	5	2020	9.32
I-6-M15-A	4	irrigated	no	6	2020	7.14
I-6-M15-B	4	irrigated	no	6	2020	8.24
I-1-M20-A	5	irrigated	no	1	2020	14.58
I-1-M20-B	5	irrigated	no	1	2020	6.21
I-2-M20-A	5	irrigated	no	2	2020	9.87
I-2-M20-B	5	irrigated	no	2	2020	19.91
I-3-M20-A	5	irrigated	no	3	2020	9.54
I-3-M20-B	5	irrigated	no	3	2020	7.99
I-4-M20-A	5	irrigated	no	4	2020	10.12
I-4-M20-B	5	irrigated	no	4	2020	9.12
I-5-M20-A	5	irrigated	no	5	2020	10.59
I-5-M20-B	5	irrigated	no	5	2020	9.07
I-6-M20-A	5	irrigated	no	6	2020	11.44
I-6-M20-B	5	irrigated	no	6	2020	9.1
I-1-M25-A	6	irrigated	no	1	2020	13.93
I-1-M25-B	6	irrigated	no	1	2020	6.73
I-2-M25-A	6	irrigated	no	2	2020	7.59
I-2-M25-B	6	irrigated	no	2	2020	7.78
I-3-M25-A	6	irrigated	no	3	2020	18.76
I-3-M25-B	6	irrigated	no	3	2020	9.56
I-4-M25-A	6	irrigated	no	4	2020	11.77
I-4-M25-B	6	irrigated	no	4	2020	17.5
I-5-M25-A	6	irrigated	no	5	2020	12.64
I-5-M25-B	6	irrigated	no	5	2020	9.95
I-6-M25-A	6	irrigated	no	6	2020	4.79
I-6-M25-B	6	irrigated	no	6	2020	12.65
I-1-M30-A	7	irrigated	no	1	2020	10.26
I-1-M30-B	7	irrigated	no	1	2020	7.26
I-2-M30-A	7	irrigated	no	2	2020	11.2
I-2-M30-B	7	irrigated	no	2	2020	7.25
I-3-M30-A	7	irrigated	no	3	2020	22.2
I-3-M30-B	7	irrigated	no	3	2020	13.06
I-4-M30-A	7	irrigated	no	4	2020	9.07
I-4-M30-B	7	irrigated	no	4	2020	16.96
I-5-M30-A	7	irrigated	no	5	2020	7.25
I-5-M30-B	7	irrigated	no	5	2020	16.32
I-6-M30-A	7	irrigated	no	6	2020	18.9
I-6-M30-B	7	irrigated	no	6	2020	7.41
I-1-C-A	8	irrigated	no	1	2020	8.3
I-1-C-B	8	irrigated	no	1	2020	14.57
I-2-C-A	8	irrigated	no	2	2020	10.92
I-2-C-B	8	irrigated	no	2	2020	8.96
I-3-C-A	8	irrigated	no	3	2020	4.8
I-3-C-B	8	irrigated	no	3	2020	16.5
I-4-C-A	8	irrigated	no	4	2020	14.31
I-4-C-B	8	irrigated	no	4	2020	12.29
I-5-C-A	8	irrigated	no	5	2020	14
I-5-C-B	8	irrigated	no	5	2020	8.97
I-6-C-A	8	irrigated	no	6	2020	10.52
I-6-C-B	8	irrigated	no	6	2020	10.53
I-2-XM0-A	1	irrigated	yes	1	2020	9.38
I-2-XM0-B	1	irrigated	yes	1	2020	7.44
I-4-XM0-A	1	irrigated	yes	2	2020	5.72
I-4-XM0-B	1	irrigated	yes	2	2020	6.83
I-6-XM0-A	1	irrigated	yes	3	2020	9.67
I-6-XM0-B	1	irrigated	yes	3	2020	11.19
I-2-XM10-A	3	irrigated	yes	1	2020	7.12
I-2-XM10-B	3	irrigated	yes	1	2020	7.54
I-4-XM10-A	3	irrigated	yes	2	2020	10.54
I-4-XM10-B	3	irrigated	yes	2	2020	15.51
I-6-XM10-A	3	irrigated	yes	3	2020	7.62
I-6-XM10-B	3	irrigated	yes	3	2020	8.32
I-2-XM20-A	5	irrigated	yes	1	2020	11.27
I-2-XM20-B	5	irrigated	yes	1	2020	12.96
I-4-XM20-A	5	irrigated	yes	2	2020	8.54
I-4-XM20-B	5	irrigated	yes	2	2020	6.94
I-6-XM20-A	5	irrigated	yes	3	2020	16.56
I-6-XM20-B	5	irrigated	yes	3	2020	10.79
I-2-XM30-A	7	irrigated	yes	1	2020	16.66
I-2-XM30-B	7	irrigated	yes	1	2020	15.77
I-4-XM30-A	7	irrigated	yes	2	2020	10.19
I-4-XM30-B	7	irrigated	yes	2	2020	9.13
I-6-XM30-A	7	irrigated	yes	3	2020	15.28
I-6-XM30-B	7	irrigated	yes	3	2020	12.24
N-1-M0-A	1	nonirrigated	no	1	2020	9.22
N-1-M0-B	1	nonirrigated	no	1	2020	8.46
N-2-M0-A	1	nonirrigated	no	2	2020	3.37
N-2-M0-B	1	nonirrigated	no	2	2020	3.35
N-3-M0-A	1	nonirrigated	no	3	2020	1.22
N-3-M0-B	1	nonirrigated	no	3	2020	5.73
N-4-M0-A	1	nonirrigated	no	4	2020	3.79
N-4-M0-B	1	nonirrigated	no	4	2020	4.9
N-5-M0-A	1	nonirrigated	no	5	2020	5.56
N-5-M0-B	1	nonirrigated	no	5	2020	5.27
N-6-M0-A	1	nonirrigated	no	6	2020	13.64
N-6-M0-B	1	nonirrigated	no	6	2020	6.97
N-1-M5-A	2	nonirrigated	no	1	2020	7.45
N-1-M5-B	2	nonirrigated	no	1	2020	12.11
N-2-M5-A	2	nonirrigated	no	2	2020	6.29
N-2-M5-B	2	nonirrigated	no	2	2020	6.93
N-3-M5-A	2	nonirrigated	no	3	2020	3
N-3-M5-B	2	nonirrigated	no	3	2020	1.92
N-4-M5-A	2	nonirrigated	no	4	2020	5.7
N-4-M5-B	2	nonirrigated	no	4	2020	6.91
N-5-M5-A	2	nonirrigated	no	5	2020	4.02
N-5-M5-B	2	nonirrigated	no	5	2020	5.11
N-6-M5-A	2	nonirrigated	no	6	2020	5.92
N-6-M5-B	2	nonirrigated	no	6	2020	5.16
N-1-M10-A	3	nonirrigated	no	1	2020	5.57
N-1-M10-B	3	nonirrigated	no	1	2020	5.51
N-2-M10-A	3	nonirrigated	no	2	2020	10.72
N-2-M10-B	3	nonirrigated	no	2	2020	4.43
N-3-M10-A	3	nonirrigated	no	3	2020	4.69
N-3-M10-B	3	nonirrigated	no	3	2020	5.39
N-4-M10-A	3	nonirrigated	no	4	2020	3.45
N-4-M10-B	3	nonirrigated	no	4	2020	7.03
N-5-M10-A	3	nonirrigated	no	5	2020	5.62
N-5-M10-B	3	nonirrigated	no	5	2020	7.53
N-6-M10-A	3	nonirrigated	no	6	2020	5.7
N-6-M10-B	3	nonirrigated	no	6	2020	5.59
N-1-M15-A	4	nonirrigated	no	1	2020	8.64
N-1-M15-B	4	nonirrigated	no	1	2020	8.56
N-2-M15-A	4	nonirrigated	no	2	2020	3.75
N-2-M15-B	4	nonirrigated	no	2	2020	4.26
N-3-M15-A	4	nonirrigated	no	3	2020	3.55
N-3-M15-B	4	nonirrigated	no	3	2020	2.64
N-4-M15-A	4	nonirrigated	no	4	2020	2.41
N-4-M15-B	4	nonirrigated	no	4	2020	1.27
N-5-M15-A	4	nonirrigated	no	5	2020	5.61
N-5-M15-B	4	nonirrigated	no	5	2020	5.91
N-6-M15-A	4	nonirrigated	no	6	2020	4.96
N-6-M15-B	4	nonirrigated	no	6	2020	8.19
N-1-M20-A	5	nonirrigated	no	1	2020	5.22
N-1-M20-B	5	nonirrigated	no	1	2020	10.13
N-2-M20-A	5	nonirrigated	no	2	2020	8.7
N-2-M20-B	5	nonirrigated	no	2	2020	5.36
N-3-M20-A	5	nonirrigated	no	3	2020	3.85
N-3-M20-B	5	nonirrigated	no	3	2020	4.17
N-4-M20-A	5	nonirrigated	no	4	2020	4.25
N-4-M20-B	5	nonirrigated	no	4	2020	4.83
N-5-M20-A	5	nonirrigated	no	5	2020	3.77
N-5-M20-B	5	nonirrigated	no	5	2020	3.18
N-6-M20-A	5	nonirrigated	no	6	2020	6.65
N-6-M20-B	5	nonirrigated	no	6	2020	6.11
N-1-M25-A	6	nonirrigated	no	1	2020	8.81
N-1-M25-B	6	nonirrigated	no	1	2020	6.82
N-2-M25-A	6	nonirrigated	no	2	2020	5.06
N-2-M25-B	6	nonirrigated	no	2	2020	6.96
N-3-M25-A	6	nonirrigated	no	3	2020	2.41
N-3-M25-B	6	nonirrigated	no	3	2020	2.38
N-4-M25-A	6	nonirrigated	no	4	2020	4.38
N-4-M25-B	6	nonirrigated	no	4	2020	2.83
N-5-M25-A	6	nonirrigated	no	5	2020	7.2
N-5-M25-B	6	nonirrigated	no	5	2020	5.46
N-6-M25-A	6	nonirrigated	no	6	2020	4.3
N-6-M25-B	6	nonirrigated	no	6	2020
N-1-M30-A	7	nonirrigated	no	1	2020	11.06
N-1-M30-B	7	nonirrigated	no	1	2020	3.72
N-2-M30-A	7	nonirrigated	no	2	2020	7.57
N-2-M30-B	7	nonirrigated	no	2	2020	3.39
N-3-M30-A	7	nonirrigated	no	3	2020	7.16
N-3-M30-B	7	nonirrigated	no	3	2020	5.42
N-4-M30-A	7	nonirrigated	no	4	2020	6.4
N-4-M30-B	7	nonirrigated	no	4	2020	2.04
N-5-M30-A	7	nonirrigated	no	5	2020	7.22
N-5-M30-B	7	nonirrigated	no	5	2020	8
N-6-M30-A	7	nonirrigated	no	6	2020	5.72
N-6-M30-B	7	nonirrigated	no	6	2020	8.37
N-1-C-A	8	nonirrigated	no	1	2020	4.6
N-1-C-B	8	nonirrigated	no	1	2020	4.85
N-2-C-A	8	nonirrigated	no	2	2020	4.81
N-2-C-B	8	nonirrigated	no	2	2020	9.89
N-3-C-A	8	nonirrigated	no	3	2020	3.32
N-3-C-B	8	nonirrigated	no	3	2020	4.12
N-4-C-A	8	nonirrigated	no	4	2020	3.47
N-4-C-B	8	nonirrigated	no	4	2020	3.87
N-5-C-A	8	nonirrigated	no	5	2020	5.33
N-5-C-B	8	nonirrigated	no	5	2020	5.3
N-6-C-A	8	nonirrigated	no	6	2020	6.3
N-6-C-B	8	nonirrigated	no	6	2020	5.25
I-1-M0-A	1	irrigated	no	1	2021	2.51
I-1-M0-B	1	irrigated	no	1	2021	6.23
I-2-M0-A	1	irrigated	no	2	2021	4.01
I-2-M0-B	1	irrigated	no	2	2021	8.5
I-3-M0-A	1	irrigated	no	3	2021	6.88
I-3-M0-B	1	irrigated	no	3	2021	9.79
I-4-M0-A	1	irrigated	no	4	2021	8.88
I-4-M0-B	1	irrigated	no	4	2021	7.53
I-5-M0-A	1	irrigated	no	5	2021	15.17
I-5-M0-B	1	irrigated	no	5	2021	6.12
I-6-M0-A	1	irrigated	no	6	2021	8.46
I-6-M0-B	1	irrigated	no	6	2021	6.62
I-1-M5-A	2	irrigated	no	1	2021	4.53
I-1-M5-B	2	irrigated	no	1	2021	4.85
I-2-M5-A	2	irrigated	no	2	2021	6.44
I-2-M5-B	2	irrigated	no	2	2021	5.85
I-3-M5-A	2	irrigated	no	3	2021	10.38
I-3-M5-B	2	irrigated	no	3	2021	5.04
I-4-M5-A	2	irrigated	no	4	2021	6.04
I-4-M5-B	2	irrigated	no	4	2021	7.75
I-5-M5-A	2	irrigated	no	5	2021	5.81
I-5-M5-B	2	irrigated	no	5	2021	6.39
I-6-M5-A	2	irrigated	no	6	2021	9.21
I-6-M5-B	2	irrigated	no	6	2021	9.28
I-1-M10-A	3	irrigated	no	1	2021	4.44
I-1-M10-B	3	irrigated	no	1	2021	2.39
I-2-M10-A	3	irrigated	no	2	2021	9.84
I-2-M10-B	3	irrigated	no	2	2021	7.75
I-3-M10-A	3	irrigated	no	3	2021	14.03
I-3-M10-B	3	irrigated	no	3	2021	7.82
I-4-M10-A	3	irrigated	no	4	2021
I-4-M10-B	3	irrigated	no	4	2021	9.42
I-5-M10-A	3	irrigated	no	5	2021	5.68
I-5-M10-B	3	irrigated	no	5	2021	8.59
I-6-M10-A	3	irrigated	no	6	2021	8.96
I-6-M10-B	3	irrigated	no	6	2021	14.22
I-1-M15-A	4	irrigated	no	1	2021	6.74
I-1-M15-B	4	irrigated	no	1	2021	11.12
I-2-M15-A	4	irrigated	no	2	2021	9
I-2-M15-B	4	irrigated	no	2	2021	4.97
I-3-M15-A	4	irrigated	no	3	2021	7.96
I-3-M15-B	4	irrigated	no	3	2021	9.92
I-4-M15-A	4	irrigated	no	4	2021	7.43
I-4-M15-B	4	irrigated	no	4	2021	7.44
I-5-M15-A	4	irrigated	no	5	2021	5.35
I-5-M15-B	4	irrigated	no	5	2021	4.68
I-6-M15-A	4	irrigated	no	6	2021	6.83
I-6-M15-B	4	irrigated	no	6	2021	8.6
I-1-M20-A	5	irrigated	no	1	2021	7.15
I-1-M20-B	5	irrigated	no	1	2021	5.47
I-2-M20-A	5	irrigated	no	2	2021	7.58
I-2-M20-B	5	irrigated	no	2	2021	9.56
I-3-M20-A	5	irrigated	no	3	2021	7.55
I-3-M20-B	5	irrigated	no	3	2021	8.3
I-4-M20-A	5	irrigated	no	4	2021	10.13
I-4-M20-B	5	irrigated	no	4	2021	8.19
I-5-M20-A	5	irrigated	no	5	2021	9.88
I-5-M20-B	5	irrigated	no	5	2021	8.6
I-6-M20-A	5	irrigated	no	6	2021	11.4
I-6-M20-B	5	irrigated	no	6	2021	6.24
I-1-M25-A	6	irrigated	no	1	2021	9.47
I-1-M25-B	6	irrigated	no	1	2021	5.84
I-2-M25-A	6	irrigated	no	2	2021	10.18
I-2-M25-B	6	irrigated	no	2	2021	8.35
I-3-M25-A	6	irrigated	no	3	2021	8.51
I-3-M25-B	6	irrigated	no	3	2021	7.56
I-4-M25-A	6	irrigated	no	4	2021	8.58
I-4-M25-B	6	irrigated	no	4	2021	9.06
I-5-M25-A	6	irrigated	no	5	2021	5.02
I-5-M25-B	6	irrigated	no	5	2021	4.94
I-6-M25-A	6	irrigated	no	6	2021	10.62
I-6-M25-B	6	irrigated	no	6	2021	11.25
I-1-M30-A	7	irrigated	no	1	2021	14.3
I-1-M30-B	7	irrigated	no	1	2021	7.9
I-2-M30-A	7	irrigated	no	2	2021	12.28
I-2-M30-B	7	irrigated	no	2	2021	5.62
I-3-M30-A	7	irrigated	no	3	2021	8.14
I-3-M30-B	7	irrigated	no	3	2021	7.29
I-4-M30-A	7	irrigated	no	4	2021	13.84
I-4-M30-B	7	irrigated	no	4	2021	16.03
I-5-M30-A	7	irrigated	no	5	2021	7.32
I-5-M30-B	7	irrigated	no	5	2021	8.2
I-6-M30-A	7	irrigated	no	6	2021	9.25
I-6-M30-B	7	irrigated	no	6	2021	11.93
I-1-C-A	8	irrigated	no	1	2021	13.81
I-1-C-B	8	irrigated	no	1	2021	12.34
I-2-C-A	8	irrigated	no	2	2021	9.94
I-2-C-B	8	irrigated	no	2	2021	8.69
I-3-C-A	8	irrigated	no	3	2021	2.96
I-3-C-B	8	irrigated	no	3	2021	20.02
I-4-C-A	8	irrigated	no	4	2021	8.73
I-4-C-B	8	irrigated	no	4	2021	9.12
I-5-C-A	8	irrigated	no	5	2021	8.47
I-5-C-B	8	irrigated	no	5	2021	5.45
I-6-C-A	8	irrigated	no	6	2021	2.62
I-6-C-B	8	irrigated	no	6	2021	11.66
I-2-XM0-A	1	irrigated	yes	1	2021	8.31
I-2-XM0-B	1	irrigated	yes	1	2021	5.29
I-4-XM0-A	1	irrigated	yes	2	2021	5.05
I-4-XM0-B	1	irrigated	yes	2	2021	7.69
I-6-XM0-A	1	irrigated	yes	3	2021	5.45
I-6-XM0-B	1	irrigated	yes	3	2021	6.96
I-2-XM10-A	3	irrigated	yes	1	2021	9.88
I-2-XM10-B	3	irrigated	yes	1	2021	10.26
I-4-XM10-A	3	irrigated	yes	2	2021	8.38
I-4-XM10-B	3	irrigated	yes	2	2021	8.24
I-6-XM10-A	3	irrigated	yes	3	2021	5.81
I-6-XM10-B	3	irrigated	yes	3	2021	7.7
I-2-XM20-A	5	irrigated	yes	1	2021	7.65
I-2-XM20-B	5	irrigated	yes	1	2021	11.89
I-4-XM20-A	5	irrigated	yes	2	2021	8.22
I-4-XM20-B	5	irrigated	yes	2	2021	9.35
I-6-XM20-A	5	irrigated	yes	3	2021	9.5
I-6-XM20-B	5	irrigated	yes	3	2021	15.26
I-2-XM30-A	7	irrigated	yes	1	2021	10.55
I-2-XM30-B	7	irrigated	yes	1	2021	7.2
I-4-XM30-A	7	irrigated	yes	2	2021	15.76
I-4-XM30-B	7	irrigated	yes	2	2021	6.01
I-6-XM30-A	7	irrigated	yes	3	2021	8.52
I-6-XM30-B	7	irrigated	yes	3	2021	6.71
N-1-M0-A	1	nonirrigated	no	1	2021	4.73
N-1-M0-B	1	nonirrigated	no	1	2021	3.57
N-2-M0-A	1	nonirrigated	no	2	2021	1.94
N-2-M0-B	1	nonirrigated	no	2	2021	2.66
N-3-M0-A	1	nonirrigated	no	3	2021	3.85
N-3-M0-B	1	nonirrigated	no	3	2021	5.26
N-4-M0-A	1	nonirrigated	no	4	2021
N-4-M0-B	1	nonirrigated	no	4	2021	3.5
N-5-M0-A	1	nonirrigated	no	5	2021	3.92
N-5-M0-B	1	nonirrigated	no	5	2021	4.69
N-6-M0-A	1	nonirrigated	no	6	2021	3.92
N-6-M0-B	1	nonirrigated	no	6	2021	2.99
N-1-M5-A	2	nonirrigated	no	1	2021	4.76
N-1-M5-B	2	nonirrigated	no	1	2021	5.2
N-2-M5-A	2	nonirrigated	no	2	2021	3.04
N-2-M5-B	2	nonirrigated	no	2	2021	4.01
N-3-M5-A	2	nonirrigated	no	3	2021	3.11
N-3-M5-B	2	nonirrigated	no	3	2021	2.39
N-4-M5-A	2	nonirrigated	no	4	2021	1.8
N-4-M5-B	2	nonirrigated	no	4	2021	4.09
N-5-M5-A	2	nonirrigated	no	5	2021	5.64
N-5-M5-B	2	nonirrigated	no	5	2021	3.04
N-6-M5-A	2	nonirrigated	no	6	2021	3.54
N-6-M5-B	2	nonirrigated	no	6	2021	5.92
N-1-M10-A	3	nonirrigated	no	1	2021	4.6
N-1-M10-B	3	nonirrigated	no	1	2021	6.06
N-2-M10-A	3	nonirrigated	no	2	2021	4.24
N-2-M10-B	3	nonirrigated	no	2	2021	8.38
N-3-M10-A	3	nonirrigated	no	3	2021	4.38
N-3-M10-B	3	nonirrigated	no	3	2021	3.9
N-4-M10-A	3	nonirrigated	no	4	2021	3.63
N-4-M10-B	3	nonirrigated	no	4	2021	3.31
N-5-M10-A	3	nonirrigated	no	5	2021	4.29
N-5-M10-B	3	nonirrigated	no	5	2021	6.76
N-6-M10-A	3	nonirrigated	no	6	2021	3.77
N-6-M10-B	3	nonirrigated	no	6	2021	4.75
N-1-M15-A	4	nonirrigated	no	1	2021	4.11
N-1-M15-B	4	nonirrigated	no	1	2021	4.43
N-2-M15-A	4	nonirrigated	no	2	2021	5.12
N-2-M15-B	4	nonirrigated	no	2	2021	4.82
N-3-M15-A	4	nonirrigated	no	3	2021	4.94
N-3-M15-B	4	nonirrigated	no	3	2021	2.97
N-4-M15-A	4	nonirrigated	no	4	2021	2.81
N-4-M15-B	4	nonirrigated	no	4	2021	5.47
N-5-M15-A	4	nonirrigated	no	5	2021	3.82
N-5-M15-B	4	nonirrigated	no	5	2021	4.75
N-6-M15-A	4	nonirrigated	no	6	2021	3.69
N-6-M15-B	4	nonirrigated	no	6	2021	5.64
N-1-M20-A	5	nonirrigated	no	1	2021	5.47
N-1-M20-B	5	nonirrigated	no	1	2021	7.45
N-2-M20-A	5	nonirrigated	no	2	2021	6.88
N-2-M20-B	5	nonirrigated	no	2	2021	5.26
N-3-M20-A	5	nonirrigated	no	3	2021	1.73
N-3-M20-B	5	nonirrigated	no	3	2021	3.66
N-4-M20-A	5	nonirrigated	no	4	2021	3.59
N-4-M20-B	5	nonirrigated	no	4	2021	5.77
N-5-M20-A	5	nonirrigated	no	5	2021	4.18
N-5-M20-B	5	nonirrigated	no	5	2021	3.94
N-6-M20-A	5	nonirrigated	no	6	2021	5.04
N-6-M20-B	5	nonirrigated	no	6	2021	4.51
N-1-M25-A	6	nonirrigated	no	1	2021	4.59
N-1-M25-B	6	nonirrigated	no	1	2021	4.43
N-2-M25-A	6	nonirrigated	no	2	2021	3.35
N-2-M25-B	6	nonirrigated	no	2	2021	4.25
N-3-M25-A	6	nonirrigated	no	3	2021	3.71
N-3-M25-B	6	nonirrigated	no	3	2021	2.51
N-4-M25-A	6	nonirrigated	no	4	2021	3.03
N-4-M25-B	6	nonirrigated	no	4	2021	5.03
N-5-M25-A	6	nonirrigated	no	5	2021	4.57
N-5-M25-B	6	nonirrigated	no	5	2021	4.45
N-6-M25-A	6	nonirrigated	no	6	2021	6.62
N-6-M25-B	6	nonirrigated	no	6	2021	4.23
N-1-M30-A	7	nonirrigated	no	1	2021	5.23
N-1-M30-B	7	nonirrigated	no	1	2021	4.8
N-2-M30-A	7	nonirrigated	no	2	2021	4.72
N-2-M30-B	7	nonirrigated	no	2	2021	6.81
N-3-M30-A	7	nonirrigated	no	3	2021	5.93
N-3-M30-B	7	nonirrigated	no	3	2021	4.94
N-4-M30-A	7	nonirrigated	no	4	2021	3.08
N-4-M30-B	7	nonirrigated	no	4	2021	2.92
N-5-M30-A	7	nonirrigated	no	5	2021	3.92
N-5-M30-B	7	nonirrigated	no	5	2021	6.57
N-6-M30-A	7	nonirrigated	no	6	2021	4.79
N-6-M30-B	7	nonirrigated	no	6	2021	5.17
N-1-C-A	8	nonirrigated	no	1	2021	3.15
N-1-C-B	8	nonirrigated	no	1	2021	6.62
N-2-C-A	8	nonirrigated	no	2	2021	5.92
N-2-C-B	8	nonirrigated	no	2	2021	5.44
N-3-C-A	8	nonirrigated	no	3	2021	2.64
N-3-C-B	8	nonirrigated	no	3	2021	3.07
N-4-C-A	8	nonirrigated	no	4	2021	2.9
N-4-C-B	8	nonirrigated	no	4	2021	4.21
N-5-C-A	8	nonirrigated	no	5	2021	5.67
N-5-C-B	8	nonirrigated	no	5	2021	5
N-6-C-A	8	nonirrigated	no	6	2021	3.96
N-6-C-B	8	nonirrigated	no	6	2021	4.09

## Sheet: Cover by Species (C)
name	enclosure	timing	year	plant_spp	cover
I-C	irrigated	june	2020	phleum pratense	22.3333
I-C	irrigated	june	2020	medicago sativa	37.9167
I-C	irrigated	june	2020	trifolium pratense	22.9167
I-C	irrigated	june	2020	achillea millefolium	0.5
I-C	irrigated	june	2020	taraxacum officinale	18.7273
I-C	irrigated	june	2020	lolium perenne	2.08333
I-C	irrigated	june	2020	crepis spp.	0.75
I-C	irrigated	june	2020	tragopogon dubius	0.416667
I-C	irrigated	june	2020	poa pratensis	18.3333
I-C	irrigated	june	2020	vicia americana	0
I-C	irrigated	june	2020	unknown_forb	0
I-C	irrigated	june	2020	androsace septentrionalis	0
N-C	nonirrigated	june	2020	phleum pratense	0
N-C	nonirrigated	june	2020	medicago sativa	0
N-C	nonirrigated	june	2020	trifolium pratense	0.416667
N-C	nonirrigated	june	2020	achillea millefolium	0
N-C	nonirrigated	june	2020	taraxacum officinale	0.833333
N-C	nonirrigated	june	2020	lolium perenne	0
N-C	nonirrigated	june	2020	crepis spp.	22.0833
N-C	nonirrigated	june	2020	tragopogon dubius	0
N-C	nonirrigated	june	2020	poa pratensis	36.6667
N-C	nonirrigated	june	2020	vicia americana	0
N-C	nonirrigated	june	2020	unknown_forb	0
N-C	nonirrigated	june	2020	androsace septentrionalis	2
I-C	irrigated	august	2020	phleum pratense	18.5833
I-C	irrigated	august	2020	medicago sativa	30.8333
I-C	irrigated	august	2020	trifolium pratense	10.8333
I-C	irrigated	august	2020	achillea millefolium	0
I-C	irrigated	august	2020	taraxacum officinale	6.83333
I-C	irrigated	august	2020	lolium perenne	17.9167
I-C	irrigated	august	2020	crepis spp.	0
I-C	irrigated	august	2020	tragopogon dubius	0.416667
I-C	irrigated	august	2020	poa pratensis	26.6667
I-C	irrigated	august	2020	vicia americana	0
I-C	irrigated	august	2020	unknown_forb	0.166667
I-C	irrigated	august	2020	androsace septentrionalis	0
N-C	nonirrigated	august	2020	phleum pratense	0
N-C	nonirrigated	august	2020	medicago sativa	1.66667
N-C	nonirrigated	august	2020	trifolium pratense	0
N-C	nonirrigated	august	2020	achillea millefolium	0
N-C	nonirrigated	august	2020	taraxacum officinale	0
N-C	nonirrigated	august	2020	lolium perenne	7.91667
N-C	nonirrigated	august	2020	crepis spp.	0
N-C	nonirrigated	august	2020	tragopogon dubius	0
N-C	nonirrigated	august	2020	poa pratensis	35
N-C	nonirrigated	august	2020	vicia americana	0
N-C	nonirrigated	august	2020	unknown_forb	0
N-C	nonirrigated	august	2020	androsace septentrionalis	0
I-C	irrigated	june	2021	phleum pratense	56.6667
I-C	irrigated	june	2021	medicago sativa	20.1667
I-C	irrigated	june	2021	trifolium pratense	2.08333
I-C	irrigated	june	2021	achillea millefolium	0.833333
I-C	irrigated	june	2021	taraxacum officinale	22.0833
I-C	irrigated	june	2021	lolium perenne	6.66667
I-C	irrigated	june	2021	crepis spp.	0
I-C	irrigated	june	2021	tragopogon dubius	0
I-C	irrigated	june	2021	poa pratensis	13.3333
I-C	irrigated	june	2021	vicia americana	0.666667
I-C	irrigated	june	2021	unknown_forb	0
I-C	irrigated	june	2021	androsace septentrionalis	0
N-C	nonirrigated	june	2021	phleum pratense	0
N-C	nonirrigated	june	2021	medicago sativa	5.5
N-C	nonirrigated	june	2021	trifolium pratense	0.666667
N-C	nonirrigated	june	2021	achillea millefolium	0
N-C	nonirrigated	june	2021	taraxacum officinale	0
N-C	nonirrigated	june	2021	lolium perenne	7.5
N-C	nonirrigated	june	2021	crepis spp.	0
N-C	nonirrigated	june	2021	tragopogon dubius	0.25
N-C	nonirrigated	june	2021	poa pratensis	66.25
N-C	nonirrigated	june	2021	vicia americana	0
N-C	nonirrigated	june	2021	unknown_forb	0
N-C	nonirrigated	june	2021	androsace septentrionalis	0.416667
I-C	irrigated	august	2021	phleum pratense	20.41
I-C	irrigated	august	2021	medicago sativa	23.33
I-C	irrigated	august	2021	trifolium pratense	1.389
I-C	irrigated	august	2021	achillea millefolium	0.25
I-C	irrigated	august	2021	taraxacum officinale	27.9167
I-C	irrigated	august	2021	lolium perenne	30.4167
I-C	irrigated	august	2021	crepis spp.	0
I-C	irrigated	august	2021	tragopogon dubius	0.41667
I-C	irrigated	august	2021	poa pratensis	44.1667
I-C	irrigated	august	2021	vicia americana	0
I-C	irrigated	august	2021	unknown_forb	0
I-C	irrigated	august	2021	androsace septentrionalis	0
N-C	nonirrigated	august	2021	phleum pratense	0
N-C	nonirrigated	august	2021	medicago sativa	0.25
N-C	nonirrigated	august	2021	trifolium pratense	0
N-C	nonirrigated	august	2021	achillea millefolium	0
N-C	nonirrigated	august	2021	taraxacum officinale	0
N-C	nonirrigated	august	2021	lolium perenne	1.67
N-C	nonirrigated	august	2021	crepis spp.	0
N-C	nonirrigated	august	2021	tragopogon dubius	0
N-C	nonirrigated	august	2021	poa pratensis	67.9167
N-C	nonirrigated	august	2021	vicia americana	0
N-C	nonirrigated	august	2021	unknown_forb	0
N-C	nonirrigated	august	2021	androsace septentrionalis	0

## Sheet: Cummulative Biomass Calc
name	treatment	enclosure	pesticide	replicate	year	timing	type	weight		cumm_bio
I-1-M0-A	1	irrigated	no	1	2020	june	treatment_height	100.72		726.132
I-1-M0-B	1	irrigated	no	1	2020	june	treatment_height	113.23		677.602
I-2-M0-A	1	irrigated	no	2	2020	june	treatment_height	125.23		647.812
I-2-M0-B	1	irrigated	no	2	2020	june	treatment_height	87.11		687.602
I-3-M0-A	1	irrigated	no	3	2020	june	treatment_height	93.23		572.262
I-3-M0-B	1	irrigated	no	3	2020	june	treatment_height	83.45		437.572
I-4-M0-A	1	irrigated	no	4	2020	june	treatment_height	143.06		561.352
I-4-M0-B	1	irrigated	no	4	2020	june	treatment_height	144.02		548.442
I-5-M0-A	1	irrigated	no	5	2020	june	treatment_height	125.86		503.242
I-5-M0-B	1	irrigated	no	5	2020	june	treatment_height	113.4		493.892
I-6-M0-A	1	irrigated	no	6	2020	june	treatment_height	140.89		658.362
I-6-M0-B	1	irrigated	no	6	2020	june	treatment_height	146.86		680.742
I-1-M5-A	2	irrigated	no	1	2020	june	treatment_height	105.21		558.51
I-1-M5-B	2	irrigated	no	1	2020	june	treatment_height	76.85		452.502
I-2-M5-A	2	irrigated	no	2	2020	june	treatment_height	106.75		644.68
I-2-M5-B	2	irrigated	no	2	2020	june	treatment_height	68.37		563.25
I-3-M5-A	2	irrigated	no	3	2020	june	treatment_height	87.32		709.67
I-3-M5-B	2	irrigated	no	3	2020	june	treatment_height	110.75		553.22
I-4-M5-A	2	irrigated	no	4	2020	june	treatment_height	81.02		374.09
I-4-M5-B	2	irrigated	no	4	2020	june	treatment_height	97.28		362.02
I-5-M5-A	2	irrigated	no	5	2020	june	treatment_height	70.06		490.32
I-5-M5-B	2	irrigated	no	5	2020	june	treatment_height	80.6		376.622
I-6-M5-A	2	irrigated	no	6	2020	june	treatment_height	140.79		668.15
I-6-M5-B	2	irrigated	no	6	2020	june	treatment_height	148.54		783.83
I-1-M10-A	3	irrigated	no	1	2020	june	treatment_height	55.37		408.46
I-1-M10-B	3	irrigated	no	1	2020	june	treatment_height	78.62		646.9
I-2-M10-A	3	irrigated	no	2	2020	june	treatment_height	96.89		671.36
I-2-M10-B	3	irrigated	no	2	2020	june	treatment_height	89.26		553.01
I-3-M10-A	3	irrigated	no	3	2020	june	treatment_height	132.55		757.42
I-3-M10-B	3	irrigated	no	3	2020	june	treatment_height	88.97		705.92
I-4-M10-A	3	irrigated	no	4	2020	june	treatment_height	30.91		530.97
I-4-M10-B	3	irrigated	no	4	2020	june	treatment_height	39.98		255.664
I-5-M10-A	3	irrigated	no	5	2020	june	treatment_height	92.78		486.51
I-5-M10-B	3	irrigated	no	5	2020	june	treatment_height	63.21		399.6
I-6-M10-A	3	irrigated	no	6	2020	june	treatment_height	178.66		1027.39
I-6-M10-B	3	irrigated	no	6	2020	june	treatment_height	192.85		934.028
I-1-M15-A	4	irrigated	no	1	2020	june	treatment_height	77.58		495.34
I-1-M15-B	4	irrigated	no	1	2020	june	treatment_height	63.07		608.56
I-2-M15-A	4	irrigated	no	2	2020	june	treatment_height	66.24		400.5
I-2-M15-B	4	irrigated	no	2	2020	june	treatment_height	55.46		373.62
I-3-M15-A	4	irrigated	no	3	2020	june	treatment_height	36.09		435.86
I-3-M15-B	4	irrigated	no	3	2020	june	treatment_height	50.08		528.45
I-4-M15-A	4	irrigated	no	4	2020	june	treatment_height	48.28		349.16
I-4-M15-B	4	irrigated	no	4	2020	june	treatment_height	35.31		290.33
I-5-M15-A	4	irrigated	no	5	2020	june	treatment_height	29.97		320.16
I-5-M15-B	4	irrigated	no	5	2020	june	treatment_height	44.55		336.84
I-6-M15-A	4	irrigated	no	6	2020	june	treatment_height	85.01		454.598
I-6-M15-B	4	irrigated	no	6	2020	june	treatment_height	46.59		403.408
I-1-M20-A	5	irrigated	no	1	2020	june	treatment_height	57.79		617.94
I-1-M20-B	5	irrigated	no	1	2020	june	treatment_height	38.75		455.77
I-2-M20-A	5	irrigated	no	2	2020	june	treatment_height	40.28		388.08
I-2-M20-B	5	irrigated	no	2	2020	june	treatment_height	60.13		351.85
I-3-M20-A	5	irrigated	no	3	2020	june	treatment_height	57.16		403.53
I-3-M20-B	5	irrigated	no	3	2020	june	treatment_height	41.6		374.06
I-4-M20-A	5	irrigated	no	4	2020	june	treatment_height	14.77		260.23
I-4-M20-B	5	irrigated	no	4	2020	june	treatment_height	7.68		207.82
I-5-M20-A	5	irrigated	no	5	2020	june	treatment_height	34.67		275.49
I-5-M20-B	5	irrigated	no	5	2020	june	treatment_height	45.39		320.86
I-6-M20-A	5	irrigated	no	6	2020	june	treatment_height	141.58		496.428
I-6-M20-B	5	irrigated	no	6	2020	june	treatment_height	123.52		680.548
I-1-M25-A	6	irrigated	no	1	2020	june	treatment_height	31.16		487.14
I-1-M25-B	6	irrigated	no	1	2020	june	treatment_height	39.46		374.56
I-2-M25-A	6	irrigated	no	2	2020	june	treatment_height	18.71		310.86
I-2-M25-B	6	irrigated	no	2	2020	june	treatment_height	74.63		364.82
I-3-M25-A	6	irrigated	no	3	2020	june	treatment_height	23.97		250.21
I-3-M25-B	6	irrigated	no	3	2020	june	treatment_height	36.58		378.78
I-4-M25-A	6	irrigated	no	4	2020	june	treatment_height	11.96		179.49
I-4-M25-B	6	irrigated	no	4	2020	june	treatment_height	14.08		240.17
I-5-M25-A	6	irrigated	no	5	2020	june	treatment_height	17.91		233.264
I-5-M25-B	6	irrigated	no	5	2020	june	treatment_height	18.7		256.364
I-6-M25-A	6	irrigated	no	6	2020	june	treatment_height	5.69		236.99
I-6-M25-B	6	irrigated	no	6	2020	june	treatment_height	15.49		292.58
I-1-M30-A	7	irrigated	no	1	2020	june	treatment_height	14.47		282.9
I-1-M30-B	7	irrigated	no	1	2020	june	treatment_height	18.3		298.85
I-2-M30-A	7	irrigated	no	2	2020	june	treatment_height	12.9		302.614
I-2-M30-B	7	irrigated	no	2	2020	june	treatment_height	29.53		369.8
I-3-M30-A	7	irrigated	no	3	2020	june	treatment_height	3.55		302.23
I-3-M30-B	7	irrigated	no	3	2020	june	treatment_height	25.17		308.07
I-4-M30-A	7	irrigated	no	4	2020	june	treatment_height	18.22		185.84
I-4-M30-B	7	irrigated	no	4	2020	june	treatment_height	8.06		310.08
I-5-M30-A	7	irrigated	no	5	2020	june	treatment_height	20.83		263.504
I-5-M30-B	7	irrigated	no	5	2020	june	treatment_height	11.14		221.42
I-6-M30-A	7	irrigated	no	6	2020	june	treatment_height	8.6		204.822
I-6-M30-B	7	irrigated	no	6	2020	june	treatment_height	8.89		193.342
I-1-C-A	8	irrigated	no	1	2020	june	treatment_height	0		168.678
I-1-C-B	8	irrigated	no	1	2020	june	treatment_height	0		253.338
I-2-C-A	8	irrigated	no	2	2020	june	treatment_height	0		147.408
I-2-C-B	8	irrigated	no	2	2020	june	treatment_height	0		178.428
I-3-C-A	8	irrigated	no	3	2020	june	treatment_height	0		196.038
I-3-C-B	8	irrigated	no	3	2020	june	treatment_height	0		226.228
I-4-C-A	8	irrigated	no	4	2020	june	treatment_height	0		166.168
I-4-C-B	8	irrigated	no	4	2020	june	treatment_height	0		197.308
I-5-C-A	8	irrigated	no	5	2020	june	treatment_height	0		182.718
I-5-C-B	8	irrigated	no	5	2020	june	treatment_height	0		149.708
I-6-C-A	8	irrigated	no	6	2020	june	treatment_height	0		130.378
I-6-C-B	8	irrigated	no	6	2020	june	treatment_height	0		146.978
I-2-XM0-A	1	irrigated	yes	1	2020	june	treatment_height	140.26		777.352
I-2-XM0-B	1	irrigated	yes	1	2020	june	treatment_height	109.97		678.152
I-4-XM0-A	1	irrigated	yes	2	2020	june	treatment_height	129.07		727.592
I-4-XM0-B	1	irrigated	yes	2	2020	june	treatment_height	113.11		649.892
I-6-XM0-A	1	irrigated	yes	3	2020	june	treatment_height	110.11		461.846
I-6-XM0-B	1	irrigated	yes	3	2020	june	treatment_height	103.15		466.802
I-2-XM10-A	3	irrigated	yes	1	2020	june	treatment_height	80.55		498.896
I-2-XM10-B	3	irrigated	yes	1	2020	june	treatment_height	121.73		586.246
I-4-XM10-A	3	irrigated	yes	2	2020	june	treatment_height	94.41		482.194
I-4-XM10-B	3	irrigated	yes	2	2020	june	treatment_height	106.12		495.044
I-6-XM10-A	3	irrigated	yes	3	2020	june	treatment_height	51.92		426.952
I-6-XM10-B	3	irrigated	yes	3	2020	june	treatment_height	59.32		499.364
I-2-XM20-A	5	irrigated	yes	1	2020	june	treatment_height	49.45		464.314
I-2-XM20-B	5	irrigated	yes	1	2020	june	treatment_height	46.16		510.462
I-4-XM20-A	5	irrigated	yes	2	2020	june	treatment_height	77.39		444.344
I-4-XM20-B	5	irrigated	yes	2	2020	june	treatment_height	61.99		449.124
I-6-XM20-A	5	irrigated	yes	3	2020	june	treatment_height	94.2		516.614
I-6-XM20-B	5	irrigated	yes	3	2020	june	treatment_height	87.34		564.64
I-2-XM30-A	7	irrigated	yes	1	2020	june	treatment_height	23.7		370.746
I-2-XM30-B	7	irrigated	yes	1	2020	june	treatment_height	30.1		346.596
I-4-XM30-A	7	irrigated	yes	2	2020	june	treatment_height	34.23		278.464
I-4-XM30-B	7	irrigated	yes	2	2020	june	treatment_height	30.93		289.394
I-6-XM30-A	7	irrigated	yes	3	2020	june	treatment_height	27.21		350.134
I-6-XM30-B	7	irrigated	yes	3	2020	june	treatment_height	24.65		317.834
N-1-M0-A	1	nonirrigated	no	1	2020	june	treatment_height	23.68		63.244
N-1-M0-B	1	nonirrigated	no	1	2020	june	treatment_height	37.09		101.654
N-2-M0-A	1	nonirrigated	no	2	2020	june	treatment_height	41.69		78.834
N-2-M0-B	1	nonirrigated	no	2	2020	june	treatment_height	33.23		85.714
N-3-M0-A	1	nonirrigated	no	3	2020	june	treatment_height	27.6		86.854
N-3-M0-B	1	nonirrigated	no	3	2020	june	treatment_height	46.62		110.724
N-4-M0-A	1	nonirrigated	no	4	2020	june	treatment_height	52.97		109.074
N-4-M0-B	1	nonirrigated	no	4	2020	june	treatment_height	49.04		89.344
N-5-M0-A	1	nonirrigated	no	5	2020	june	treatment_height	59.4		127.834
N-5-M0-B	1	nonirrigated	no	5	2020	june	treatment_height	59.47		141.394
N-6-M0-A	1	nonirrigated	no	6	2020	june	treatment_height	82.94		171.334
N-6-M0-B	1	nonirrigated	no	6	2020	june	treatment_height	70.07		149.884
N-1-M5-A	2	nonirrigated	no	1	2020	june	treatment_height	9.72		37.614
N-1-M5-B	2	nonirrigated	no	1	2020	june	treatment_height	12.31		40.316
N-2-M5-A	2	nonirrigated	no	2	2020	june	treatment_height	10.4		43.354
N-2-M5-B	2	nonirrigated	no	2	2020	june	treatment_height	14.15		93.704
N-3-M5-A	2	nonirrigated	no	3	2020	june	treatment_height	26.43		82.514
N-3-M5-B	2	nonirrigated	no	3	2020	june	treatment_height	24.32		81.354
N-4-M5-A	2	nonirrigated	no	4	2020	june	treatment_height	17.16		60.546
N-4-M5-B	2	nonirrigated	no	4	2020	june	treatment_height	21.92		67.326
N-5-M5-A	2	nonirrigated	no	5	2020	june	treatment_height	36.65		74.054
N-5-M5-B	2	nonirrigated	no	5	2020	june	treatment_height	45.11		92.924
N-6-M5-A	2	nonirrigated	no	6	2020	june	treatment_height	40.5		118.834
N-6-M5-B	2	nonirrigated	no	6	2020	june	treatment_height	32.57		137.66
N-1-M10-A	3	nonirrigated	no	1	2020	june	treatment_height	10.42		79.544
N-1-M10-B	3	nonirrigated	no	1	2020	june	treatment_height	7.61		64.664
N-2-M10-A	3	nonirrigated	no	2	2020	june	treatment_height	19.58		47.196
N-2-M10-B	3	nonirrigated	no	2	2020	june	treatment_height	22.58		57.056
N-3-M10-A	3	nonirrigated	no	3	2020	june	treatment_height	29.04		95.984
N-3-M10-B	3	nonirrigated	no	3	2020	june	treatment_height	13.23		75.706
N-4-M10-A	3	nonirrigated	no	4	2020	june	treatment_height	14.19		51.036
N-4-M10-B	3	nonirrigated	no	4	2020	june	treatment_height	15.43		65.396
N-5-M10-A	3	nonirrigated	no	5	2020	june	treatment_height	15.58		123.234
N-5-M10-B	3	nonirrigated	no	5	2020	june	treatment_height	20.8		113.794
N-6-M10-A	3	nonirrigated	no	6	2020	june	treatment_height	34.61		190.06
N-6-M10-B	3	nonirrigated	no	6	2020	june	treatment_height	23.58		216.66
N-1-M15-A	4	nonirrigated	no	1	2020	june	treatment_height	2.02		34.044
N-1-M15-B	4	nonirrigated	no	1	2020	june	treatment_height	2.28		48.426
N-2-M15-A	4	nonirrigated	no	2	2020	june	treatment_height	2.39		51.946
N-2-M15-B	4	nonirrigated	no	2	2020	june	treatment_height	0.63		79.364
N-3-M15-A	4	nonirrigated	no	3	2020	june	treatment_height	2.4		58.086
N-3-M15-B	4	nonirrigated	no	3	2020	june	treatment_height	2.98		54.316
N-4-M15-A	4	nonirrigated	no	4	2020	june	treatment_height	8.35		111.264
N-4-M15-B	4	nonirrigated	no	4	2020	june	treatment_height	15.77		121.604
N-5-M15-A	4	nonirrigated	no	5	2020	june	treatment_height	5.53		152.032
N-5-M15-B	4	nonirrigated	no	5	2020	june	treatment_height	9.74		163.672
N-6-M15-A	4	nonirrigated	no	6	2020	june	treatment_height	15.39		153.24
N-6-M15-B	4	nonirrigated	no	6	2020	june	treatment_height	13.95		209.08
N-1-M20-A	5	nonirrigated	no	1	2020	june	treatment_height	1.24		62.32
N-1-M20-B	5	nonirrigated	no	1	2020	june	treatment_height	1.68		57.67
N-2-M20-A	5	nonirrigated	no	2	2020	june	treatment_height	1.69		54.89
N-2-M20-B	5	nonirrigated	no	2	2020	june	treatment_height	1.21		56.54
N-3-M20-A	5	nonirrigated	no	3	2020	june	treatment_height	15.15		125.63
N-3-M20-B	5	nonirrigated	no	3	2020	june	treatment_height	15.67		159.396
N-4-M20-A	5	nonirrigated	no	4	2020	june	treatment_height	3.15		146.364
N-4-M20-B	5	nonirrigated	no	4	2020	june	treatment_height	4.82		136.986
N-5-M20-A	5	nonirrigated	no	5	2020	june	treatment_height	5.32		90.146
N-5-M20-B	5	nonirrigated	no	5	2020	june	treatment_height	20.02		104.846
N-6-M20-A	5	nonirrigated	no	6	2020	june	treatment_height	9.2		179.396
N-6-M20-B	5	nonirrigated	no	6	2020	june	treatment_height	10.37		159.326
N-1-M25-A	6	nonirrigated	no	1	2020	june	treatment_height	1.65		68.26
N-1-M25-B	6	nonirrigated	no	1	2020	june	treatment_height	1.86		36.466
N-2-M25-A	6	nonirrigated	no	2	2020	june	treatment_height	0.48		51.89
N-2-M25-B	6	nonirrigated	no	2	2020	june	treatment_height	1		43.22
N-3-M25-A	6	nonirrigated	no	3	2020	june	treatment_height	2.08		54.35
N-3-M25-B	6	nonirrigated	no	3	2020	june	treatment_height	0.86		72.356
N-4-M25-A	6	nonirrigated	no	4	2020	june	treatment_height	4.4		78.028
N-4-M25-B	6	nonirrigated	no	4	2020	june	treatment_height	2.68		73.89
N-5-M25-A	6	nonirrigated	no	5	2020	june	treatment_height	4.56		147.792
N-5-M25-B	6	nonirrigated	no	5	2020	june	treatment_height	3.52		172.826
N-6-M25-A	6	nonirrigated	no	6	2020	june	treatment_height	7.16		179.752
N-6-M25-B	6	nonirrigated	no	6	2020	june	treatment_height	10.45		158.496
N-1-M30-A	7	nonirrigated	no	1	2020	june	treatment_height	0.26		98.25
N-1-M30-B	7	nonirrigated	no	1	2020	june	treatment_height	0.13		152.43
N-2-M30-A	7	nonirrigated	no	2	2020	june	treatment_height	0.42		90.68
N-2-M30-B	7	nonirrigated	no	2	2020	june	treatment_height	0.72		39.37
N-3-M30-A	7	nonirrigated	no	3	2020	june	treatment_height	0.24		86.12
N-3-M30-B	7	nonirrigated	no	3	2020	june	treatment_height	0.38		83.45
N-4-M30-A	7	nonirrigated	no	4	2020	june	treatment_height	0.95		75.86
N-4-M30-B	7	nonirrigated	no	4	2020	june	treatment_height	0.24		70.6
N-5-M30-A	7	nonirrigated	no	5	2020	june	treatment_height	0.21		98.78
N-5-M30-B	7	nonirrigated	no	5	2020	june	treatment_height	1.52		114.85
N-6-M30-A	7	nonirrigated	no	6	2020	june	treatment_height	3.76		158.576
N-6-M30-B	7	nonirrigated	no	6	2020	june	treatment_height	1.83		197.396
N-1-C-A	8	nonirrigated	no	1	2020	june	treatment_height	0		21.55
N-1-C-B	8	nonirrigated	no	1	2020	june	treatment_height	0		17.43
N-2-C-A	8	nonirrigated	no	2	2020	june	treatment_height	0		31.88
N-2-C-B	8	nonirrigated	no	2	2020	june	treatment_height	0		55.508
N-3-C-A	8	nonirrigated	no	3	2020	june	treatment_height	0		24.51
N-3-C-B	8	nonirrigated	no	3	2020	june	treatment_height	0		26.96
N-4-C-A	8	nonirrigated	no	4	2020	june	treatment_height	0		34.86
N-4-C-B	8	nonirrigated	no	4	2020	june	treatment_height	0		32.03
N-5-C-A	8	nonirrigated	no	5	2020	june	treatment_height	0		57.07
N-5-C-B	8	nonirrigated	no	5	2020	june	treatment_height	0		52.69
N-6-C-A	8	nonirrigated	no	6	2020	june	treatment_height	0		65.158
N-6-C-B	8	nonirrigated	no	6	2020	june	treatment_height	0		91.918
I-1-M0-A	1	irrigated	no	1	2021	june	treatment_height	122.349
I-1-M0-B	1	irrigated	no	1	2021	june	treatment_height	117.119
I-2-M0-A	1	irrigated	no	2	2021	june	treatment_height	124.029
I-2-M0-B	1	irrigated	no	2	2021	june	treatment_height	138.329
I-3-M0-A	1	irrigated	no	3	2021	june	treatment_height	134.449
I-3-M0-B	1	irrigated	no	3	2021	june	treatment_height	101.459
I-4-M0-A	1	irrigated	no	4	2021	june	treatment_height	86.509
I-4-M0-B	1	irrigated	no	4	2021	june	treatment_height	80.549
I-5-M0-A	1	irrigated	no	5	2021	june	treatment_height	87.599
I-5-M0-B	1	irrigated	no	5	2021	june	treatment_height	78.329
I-6-M0-A	1	irrigated	no	6	2021	june	treatment_height	136.389
I-6-M0-B	1	irrigated	no	6	2021	june	treatment_height	153.919
I-1-M5-A	2	irrigated	no	1	2021	june	treatment_height	123.299
I-1-M5-B	2	irrigated	no	1	2021	june	treatment_height	59.409
I-2-M5-A	2	irrigated	no	2	2021	june	treatment_height	147.689
I-2-M5-B	2	irrigated	no	2	2021	june	treatment_height	121.179
I-3-M5-A	2	irrigated	no	3	2021	june	treatment_height	89.749
I-3-M5-B	2	irrigated	no	3	2021	june	treatment_height	75.579
I-4-M5-A	2	irrigated	no	4	2021	june	treatment_height	34.309
I-4-M5-B	2	irrigated	no	4	2021	june	treatment_height	51.849
I-5-M5-A	2	irrigated	no	5	2021	june	treatment_height	107.339
I-5-M5-B	2	irrigated	no	5	2021	june	treatment_height	55.479
I-6-M5-A	2	irrigated	no	6	2021	june	treatment_height	121.049
I-6-M5-B	2	irrigated	no	6	2021	june	treatment_height	165.349
I-1-M10-A	3	irrigated	no	1	2021	june	treatment_height	69.929
I-1-M10-B	3	irrigated	no	1	2021	june	treatment_height	109.839
I-2-M10-A	3	irrigated	no	2	2021	june	treatment_height	98.479
I-2-M10-B	3	irrigated	no	2	2021	june	treatment_height	106.909
I-3-M10-A	3	irrigated	no	3	2021	june	treatment_height	82.009
I-3-M10-B	3	irrigated	no	3	2021	june	treatment_height	98.429
I-4-M10-A	3	irrigated	no	4	2021	june	treatment_height	27.689
I-4-M10-B	3	irrigated	no	4	2021	june	treatment_height	46.049
I-5-M10-A	3	irrigated	no	5	2021	june	treatment_height	67.249
I-5-M10-B	3	irrigated	no	5	2021	june	treatment_height	70.249
I-6-M10-A	3	irrigated	no	6	2021	june	treatment_height	218.788
I-6-M10-B	3	irrigated	no	6	2021	june	treatment_height	169.948
I-1-M15-A	4	irrigated	no	1	2021	june	treatment_height	54.359
I-1-M15-B	4	irrigated	no	1	2021	june	treatment_height	104.759
I-2-M15-A	4	irrigated	no	2	2021	june	treatment_height	45.479
I-2-M15-B	4	irrigated	no	2	2021	june	treatment_height	70.769
I-3-M15-A	4	irrigated	no	3	2021	june	treatment_height	67.669
I-3-M15-B	4	irrigated	no	3	2021	june	treatment_height	76.689
I-4-M15-A	4	irrigated	no	4	2021	june	treatment_height	53.529
I-4-M15-B	4	irrigated	no	4	2021	june	treatment_height	52.529
I-5-M15-A	4	irrigated	no	5	2021	june	treatment_height	35.369
I-5-M15-B	4	irrigated	no	5	2021	june	treatment_height	22.099
I-6-M15-A	4	irrigated	no	6	2021	june	treatment_height	69.968
I-6-M15-B	4	irrigated	no	6	2021	june	treatment_height	46.348
I-1-M20-A	5	irrigated	no	1	2021	june	treatment_height	57.009
I-1-M20-B	5	irrigated	no	1	2021	june	treatment_height	50.519
I-2-M20-A	5	irrigated	no	2	2021	june	treatment_height	51.919
I-2-M20-B	5	irrigated	no	2	2021	june	treatment_height	49.819
I-3-M20-A	5	irrigated	no	3	2021	june	treatment_height	41.389
I-3-M20-B	5	irrigated	no	3	2021	june	treatment_height	40.259
I-4-M20-A	5	irrigated	no	4	2021	june	treatment_height	36.599
I-4-M20-B	5	irrigated	no	4	2021	june	treatment_height	20.379
I-5-M20-A	5	irrigated	no	5	2021	june	treatment_height	22.279
I-5-M20-B	5	irrigated	no	5	2021	june	treatment_height	27.269
I-6-M20-A	5	irrigated	no	6	2021	june	treatment_height	27.898
I-6-M20-B	5	irrigated	no	6	2021	june	treatment_height	55.618
I-1-M25-A	6	irrigated	no	1	2021	june	treatment_height	88.389
I-1-M25-B	6	irrigated	no	1	2021	june	treatment_height	65.569
I-2-M25-A	6	irrigated	no	2	2021	june	treatment_height	40.599
I-2-M25-B	6	irrigated	no	2	2021	june	treatment_height	36.989
I-3-M25-A	6	irrigated	no	3	2021	june	treatment_height	20.349
I-3-M25-B	6	irrigated	no	3	2021	june	treatment_height	21.309
I-4-M25-A	6	irrigated	no	4	2021	june	treatment_height	12.739
I-4-M25-B	6	irrigated	no	4	2021	june	treatment_height	15.659
I-5-M25-A	6	irrigated	no	5	2021	june	treatment_height	12.979
I-5-M25-B	6	irrigated	no	5	2021	june	treatment_height	16.639
I-6-M25-A	6	irrigated	no	6	2021	june	treatment_height	28.979
I-6-M25-B	6	irrigated	no	6	2021	june	treatment_height	35.729
I-1-M30-A	7	irrigated	no	1	2021	june	treatment_height	11.949
I-1-M30-B	7	irrigated	no	1	2021	june	treatment_height	32.179
I-2-M30-A	7	irrigated	no	2	2021	june	treatment_height	33.979
I-2-M30-B	7	irrigated	no	2	2021	june	treatment_height	20.409
I-3-M30-A	7	irrigated	no	3	2021	june	treatment_height	23.219
I-3-M30-B	7	irrigated	no	3	2021	june	treatment_height	19.209
I-4-M30-A	7	irrigated	no	4	2021	june	treatment_height	7.409
I-4-M30-B	7	irrigated	no	4	2021	june	treatment_height	15.359
I-5-M30-A	7	irrigated	no	5	2021	june	treatment_height	19.239
I-5-M30-B	7	irrigated	no	5	2021	june	treatment_height	15.409
I-6-M30-A	7	irrigated	no	6	2021	june	treatment_height	14.748
I-6-M30-B	7	irrigated	no	6	2021	june	treatment_height	8.458
I-1-C-A	8	irrigated	no	1	2021	june	treatment_height	0
I-1-C-B	8	irrigated	no	1	2021	june	treatment_height	0
I-2-C-A	8	irrigated	no	2	2021	june	treatment_height	0
I-2-C-B	8	irrigated	no	2	2021	june	treatment_height	0
[truncated: 776 more rows]

## Sheet: Cummulative biomass
name	treatment	enclosure	pesticide	replicate	weight
[truncated: 216 more rows]

[truncated: 8 more sheets: Forage, EA and SOM Results, Soil Moisture 2020, Soil Moisture 2021, Species comp (I), Seeded composition, Alfalfa percent diff, Sheet1]
